# Supplementary material for: Cryopreservation Induces Alterations of miRNA and mRNA Fragment Profiles of Bull Sperm
Source: Front Genet. 2020 May 5;11:419. doi: 10.3389/fgene.2020.00419 (PMC7214931; doi:10.3389/fgene.2020.00419)
Supplement: TABLE S1 — Information of sequencing samples. [file Table_1.XLSX]

## Sheet: RNA samples information
Samples	Concentration (ng/ μL)	Volume(μL)	Quantity(μg)	RIN	28S/ 18S
Fresh sperm 1	0.166	35	0.0058	2.6	0
Fresh sperm 2	0.829	53	0.0439	2.5	0
Fresh sperm 3	0.696	78	0.0543	2.5	0
Frozen sperm 1	0.082	87	0.0071	2.5	0
Frozen sperm 2	1.352	61	0.0825	2.3	0
Frozen sperm 3	0.394	83	0.0327	2.6	0

## Sheet: Requenceing Reads
	Fresh sperm 1	Fresh sperm 2	Fresh sperm 3	Frozen sperm 1	Frozen sperm 2	Frozen sperm 3
ROW READS	53165303	65936084	52218449	60339720	56511601	47882423
CLEAN READS	31717509	35072741	22022405	42432090	33404625	30782109
