# Supplementary material for: Cryopreservation Induces Alterations of miRNA and mRNA Fragment Profiles of Bull Sperm
Source: Front Genet. 2020 May 5;11:419. doi: 10.3389/fgene.2020.00419 (PMC7214931; doi:10.3389/fgene.2020.00419)
Supplement: TABLE S2 — The expression profiles of sperm miRNAs and mRNA fragments. [file Table_2.XLSX]

## Sheet: miRNA cpm
	Fresh sperm 1	Fresh sperm 2	Fresh sperm 3	Frozen sperm 1	Frozen sperm 2	Frozen sperm 3
let-7a-3p	155	53.2	21.8	209.6	8.5	270.1
let-7a-5p	41318	17934.5	46524.4	113932	35750.4	32386
let-7b	29943.3	16662.7	37283.4	123191	147569	51030.6
let-7c	6887.8	4480.4	7632.4	27620.1	9509.1	10453.1
let-7d	1213.4	995.5	1261.8	4161.2	1511.4	1944.4
let-7e	15.7	36.2	12.6	60.9	4.2	0
let-7f	6155.3	1561.1	9451.2	16003.1	2524.2	10948.3
let-7g	1870.1	732.1	3938.6	3047.2	1964.7	4954.7
let-7i	1161.7	953.8	1927.4	1055.8	1229.5	8957
miR-1	17.4	39.2	12	11.5	199.7	118.8
miR-100	164271	151466	79199.9	32831	48932.2	69603.6
miR-10161-5p	21.3	0	36.6	32.9	0	1.8
miR-10167-3p	216.1	204.2	200	1525.5	5500.3	7207
miR-10170-5p	5	0.5	11.7	69.1	747.9	0
miR-10171-3p	60.4	61.5	98.5	619	5.7	594.1
miR-10173-5p	21.1	66.2	9.3	271.6	0	5.4
miR-10174-3p	11.3	16.6	39	74.6	212.5	0.9
miR-10174-5p	16.3	33.5	11.2	211.8	29.7	9
miR-10176-5p	28.5	162.5	69.3	383.6	563.8	1033.4
miR-10179-5p	23.5	62.5	52.9	169	1471.8	0
miR-10180-3p	41.1	89	99.1	242	1104.9	821
miR-10181-5p	19.6	18	48.8	215.7	1765	1078.4
miR-10182-3p	23	30.5	0	29.1	1.4	0
miR-10183-5p	17.6	21.5	5.7	148.2	4.2	1132.5
miR-10185-5p	4.1	21.2	12	132.8	471.7	3.6
miR-103	32.8	53.2	196.2	51.6	2.8	7.2
miR-10a	3007	2696.1	4280.2	12895	21536.8	13422
miR-10b	573.9	717.1	863.1	3082.9	3413.8	3069.7
miR-11986b	32.6	27	15.6	163.5	9.9	176.4
miR-11995	26.3	50.7	87.6	0.5	0	0
miR-122	304.5	52	319.8	672.8	5609.4	2273.9
miR-1225-3p	35.4	50.7	47.5	9.3	9.9	12.6
miR-1246	1120.8	2040.8	672.9	3302.9	1723.9	1038.8
miR-1249	10.4	950	30	58.2	345.6	70.2
miR-125a	129.6	679.6	560.2	945.5	1995.9	2227.1
miR-125b	7539.1	14582.2	3986.6	4301.1	1889.6	3172.3
miR-126-3p	35.4	4252.2	67.1	73.5	1112	570.7
miR-126-5p	0.9	198.2	13.4	1.1	15.6	9
miR-127	70.4	326.9	134.5	39	34	252.1
miR-128	474.5	215.9	293.4	209.1	1004.3	365.5
miR-1296	6.7	43.7	28.1	91.1	15.6	0
miR-1298	18.3	24.5	0.8	67.5	0	315.1
miR-1306	163.9	230.7	363.8	476.3	4758.1	1056.8
miR-1307	2.8	31.2	11.5	0.5	32.6	3.6
miR-133a	2.4	11.7	3	6	65.2	46.8
miR-1343-3p	22.8	2079.2	36.3	80.7	62.3	415.9
miR-1343-5p	27.4	96.7	75	132.2	2079.5	451.9
miR-135a	220.4	41.2	95.8	189.3	303.1	257.5
miR-139	25.4	40.2	27.3	0	2.8	100.8
miR-143	1.1	453.6	0.8	5.5	31.2	18
miR-145	2	158.5	1.1	7.1	76.5	28.8
miR-1468	116.1	264.4	287.1	1039.9	509.9	939.8
miR-146b	14.1	17.5	30.3	0	0	0
miR-148a	44.6	80.5	71.2	2.7	9.9	1035.2
miR-149-3p	126.7	208.9	292.9	1602.3	2855.7	2644.8
miR-149-5p	833	1196	525.3	840.7	1531.3	1930
miR-150	189.6	178.7	303.4	193.7	348.5	306.1
miR-151-3p	55.9	130.7	97.4	9.3	14.2	201.6
miR-151-5p	27964.5	20118.4	5629.2	1995.2	3976.9	7108
miR-1584-5p	104.3	148	178.7	426.4	3800.5	986.6
miR-15a	44.6	37.2	42	65.3	5.7	3.6
miR-15b	342.2	123.2	125	172.9	17	151.2
miR-16a	118.5	12.2	181.5	51.6	4.2	0
miR-16b	413	81.5	299.6	124	25.5	18
miR-17-3p	1.5	18.5	13.1	76.3	1.4	0
miR-17-5p	30	31	52.9	0.5	8.5	106.2
miR-181a	5	164.5	13.1	4.9	45.3	39.6
miR-181b	7.4	54.7	10.6	64.2	19.8	16.2
miR-182	457.6	701.1	260.1	2038.1	63.7	451.9
miR-183	156.3	93.7	76.7	468.1	412.2	316.9
miR-185	32.8	97	58.1	3.3	7.1	216
miR-186	57.2	37	45.3	66.9	5.7	63
miR-187	23.5	13.7	11.7	0	279.1	145.8
miR-190b	42.6	1	26.5	1.1	521.3	0
miR-191	646.7	1577.9	996.3	1088.2	1923.6	2682.6
miR-193a-3p	2.7	176.3	18.6	7.7	96.3	243.1
miR-193a-5p	26.7	1490.6	200.8	98.8	72.2	320.5
miR-193b	2.6	525.6	7.6	7.7	130.3	48.6
miR-194	14.8	24	16.6	213.5	128.9	176.4
miR-196a	170	60.6	205.5	17.6	9.2	103.5
miR-196b	16.7	7	10.6	80.7	1.4	1.8
miR-197	11.7	4.7	87.3	201.4	1.4	0
miR-199a-3p	3.5	66.7	10.6	5.5	15.6	3.6
miR-200a	892.3	736.6	2219.4	2488.6	3773.6	25383.9
miR-200b	701.3	231.9	2707.4	2790.4	1008.6	2499
miR-200c	659.3	258.4	2048.6	1752.7	430.6	1834.6
miR-202	26.5	12	40.1	113	8.5	226.9
miR-204	595172	629906	704713	483468	446596	376131
miR-205	12.6	14.7	0	60.9	14.2	0
miR-21-5p	3801.7	2063.5	997.9	3223.9	3171.6	10809.6
miR-211	290.2	377.8	547.4	228	428.5	158.4
miR-218	11.7	10.5	13.1	28	1.4	70.2
miR-219-3p	30.9	18.7	2.7	1.1	1.4	325.9
miR-22-3p	4664.5	6713.1	5595	7329.6	8778.2	34159
miR-22-5p	13	58	4.1	54.3	35.4	289.9
miR-221	142.8	268.2	391.3	37.9	69.4	100.8
miR-222	52	87	184.7	248	68	3.6
miR-223	5	3.7	73.1	7.1	89.2	28.8
miR-224	23.5	0.7	21.3	91.1	12.7	84.6
miR-2284aa	811.5	341.9	748.3	0	0	0
miR-2284ab	61.5	12.2	11.7	91.1	0	162
miR-2284ac	13.3	25.7	47.2	100.4	1.4	248.5
miR-2284x	10645.1	9596.1	5328.8	5208.7	3348.7	7621.1
miR-2284y	76.5	52.5	18.5	0	1.4	0
miR-2284z	194.6	105.7	409.9	1.1	0	0
miR-2285ah-5p	30.2	93	86.5	162.4	883.9	1586.2
miR-2285aj-5p	29.6	58.7	30.3	3.8	9.9	259.3
miR-2285av	68.3	76.2	55.1	51	0	334.9
miR-2299-3p	29.3	76	32.5	123.5	0	322.3
miR-2300a-5p	176.1	603.6	191.8	64.8	2037	5916.1
miR-2320-3p	481.3	308.4	295.5	185.5	636	399.7
miR-2320-5p	2.2	27	0.3	87.3	563.8	7.2
miR-2328-3p	30.2	46.7	15.6	157.5	14.2	939.8
miR-2328-5p	16.1	15.5	16.9	287	1266.4	1073
miR-2330-5p	30	18	81	503.2	696.9	1073
miR-2367-3p	8.3	13.5	11.2	82.3	0	158.4
miR-2368-5p	22.2	39	69.6	394.5	4.2	1661.8
miR-2370-5p	730	1353.4	1295.9	7888.8	12214.6	13632.7
miR-2373-5p	66.3	115.5	19.9	501	2745.2	367.3
miR-23a	318.6	455.5	343.2	379.7	1138.2	367.3
miR-23b-3p	1261	1240.8	1759.7	2643.9	4142.1	2532.3
miR-23b-5p	9.3	33	32.2	1.1	459	270.1
miR-24-3p	150.6	301.4	193.7	109.2	85	1060.4
miR-2419-5p	50.4	154.5	35.5	37.9	14.2	295.3
miR-2425-5p	32.2	46.2	15.8	155.3	1.4	288.1
miR-2436-5p	19.3	60.2	34.1	75.7	4.2	678.8
miR-2439-5p	13	14.2	6.3	0	14.2	0
miR-2467-3p	17.4	0.5	100.4	130.6	2.8	873.2
miR-2483-3p	26.1	69.2	83.2	0	0	99
miR-2483-5p	956.7	1145.2	1328.7	806.1	85	2470.2
miR-2486-5p	5.7	0.5	12	60.9	743.7	0
miR-25	928.2	312.9	557.8	572.3	560.9	941.6
miR-26a	7944.9	10004.1	7651.7	20870.5	31145	49512.9
miR-26b	674.5	447.1	1260.2	1909.1	662.9	1994.8
miR-27a-3p	3954.7	3714	3170.1	2491.9	6708.6	14487.8
miR-27a-5p	11.3	24.7	30.6	92.7	645.9	318.7
miR-27b	711.5	1063.4	678.9	702.9	153	5806.3
miR-28	8.7	19.7	24.3	2.2	9.9	10.8
miR-296-3p	65.2	56.5	60	1642.4	3185.8	1074.8
miR-296-5p	436.7	361.9	156.4	48.3	2.8	5.4
miR-29d-3p	28	271.2	11.7	119.1	24.8	172.8
miR-29d-5p	490	1079.7	370.9	546	2158.8	1741
miR-30a-5p	48.7	194.5	49.4	3.3	34	172.8
miR-30b-3p	24.1	43.7	44.5	165.7	4.2	9
miR-30b-5p	337.9	312.9	244.4	812.1	262.1	508.6
miR-30c	35.9	37.7	31.1	38.4	7.1	7.2
miR-30d	868.4	1511.6	458.2	1386.1	1765	714.8
miR-30e-5p	20.2	25.5	55.1	80.1	29.7	354.7
miR-30f	45.9	34.5	119.3	197.5	0	99
miR-320a	405.2	1367.9	774.7	985.6	1936.4	1339.5
miR-323	15.7	0	46.7	37.3	0	0
miR-328	81.7	1240.2	174.4	360.5	2277.8	1195.5
miR-331-3p	16.7	145.7	50.5	103.2	675.7	5.4
miR-339a	12	48.7	28.1	0.5	11.3	235.9
miR-339b	8.3	43.2	14.2	43.4	1.4	0
miR-340	56.5	49.7	21	166.3	355.5	12.6
miR-342	191.3	271.2	428.7	1504.7	6863	1141.5
miR-3431	356.7	506.4	446.4	394	2442.1	803
miR-3432a	2918.9	1294.9	6055.4	3314.4	947.7	3854.7
miR-345-3p	677.8	3859.1	1049.2	3894.5	9460.9	10926.6
miR-345-5p	48.9	112.5	39.3	187.1	525.5	601.3
miR-34a	87.2	730.6	124.4	283.2	512.8	1436.7
miR-34c	54.9	8.7	119.5	0	15.6	0
miR-361	38.3	78.2	85.4	108.7	5.7	3.6
miR-3613a	15	7.2	36.3	6	0	84.6
miR-362-5p	7	17.7	6.8	0.5	15.6	198
miR-365-5p	22.6	62	15	246.4	781.9	1.8
miR-369-5p	97.6	52.7	85.4	48.8	35.4	273.7
miR-375	545.6	260.7	440.4	500.5	8.5	68.4
miR-378	35.6	1161.5	60.3	107.6	264.9	1420.5
miR-380-3p	175.4	82	80.8	56	1.4	0
miR-383	44.8	29	46.9	2.2	0	0
miR-411a	34.8	62	15.8	0.5	2.8	138.6
miR-423-3p	707.6	6594.2	2246.9	5254.8	9452.4	7286.2
miR-423-5p	100.2	1285.7	137.1	219.5	1034.1	702.2
miR-424-3p	3.7	24.5	2.7	8.8	58.1	19.8
miR-424-5p	1.3	48.5	2.2	3.8	56.7	27
miR-425-3p	310.4	294.2	218	346.8	168.6	833.6
miR-425-5p	2992.2	2667.6	2293.1	746.8	1721.1	2102.9
miR-429	8669.7	3370.9	4214.5	18733.2	11034.7	34195.1
miR-449a	8491.8	2720.1	3599.1	1792.2	2039.8	10379.3
miR-451	57.6	731.8	39	80.7	1419.4	432.1
miR-455-3p	38.5	126.5	72.6	357.8	250.7	855.2
miR-484	45	334.4	76.4	352.8	323	142.2
miR-486	12.2	9.7	24.6	15.4	226.6	115.2
miR-499	71.7	45.5	7.4	1.1	19.8	7.2
miR-504	2.2	17	48	43.4	8.5	118.8
miR-507-3p	66.1	105	93.1	131.7	8.5	983
miR-532	138.9	248.7	80.2	576.2	1977.5	1155.9
miR-6120-3p	83.5	34.2	133.2	197	1.4	172.8
miR-6123	2575.7	3582.4	1813.1	4008.1	4896.9	7903.8
miR-652	1066.7	2659.1	737.9	1669.3	1991.6	5953.9
miR-6526	36.3	15.7	50.2	40.6	0	293.5
miR-6529a	77.6	36	0.3	55.4	4.2	1.8
miR-660	91.3	92.2	98.5	180.5	14.2	610.3
miR-664b	44.3	9	33	46.6	0	63
miR-7	12210.7	6412.7	3627.2	1015.2	2834.5	6071
miR-760-3p	54.3	99.2	125.8	332.5	4.2	270.1
miR-760-5p	1.7	1.7	15.6	1.1	12.7	14.4
miR-769	11.5	11.7	8.5	63.1	0	0
miR-7859	1519.9	514.9	222.1	385.8	910.8	2300.9
miR-9-5p	124.1	68	34.4	2.2	349.9	79.2
miR-92a	1235.6	3643.9	1760.4	9294.7	15359.3	7466.3
miR-92b	155	257.7	429.5	1307.1	4491.8	284.5
miR-93	183.2	94	156.6	41.7	21.2	192.6
miR-96	17.2	14	21.6	39.5	0	0
miR-98	743.2	327.2	766.5	1729.7	835.7	2688
miR-99a-3p	3.7	66.5	0.3	11	684.2	3.6
miR-99a-5p	11742.1	19124.6	7513.7	14994.5	25580.9	39702.5
miR-99b	1366.9	2492.1	1448.8	5590.6	18049.3	15915.6

## Sheet: DE miRNA (Fresh vs. Frozen)
	BaseMean	Log2FoldChange	lfcSE	Stat	P value	Adjusted P
miR-2328-5p	592.156	-4.83959	0.854379	-5.66445	1.47498e-08	1.03248e-06
miR-10170-5p	225.996	-4.80326	1.63853	-2.93144	0.00337398	0.0272513
miR-2486-5p	223.06	-4.70178	1.64598	-2.85652	0.00428308	0.0333129
miR-296-3p	1528.55	-4.26995	0.805913	-5.29828	1.16901e-07	6.13732e-06
miR-2320-5p	184.28	-4.24148	1.54313	-2.74862	0.00598465	0.037377
miR-10181-5p	723.134	-4.22502	0.948452	-4.45465	8.40305e-06	0.000294107
miR-2373-5p	997.114	-3.60972	0.991313	-3.64135	0.000271214	0.00474624
miR-10185-5p	176.122	-3.56488	1.39245	-2.56015	0.0104628	0.0610331
miR-10183-5p	224.141	-3.56095	1.31473	-2.70851	0.00675869	0.0405521
miR-10167-3p	3187.65	-3.52242	0.733796	-4.80027	1.58453e-06	6.65502e-05
miR-27a-5p	270.425	-3.1992	1.03693	-3.08527	0.00203366	0.0224773
miR-1343-5p	731.819	-3.11483	1.02446	-3.04046	0.00236217	0.0236562
miR-2330-5p	535.528	-3.09312	0.896379	-3.45068	0.000559168	0.00782835
miR-10179-5p	491.989	-3.02816	1.42081	-2.1313	0.0330648	0.138872
miR-365-5p	311.91	-2.93054	1.34144	-2.18463	0.028916	0.126508
miR-1584-5p	1447.64	-2.86459	0.915185	-3.13006	0.00174768	0.0203896
miR-342	2771.03	-2.71788	0.89818	-3.02598	0.00247827	0.0236562
miR-2368-5p	404.492	-2.71347	1.23576	-2.19579	0.0281068	0.125584
miR-122	2316.33	-2.71315	0.975104	-2.78242	0.00539548	0.037377
miR-2285ah-5p	592.214	-2.65562	0.896804	-2.96121	0.00306437	0.0268132
miR-149-3p	1838.27	-2.63449	0.729192	-3.61289	0.000302802	0.00489142
miR-2370-5p	8730.01	-2.46645	0.656099	-3.75926	0.000170415	0.00325337
miR-194	140.006	-2.44244	1.06567	-2.29194	0.0219089	0.106997
miR-10180-3p	570.908	-2.40207	0.871737	-2.7555	0.0058602	0.037377
miR-2328-3p	219.262	-2.37044	1.19771	-1.97914	0.0477998	0.161043
miR-1306	1863.11	-2.31812	0.93833	-2.47047	0.0134935	0.0726575
miR-532	1029.86	-2.26459	0.80896	-2.79939	0.00511991	0.037377
miR-92b	1939.03	-2.21122	0.986734	-2.24095	0.0250294	0.116804
miR-10176-5p	498.67	-2.12	0.837412	-2.5316	0.0113543	0.0627472
miR-99b	10708	-2.07506	0.698199	-2.97202	0.00295848	0.0268132
miR-2300a-5p	1774.22	-2.01938	1.01628	-1.98704	0.0469182	0.161043
miR-93	232.147	2.04959	1.03797	1.9746	0.048313	0.161043
miR-125b	11920.1	2.19373	0.72214	3.03782	0.00238295	0.0236562
miR-7	11372.6	2.3022	0.784601	2.93423	0.00334372	0.0272513
miR-100	192365	2.31793	0.664126	3.4902	0.000482667	0.00724001
miR-193a-5p	639.48	2.55639	1.06937	2.39055	0.0168232	0.086263
miR-1343-3p	745.338	2.70274	1.22508	2.20617	0.0273722	0.12496
miR-103	135.554	2.89799	1.4042	2.0638	0.0390363	0.154672
miR-221	367.964	2.90203	0.875756	3.31374	0.000920577	0.0120826
miR-1225-3p	60.5838	2.93171	1.41803	2.06746	0.0386909	0.154672
miR-16b	402.025	3.04589	1.10962	2.74498	0.00605152	0.037377
miR-151-5p	24710.8	3.06351	0.769451	3.98142	6.85039e-05	0.00159843
miR-196a	214.802	3.10857	1.1241	2.7654	0.00568534	0.037377
miR-380-3p	161.292	3.20345	1.53849	2.08221	0.0373235	0.153685
miR-16a	157.611	3.21409	1.57006	2.0471	0.0406478	0.155201
miR-143	148.32	3.46207	1.68404	2.05581	0.0398007	0.15478
miR-126-5p	71.1624	3.53001	1.76399	2.00115	0.0453762	0.161043
miR-34c	86.8884	4.36245	1.88841	2.31012	0.0208814	0.104407
miR-296-5p	404.252	4.69936	1.13928	4.12485	3.70973e-05	0.00107611
miR-383	51.977	6.21838	1.97132	3.15442	0.00160816	0.0198655
miR-146b	25.634	7.56289	2.72571	2.77465	0.0055261	0.037377
miR-2284y	61.4188	7.80584	2.02102	3.86232	0.000112315	0.00235862
miR-11995	67.2627	8.02196	1.95572	4.1018	4.09947e-05	0.00107611
miR-2284z	309.804	9.54463	1.49991	6.36346	1.97258e-10	2.07121e-08
miR-2284aa	830.608	12.5812	1.48931	8.44765	2.97215e-17	6.24152e-15

## Sheet: mRNA fragments read counts
GENSCAN ID	Fresh sperm 1	Fresh sperm 2	Fresh sperm 3	Frozen sperm 1	Frozen sperm 2	Frozen sperm 3
GENSCAN00000000003	0.686147	0.718085	7.42366	0.0890806	0	75.7503
GENSCAN00000000006	28.5132	0	0	0	0	0
GENSCAN00000000007	0	0	17.8372	0	0.0227861	0
GENSCAN00000000009	0	1.30794	5.39792	1.22486	0.669343	80.2547
GENSCAN00000000010	133.85	18.465	106.148	5.73314	0.113931	76.6521
GENSCAN00000000011	7.26808	61.1193	49.4911	4.89943	0.085448	0.0338171
GENSCAN00000000013	0	0	0.436686	0	0	11.9036
GENSCAN00000000016	0.457432	0	29.8402	0.148468	0	0
GENSCAN00000000022	4.84539	0	18.8018	2.44972	0	0
GENSCAN00000000026	70.0252	218.626	180.824	60.6639	59.13	789.102
GENSCAN00000000028	12.9987	0.589855	0.103973	2.22702	0.0284827	1.08215
GENSCAN00000000030	1.05096	1.79298	8.85587	0	0	0
GENSCAN00000000032	37.7381	0	1.45562	0	87.4988	0
GENSCAN00000000040	0.167725	49.6504	0.363905	4.45403	0.354451	10.3706
GENSCAN00000000041	64.1967	4.57429	38.4829	53.4484	0.0569653	0
GENSCAN00000000044	12.0203	16.6185	0	0	0	0
GENSCAN00000000046	21.8414	63.8839	4.18491	0.0890806	0.0976549	11.6782
GENSCAN00000000047	2.58122	0	0	15.3982	0	0
GENSCAN00000000050	9.3926	0.615501	0	0.890806	0	0.108215
GENSCAN00000000051	1.95679	1.38488	8.55176	0	0.113931	0
GENSCAN00000000058	10.6925	0	21.1065	59.5249	0	66.8226
GENSCAN00000000069	13.7794	0.205167	0.313609	10.945	84.8561	1.80798
GENSCAN00000000071	7.47229	5.4318	57.2544	17.4111	0.0539136	55.0881
GENSCAN00000000072	6.82081	63.7044	10.3713	0.798014	0.24685	0
GENSCAN00000000074	14.2566	0.615501	0.00586943	4.45403	123.729	0
GENSCAN00000000075	16.6677	3.22698	0.127171	0	0.417746	4.64422
GENSCAN00000000080	0	0	35.6627	0	0	0
GENSCAN00000000081	13.418	21.0296	22.7441	0	75.1943	48.1556
GENSCAN00000000083	15.7516	1.79298	0	0	0	0
GENSCAN00000000086	0.838625	0.153875	1.01893	0	31.855	9.97379
GENSCAN00000000088	0	0.205167	34.2071	0	0	0
GENSCAN00000000089	5.69566	1.231	0.207946	0	0	8.51547
GENSCAN00000000094	64.9934	123.1	43.6686	1.12835	0	30.0296
GENSCAN00000000095	11.2376	49.3427	2.91124	0	0.341792	75.7503
GENSCAN00000000097	25.7877	56.2158	50.4413	27.0211	0.341792	69.7985
GENSCAN00000000098	23.6213	0.0769376	33.6033	12.775	0.113931	7.52584
GENSCAN00000000101	25.9508	0	50.2189	93.3862	0	0
GENSCAN00000000102	23.761	40.0322	28.7485	62.109	41.7608	148.853
GENSCAN00000000103	0.167725	0.967441	0	0.627806	63.7841	0
GENSCAN00000000104	0.372722	0	62.2277	0	0.683584	40.1167
GENSCAN00000000105	0	0.410334	3.12958	3.26629	0.417746	7.84557
GENSCAN00000000106	18.7293	0.461626	2.18343	2.72191	0.0759538	0
GENSCAN00000000108	41.2464	76.8829	123.242	13.5229	191.176	187.753
GENSCAN00000000109	24.3001	4.00076	39.6656	55.3201	172.633	52.1234
GENSCAN00000000110	0	0	26.2012	0	0	0.81161
GENSCAN00000000111	7.93199	0.068389	141.438	31.6013	43.9772	1.17233
GENSCAN00000000113	2.51587	43.8032	23.0473	0	0.42724	6.79348
GENSCAN00000000116	5.45106	2.24658	0.181952	21.268	48.8763	1.80358
GENSCAN00000000118	10.9021	9.43768	11.645	0	0	0.541074
GENSCAN00000000119	10.1873	0	38.4993	73.7142	13.159	0.360716
GENSCAN00000000122	0	0	5.82248	0	0	65.4699
GENSCAN00000000125	3.19964	0.0559546	0.303254	6.44407	1.20577	0.931849
GENSCAN00000000126	7.6408	0	0.818786	0	0	2.33338
GENSCAN00000000128	4.64239	46.9832	0	0	0.39062	0.0676342
GENSCAN00000000129	0	0	0	0	16.4744	0
GENSCAN00000000130	85.854	24.4039	58.4652	50.9541	2.97712	2.3176
GENSCAN00000000131	7.30801	0	0	5.47209	38.6225	0
GENSCAN00000000132	4.19312	0	26.2012	0	0	1.89376
GENSCAN00000000136	3.3545	0	0	18.2615	0	0
GENSCAN00000000137	9.60606	0.2462	0	3.71169	11.5243	0.360716
GENSCAN00000000139	4.19312	0.820668	4.36686	44.5403	0	0.108215
GENSCAN00000000140	1.25794	0	5.82248	0	0	99.0938
GENSCAN00000000141	5.03175	12.0023	2.27441	0.890806	0	0.0491885
GENSCAN00000000142	5.87037	26.4665	57.497	0	0	0
GENSCAN00000000143	6.02285	0	0.72781	57.457	0	22.7251
GENSCAN00000000148	0	20.3115	3.63905	0	0.341792	56.0011
GENSCAN00000000149	0	6.03191	9.46153	0	0	0
GENSCAN00000000153	45.4954	0	72.2351	41.9421	2.73434	45.7207
GENSCAN00000000162	18.4497	16.6801	68.6567	19.5977	161.178	40.9603
GENSCAN00000000164	189.948	2.39606	209.682	0.29408	115.868	24.6189
GENSCAN00000000166	36.8995	15.4491	34.8136	148.814	0	51.9431
GENSCAN00000000167	14.2566	93.9635	100.998	8.57401	0.42724	16.7733
GENSCAN00000000168	21.2252	75.8605	1.28067	61.5505	1.43618	4.10661
GENSCAN00000000173	21.8042	98.1724	0	2.44972	181.15	0
GENSCAN00000000175	3.27726	32.0061	31.2958	16.814	0.0569653	0
GENSCAN00000000176	106.517	94.5102	107.011	53.8938	25.0268	94.8695
GENSCAN00000000177	67.09	0	102.621	1.33621	0	23.2962
GENSCAN00000000178	86.4981	148.541	69.1073	157.094	59.9617	23.1786
GENSCAN00000000179	183.158	47.1063	415.766	366.746	166.894	557.727
GENSCAN00000000180	2.51587	16.9878	0	0.445403	0	0
GENSCAN00000000184	0.279542	1.3541	0.72781	0.823321	1.36717	10.8215
GENSCAN00000000185	2.51587	0.307751	117.177	0	0.0284827	0
GENSCAN00000000186	13.3831	0.266717	3.66704	4.45403	0	0
GENSCAN00000000187	23.0516	3.15444	4.47083	0.157201	13.1053	67.7221
GENSCAN00000000191	0	0	1.09171	0	0	38.4162
GENSCAN00000000193	0.587037	0	0	12.0853	0.239254	0.135268
GENSCAN00000000198	1.67725	0	0	47.2127	49.7023	0.270537
GENSCAN00000000199	4.82209	0	14.071	11.1846	0	0
GENSCAN00000000202	8.52602	0	18.1952	0	0	0
GENSCAN00000000208	13.0368	23.389	0	0.148468	0.41015	0.489543
GENSCAN00000000214	0.465903	0	44.3964	0	0	0
GENSCAN00000000215	6.49934	0.153875	0	61.911	0.683584	0
GENSCAN00000000217	12.9987	0	0	0	0	0.0901789
GENSCAN00000000218	11.7266	0.416929	2.37914	4.03514	0.131458	0
GENSCAN00000000220	67.09	0.615501	0	0	0.170896	0.270537
GENSCAN00000000222	0	25.3894	47.5676	0	0	0
GENSCAN00000000224	24.3201	78.0148	121.544	0	0.341792	2.16429
GENSCAN00000000225	11.7407	0.752279	0	0	82.7137	0
GENSCAN00000000226	11.7407	0.1231	0	0	0	0
GENSCAN00000000229	3.15183	16.3108	0	0	0	0
GENSCAN00000000234	2.51587	0	0	18.7069	0	0.0491885
GENSCAN00000000238	5.45106	97.8647	0	0.445403	0	0
GENSCAN00000000245	13.418	1.8465	0	0	0.341792	0.0270537
GENSCAN00000000252	0	0	0	0	14.2034	0
GENSCAN00000000253	12.7191	0	0	0	0	0
GENSCAN00000000255	3.14484	0	0	21.268	0	0
GENSCAN00000000262	0	0	1.09171	0	0	32.1939
GENSCAN00000000264	29.4977	0.153875	0	0	0	0.216429
GENSCAN00000000267	14.9155	40.711	0.72781	0.0890806	20.8981	1.16331
GENSCAN00000000269	5.38753	5.33713	22.7389	1.61425	0.797256	164.737
GENSCAN00000000271	13.0616	0	2.91124	89.62	71.2209	0.180358
GENSCAN00000000272	13.8972	37.5456	11.5696	37.8593	0	9.36057
GENSCAN00000000273	10.5972	0	0	0	0	0
GENSCAN00000000274	4.24903	2.66277	72.7688	7.48277	0.39062	17.1791
GENSCAN00000000275	29.3519	0	0	3.11782	0	0.0601193
GENSCAN00000000278	9.2164	17.5595	0	0	43.4775	0.291347
GENSCAN00000000279	5.87037	0	0	31.4009	0	0
GENSCAN00000000283	13.418	0	0	0	0.170896	0
GENSCAN00000000289	2.54446	0	21.928	13.2178	0	0.108215
GENSCAN00000000290	2.41105	0	1.21302	4.23133	0	15.8715
GENSCAN00000000291	0.209656	28.313	27.6568	0.222702	0.0773101	0
GENSCAN00000000295	10.9021	0	0	0.0556754	0.85448	0
GENSCAN00000000300	0.838625	0.0615501	1.45562	0	0	10.2804
GENSCAN00000000303	0	0.1231	0	0	22.8024	0
GENSCAN00000000309	31.0291	0.307751	0	0.445403	0.0535129	1.4609
GENSCAN00000000311	0	0	31.2958	0	0	0
GENSCAN00000000318	2.09656	0.615501	16.8609	0.0890806	1.12303	3.4268
GENSCAN00000000319	28.7648	12.5152	90.9762	34.137	0.170896	0.180358
GENSCAN00000000325	10.9021	0	4.36686	66.365	0.0244137	60.6002
GENSCAN00000000328	11.7407	0	0	0	0	0
GENSCAN00000000339	7.54762	6.01823	2.06851	21.8247	0	0
GENSCAN00000000343	27.0756	0	0	67.3195	0.341792	0
GENSCAN00000000344	5.03175	0	31.4778	0	0	0
GENSCAN00000000345	112.384	229.754	69.7946	59.486	22.019	1.37072
GENSCAN00000000348	15.9339	0.615501	0	23.161	0	0.270537
GENSCAN00000000349	2.23633	11.0836	59.7066	0.37806	0.518385	1.49697
GENSCAN00000000350	0.447266	0.974543	16.6183	0.0159073	0	0.888907
GENSCAN00000000351	27.6746	29.4891	16.0118	30.0902	0.0244137	0
GENSCAN00000000353	9.22487	0	0.0909762	0.238609	0.769032	1.08215
GENSCAN00000000356	102.791	142.386	22.5621	0	0	0
GENSCAN00000000357	1.19804	0.0198549	0	9.41709	0	0
GENSCAN00000000358	0	45.5471	5.24023	0	0	0
GENSCAN00000000359	15.9339	1.12842	1.45562	0.222702	0.085448	49.2377
GENSCAN00000000361	11.1817	0.615501	0	0	0	0
GENSCAN00000000367	14.1448	19.7986	2.18343	4.34268	0.484205	39.814
GENSCAN00000000373	11.4612	9.44354	0	45.8765	0.113931	0
GENSCAN00000000375	49.0945	19.7986	48.1082	66.365	105.34	1.08215
GENSCAN00000000377	0	0.615501	31.3868	0.111351	0	0
GENSCAN00000000380	3.6651	16.003	0.363905	0.0343125	0.113931	0
GENSCAN00000000382	7.54762	49.2401	0	0	13.4853	0
GENSCAN00000000383	4.12324	10.7405	0	3.11782	0	0
GENSCAN00000000384	31.3436	0	0	0	0	0
GENSCAN00000000385	0	0	0.849111	0	0	27.7751
GENSCAN00000000387	0	0.266717	0.935755	0	0	13.295
GENSCAN00000000388	9.22487	0	0	0.445403	0.512688	0
GENSCAN00000000391	21.5527	0	48.0354	0.0890806	118.158	78.4557
GENSCAN00000000392	0	0	36.3905	0	0	0
GENSCAN00000000396	29.7712	0.615501	0	77.2032	9.77525	0.649288
GENSCAN00000000398	0.838625	0.1231	0.291124	0.0890806	69.5547	0
GENSCAN00000000400	26.3118	0	46.0946	3.86944	0.0284827	91.9825
GENSCAN00000000401	31.7226	0	0	0.222702	0.0683584	0.541074
GENSCAN00000000403	0	0	14.5562	0	0	0
GENSCAN00000000407	25.9974	62.7811	0	19.1523	0	3.24644
GENSCAN00000000409	4.75221	0.615501	0	14.7874	0.0683584	0
GENSCAN00000000410	10.9021	0.205167	0	0	0	0
GENSCAN00000000415	10.4828	45.5471	21.8343	29.842	0	0
GENSCAN00000000416	1.25794	30.1596	0.545857	6.23564	15.9177	5.16597
GENSCAN00000000417	0	0	1.21302	0.222702	0.512688	25.2501
GENSCAN00000000420	0.838625	1.69263	13.3553	7.4605	0	15.0418
GENSCAN00000000423	3.77381	0	0	26.0561	0	0
GENSCAN00000000424	9.22487	0	8.73372	0	0	1.08215
GENSCAN00000000430	0.628968	0.923252	0.545857	3.11782	61.0669	0.180358
GENSCAN00000000431	10.6226	63.7044	0	27.1696	4.4433	0.270537
GENSCAN00000000432	18.2234	9.89931	0.363905	12.9909	84.0809	27.703
GENSCAN00000000433	10.2871	0.718085	0	0	0.170896	0
GENSCAN00000000436	7.28983	7.74359	3.4571	0.56948	0.882149	7.63515
GENSCAN00000000439	20.9656	0	7.82395	31.3564	0.0783274	50.0493
GENSCAN00000000440	0	0	27.6568	0	0	0
GENSCAN00000000442	22.6429	0.153875	0	72.6007	0.0488274	0
GENSCAN00000000444	8.94533	0	4.00295	0	40.7872	0.180358
GENSCAN00000000446	5.59083	7.79635	4.29104	0.445403	17.8408	7.75539
GENSCAN00000000447	1530.21	525.638	1284.22	2270.66	1765.19	4306.18
GENSCAN00000000451	6.84877	20.3675	0	0.296935	1.13931	0.270537
GENSCAN00000000452	18.077	0.0879287	0	1.55891	0	0
GENSCAN00000000453	95.0441	0	0	52.6318	0	0
GENSCAN00000000454	41.9312	24.0866	0	0.259818	0.105553	24.3483
GENSCAN00000000460	2.51587	7.38601	23.4961	1.94864	6.66495	18.126
GENSCAN00000000461	0	59.0881	0	0.178161	0	0
GENSCAN00000000462	373.776	227.787	265.027	463.486	136.802	9.24744
GENSCAN00000000465	5.77719	0	0	9.25448	0.085448	0.0901789
GENSCAN00000000466	2.51587	0	0	19.2637	0	0
GENSCAN00000000467	19.0787	30.9289	4.36686	1.55891	0.598136	99.6026
GENSCAN00000000468	197.077	188.343	30.3254	0	0.85448	0
GENSCAN00000000469	11.0698	0.226287	1.45562	13.737	25.683	0.490237
GENSCAN00000000471	0	0	0	0	24.5407	0.108215
GENSCAN00000000473	54.5106	64.6276	8.24851	0	0.0569653	0
GENSCAN00000000475	16.1435	36.2857	13.8844	0.565319	1.39346	37.0427
GENSCAN00000000476	5.87037	0.119681	15.7692	44.2434	0.54376	28.8573
GENSCAN00000000477	11.7407	0	0	0	0	0.909987
GENSCAN00000000478	1.11817	0	32.2316	0.0247446	11.1937	0.137416
GENSCAN00000000479	27.43	4.73828	40.3934	8.97894	4.55108	12.614
GENSCAN00000000482	1.51252	62.1041	3.44056	0	0.341792	0.180358
GENSCAN00000000483	11.1817	29.7492	0.72781	43.191	0.42724	69.9789
GENSCAN00000000484	13.6277	0	0	73.6028	0	0
GENSCAN00000000485	0	0	32.7514	0	0	0
GENSCAN00000000487	2.64633	0.615501	33.5601	0	0	0.582695
GENSCAN00000000490	0.195029	0	0.655029	0	23.193	0.180358
GENSCAN00000000491	2.44188	0	9.09762	0	0	0
GENSCAN00000000496	13.5112	0	2.20673	6.08717	0	1.34336
GENSCAN00000000497	0	0	46.8224	0	0.170896	0
GENSCAN00000000499	12.9987	0	0	0	0	0.270537
GENSCAN00000000500	5.76787	23.7994	10.9171	17.3089	1.67478	31.5085
GENSCAN00000000501	0.0493309	0.205167	36.3905	2.67242	0	0
GENSCAN00000000503	33.2654	0.0879287	49.855	3.14402	21.5756	60.0592
GENSCAN00000000505	2.93519	0	0	19.8204	0	0
GENSCAN00000000507	1.39771	0.0648977	13.3432	8.98948	240.34	0.139288
GENSCAN00000000509	22.6429	3.41323	0	0	0.0569653	0
GENSCAN00000000510	0	0	16.5577	0.0494892	0	0
GENSCAN00000000511	2.93519	2.15425	21.2278	0	171.913	34.8993
GENSCAN00000000515	0	0	34.2071	0	0	0
GENSCAN00000000521	16.7725	88.0606	0	55.6754	0	0
GENSCAN00000000522	4.33289	0.615501	0.181952	0	0	6.89869
GENSCAN00000000524	1.49089	9.51462	48.8846	5.7191	0	0.541074
GENSCAN00000000525	0	32.0061	3.63905	0.0742338	0	145.549
GENSCAN00000000527	50.581	51.7021	31.1243	16.4014	0.113931	64.6899
GENSCAN00000000528	2.51587	0.991641	41.4852	2.39404	6.01934	1.62322
GENSCAN00000000529	0	0	0.72781	0	0.0244137	29.5787
GENSCAN00000000530	7.03247	7.38601	8.73372	0.445403	0	0.608708
GENSCAN00000000531	17.6111	0	1.50414	0	0.156655	0
GENSCAN00000000534	5.87037	23.0813	0	0	0	0
GENSCAN00000000536	0	0	4.36686	0	0	75.7503
GENSCAN00000000539	17.3316	56.4209	0	65.0288	0	0
GENSCAN00000000540	4.61244	30.1596	1.21302	0	0	34.3582
GENSCAN00000000542	24.3201	9.54027	0	0.890806	0.170896	0
GENSCAN00000000543	2.98746	1.58526	10.9171	0.244634	0	0
GENSCAN00000000545	18.4497	0	0	62.8018	291.207	0
GENSCAN00000000546	265.729	80.3229	197.176	369.462	314.756	424.003
GENSCAN00000000547	4.40278	6.68844	36.3905	0	0	0
GENSCAN00000000548	25.224	0.615501	27.4384	0.0494892	0.085448	15.3304
GENSCAN00000000549	13.1385	59.9274	3.821	7.49762	19.9965	0.579722
GENSCAN00000000550	0	16.003	0.72781	0	0.341792	0
GENSCAN00000000551	0.838625	0	0	0.890806	8.15418	1.35268
GENSCAN00000000552	72.8206	168.34	15.284	60.8421	361.445	0.180358
GENSCAN00000000553	34.3836	0.153875	0	0	0	0
GENSCAN00000000554	0	46.7781	0	0	0	0
GENSCAN00000000559	17.1918	0.307751	0	0	0.031072	0
GENSCAN00000000561	21.4866	1.57115	18.8745	30.5992	0.299068	0.652099
GENSCAN00000000565	0	0	23.2899	0	0	0
GENSCAN00000000566	0.419312	24.8662	0	2.44972	0	0.270537
GENSCAN00000000569	0	0	2.18343	0	0	25.701
GENSCAN00000000572	133.539	201.259	377.915	8.57401	89.8685	203.399
GENSCAN00000000574	11.7407	0.0198549	0	0	0	0
GENSCAN00000000576	0	0.395679	0.779796	1.18774	0.610343	10.5703
GENSCAN00000000582	0.246654	0	0	0	183.201	0
GENSCAN00000000584	17.6111	0.205167	0.121302	1.48468	78.5666	0.337761
GENSCAN00000000585	0	30.2621	0	0	0	0
GENSCAN00000000586	4.19312	0	0	0.063629	57.535	0
GENSCAN00000000590	0	0	14.5562	0	0	0
GENSCAN00000000594	133.481	390.316	368.15	188.331	674.413	348.632
GENSCAN00000000596	15.9339	0.615501	10.5532	0	0	13.9928
GENSCAN00000000597	14.2566	0	0	33.4052	0	0.0491885
GENSCAN00000000598	10.0635	0.0341945	9.46153	18.8554	0.085448	0
GENSCAN00000000604	9.05715	2.462	0	0	0	0
GENSCAN00000000605	16.9123	0.615501	0	4.34268	0.341792	0.541074
GENSCAN00000000609	1.25794	0	2.48485	8.51833	0.042724	4.23519
GENSCAN00000000611	8.38625	0	34.9349	0	0	0
GENSCAN00000000612	11.2003	29.8331	23.5637	15.8732	1.3283	15.9416
GENSCAN00000000614	20.2595	63.6588	3.37219	2.25761	2.31084	73.9351
GENSCAN00000000616	0	0.205167	1.27367	0.954435	0.085448	29.2631
GENSCAN00000000617	36.8995	45.5471	3.63905	50.3305	5.12688	87.1129
GENSCAN00000000618	31.9236	56.0106	7.5207	0.0494892	0	16.9141
GENSCAN00000000619	6.91865	0	12.3728	1.33621	91.2585	0.541074
GENSCAN00000000620	0.838625	25.851	26.8352	0	1.36717	17.384
GENSCAN00000000621	0.381193	1.8465	75.3384	0	0	0
GENSCAN00000000622	80.3363	155.804	65.02	24.2361	0.488487	0.927134
GENSCAN00000000623	10.0635	0.820668	0	0	0	0
GENSCAN00000000624	52.449	0.307751	70.3549	0.423133	0	0.0772962
GENSCAN00000000626	65.755	105.712	34.0372	157.429	146.312	321.64
GENSCAN00000000628	1.49089	5.90881	2.03787	7.42338	0.0569653	0.0541074
GENSCAN00000000630	19.2884	21.8503	4.36686	82.6223	13.4853	73.8566
GENSCAN00000000634	1.09953	136.21	0.424556	2.67242	0	0.330656
GENSCAN00000000635	289.029	475.705	97.9381	74.6545	261.556	172.631
GENSCAN00000000640	11.7407	0	6.91419	56.1208	0.182289	0
GENSCAN00000000642	1.49089	5.90881	2.03787	7.42338	0.0569653	0
GENSCAN00000000643	17.8208	0.815539	25.2307	103.76	0.113931	0.450895
GENSCAN00000000644	14.6759	0	0	18.2615	0	0
GENSCAN00000000645	7.86063	3.15444	29.1124	0	0.341792	0
GENSCAN00000000648	25.2985	33.2114	99.7619	2.81161	16.9253	4.87264
GENSCAN00000000649	8.7822	2.61734	6.43996	0.979887	3.41792	0.844676
GENSCAN00000000650	0	0	6.55029	0	0	49.7788
GENSCAN00000000653	14.2566	0	0	0	0.021362	0
GENSCAN00000000655	27.6746	0	0.0808677	0	0	0.654063
GENSCAN00000000656	0.419312	0.282105	13.2577	0.148468	0	7.7103
GENSCAN00000000657	0	0	1.69822	0.222702	0.113931	20.2001
GENSCAN00000000658	30.1905	12.31	0	0	0	0
GENSCAN00000000660	22.9224	22.0858	54.9496	27.3861	0.384516	0
GENSCAN00000000661	17.3316	8.77089	37.8461	0	0	0
GENSCAN00000000664	2.1728	0.790159	0	16.3285	0.0244137	0.186604
GENSCAN00000000665	5.11428	2.11908	6.48039	0.173212	0.24685	0.363722
GENSCAN00000000666	2.87928	0.1231	51.0922	0.623564	0	78.9968
GENSCAN00000000669	10.0635	0.153875	4.36686	0	0	129.858
GENSCAN00000000670	1.49089	5.90881	2.03787	7.42338	0.0569653	0.0541074
GENSCAN00000000672	52.8334	0.615501	0	82.3996	13.6561	2.43483
GENSCAN00000000674	10.0635	0.355097	16.1938	0	0	0.541074
GENSCAN00000000678	24.3846	21.2267	22.7181	104.193	0.341792	1.24269
GENSCAN00000000679	141.64	69.2505	123.461	234.273	65.9774	150.358
GENSCAN00000000680	28.1778	132.215	10.1893	47.4725	2.22165	0.0450895
GENSCAN00000000681	34.9776	16.7468	18.6198	14.2158	3.07613	18.5543
GENSCAN00000000682	5.87037	0.0559546	45.0911	0	173.744	5.31236
GENSCAN00000000684	27.6746	0	16.7396	0	0	0
GENSCAN00000000685	11.4412	0	6.18638	15.6633	168.595	0.191457
GENSCAN00000000687	1.36277	12.3305	4.82174	0	0.042724	83.4606
GENSCAN00000000692	9.78395	10.7918	25.7159	10.6258	186.028	41.4372
GENSCAN00000000694	0	10.0019	0	0.222702	0	0
GENSCAN00000000696	2.52112	0	9.46153	13.273	0	0
GENSCAN00000000699	2.51587	0	6.29747	0	126.657	0
GENSCAN00000000701	1.95679	0.307751	1.81952	0.148468	0	35.4403
GENSCAN00000000705	3.3545	0.0559546	0.111971	25.388	0	7.82823
GENSCAN00000000707	0	0	13.1006	0.371169	0	0
GENSCAN00000000709	0	0	0	6.23564	185.593	0
GENSCAN00000000712	3.3545	0	0	21.3793	37.0275	0
GENSCAN00000000716	952.67	1680.92	9536.5	432.933	936.044	599.151
GENSCAN00000000719	0	0	38.5739	0	0.341792	0
GENSCAN00000000736	2.23633	0	0	14.4014	0	0
GENSCAN00000000744	2.436	14.4643	0	9.33225	0.341792	0.595181
GENSCAN00000000746	0	4.61626	9.09762	0.0445403	0.0189884	35.7109
GENSCAN00000000747	8.38625	0.307751	29.1124	0	81.6313	0
GENSCAN00000000748	10.9021	0	0	82.845	0	0
GENSCAN00000000750	37.7381	40.6231	5.16745	49.217	0	0.108215
GENSCAN00000000751	287.842	23.8936	121.297	32.4798	39.7888	158.501
GENSCAN00000000752	1.49089	0	5.09467	0.0494892	0	55.1895
GENSCAN00000000755	48.6402	5.53951	61.8638	15.1437	73.1435	40.0394
GENSCAN00000000761	107.344	114.175	67.6863	98.8795	328.294	98.5711
GENSCAN00000000767	5.03175	0	0.242603	0	0	12.4447
GENSCAN00000000769	99.9594	24.4904	137.622	204.774	0.455723	14.0946
GENSCAN00000000770	8.1067	1.02584	0	1.33621	42.6386	0
GENSCAN00000000772	0	0.615501	10.4319	0	0	0
GENSCAN00000000773	11.0419	2.25684	44.2144	0.287656	0.239254	14.8795
GENSCAN00000000775	281.712	249.148	343.789	388.756	255.353	342.828
GENSCAN00000000776	3.77381	60.3191	0	0	0	0
GENSCAN00000000777	27.6746	3.16543	3.01521	59.684	112.45	0.541074
GENSCAN00000000779	25.1587	0	6.64386	29.1516	0	0
GENSCAN00000000780	0	0	9.02484	0	27.2579	0
GENSCAN00000000782	0	0	0.987742	0	87.3279	0.270537
GENSCAN00000000783	15.5445	11.3208	169.944	10.801	0.527336	0.324644
GENSCAN00000000790	15.0952	12.0023	0	0.668105	0	0.270537
GENSCAN00000000794	0.838625	0.307751	56.0413	0	5.82845	0.721432
GENSCAN00000000795	5.03175	0	0.363905	0.247446	0	11.5249
GENSCAN00000000796	0.451567	1.11254	0.545857	0	3.17582	7.20981
GENSCAN00000000800	1.49124	1.80254	0.0519864	8.84443	0.911446	0
GENSCAN00000000802	12.5794	0	0	0	0.0569653	0
GENSCAN00000000803	227.13	30.949	80.9506	65.0819	207.089	85.6898
GENSCAN00000000806	9.22487	0.0512918	50.2189	0	31.3092	31.7881
GENSCAN00000000807	31.318	71.3981	1.69822	130.429	1018.14	57.8498
GENSCAN00000000809	30.1905	111.098	17.2248	0	1.4811	46.5323
GENSCAN00000000811	0	20.927	0	0.0404912	0	0
GENSCAN00000000818	0.139771	0.769376	9.94673	0	0	0
GENSCAN00000000819	14.5362	32.7754	8.55581	0.445403	91.4863	154.477
GENSCAN00000000820	0	22.7735	0	0	0	0
GENSCAN00000000823	0	0.307751	56.0413	0	0	0
GENSCAN00000000827	2.30622	25.2355	8.24851	5.23349	0.042724	0.180358
GENSCAN00000000831	6.28968	45.5471	0	0.668105	0.170896	0
GENSCAN00000000832	11.7407	0	0	0	0	0
GENSCAN00000000835	73.7237	107.774	139.012	99.0387	0.401347	0.545236
GENSCAN00000000838	22.6429	0	0	0	0	0
GENSCAN00000000842	3.63404	12.9255	0.72781	0	0.341792	0.541074
GENSCAN00000000846	0	30.4673	10.0074	0.445403	0.085448	0
GENSCAN00000000855	22.116	56.2377	0.0383058	122.2	0.170896	0
GENSCAN00000000856	28.5132	3.5811	0	0	0.341792	0
GENSCAN00000000859	9.22487	0	41.1212	98.8795	0.42724	31.3823
GENSCAN00000000861	18.8458	88.576	21.4825	50.4976	1.02538	54.7567
GENSCAN00000000862	0.559083	0.615501	0.646942	0	0	11.5429
GENSCAN00000000863	5.40447	3.07751	15.2227	1.23228	0.671377	0.169086
GENSCAN00000000867	22.2847	24.3928	1.26154	0.402737	39.4872	12.9408
GENSCAN00000000868	0	29.2363	14.4722	4.68734	0.185137	27.2618
GENSCAN00000000869	14.8856	36.3146	1.45562	0	0.136717	25.1599
GENSCAN00000000871	3.77381	3.48784	0.363905	14.2529	1.02538	0
GENSCAN00000000876	34.8029	0.615501	12.3728	0	0	0
GENSCAN00000000878	10.9021	278.206	40.3934	67.2559	3.07613	20.7412
GENSCAN00000000883	0	0	34.9349	0	0	0
GENSCAN00000000884	22.6429	17.234	36.3905	2.44972	0.170896	11.9036
GENSCAN00000000887	6.08003	3.26457	0.72781	0.556754	0.769032	0.225447
GENSCAN00000000888	12.1601	0	20.4696	0.445403	0	0
GENSCAN00000000890	0.698854	34.8784	34.9349	0.222702	0.170896	1.21742
GENSCAN00000000891	64.1548	0	73.5088	16.1459	0.0683584	11.3625
GENSCAN00000000893	16.7725	28.9285	0	0	0	0.541074
GENSCAN00000000894	21.8042	104.635	0	0	0	0
GENSCAN00000000897	1.3418	0	0.145562	13.6293	0	7.43976
GENSCAN00000000898	14.6759	0	1.45562	0	0	50.8609
GENSCAN00000000899	17.9605	71.0904	8.00591	0.334052	162.078	181.169
GENSCAN00000000900	27.7145	0.615501	47.3076	9.91817	0.085448	17.6661
GENSCAN00000000901	1.50952	36.6223	1.11597	0.148468	0.170896	31.0387
GENSCAN00000000903	13.418	0.615501	0	0	0	1.62322
GENSCAN00000000904	1.67725	59.3343	89.0839	0.519637	36.3325	57.0833
GENSCAN00000000905	3.71391	35.0836	19.6509	0.816572	0.512688	0.601758
GENSCAN00000000907	0	0	21.252	0	0	0
GENSCAN00000000909	33.6848	0.611556	2.02169	2.44972	0.0683584	0.135268
GENSCAN00000000911	0	0	4.36686	0	0	90.3593
GENSCAN00000000912	2.09656	0	0	9.205	0	0
GENSCAN00000000913	0.0381193	55.3951	0	0	0	0
GENSCAN00000000915	5.03175	59.3959	0.330823	0	0	4.7221
GENSCAN00000000916	9.22487	0	0.207946	69.9283	0	8.1934
GENSCAN00000000918	6.26173	0.615501	13.1006	0	1.36717	0
GENSCAN00000000919	1.67725	0	25.4733	0	0	0.0976939
GENSCAN00000000921	5.03175	0	0	27.8377	0	0
GENSCAN00000000922	0	0.0473462	12.858	0	0	0
GENSCAN00000000929	24.3201	0	27.6568	0	0.341792	0
GENSCAN00000000930	3.3545	52.3176	10.9171	0	0	0
GENSCAN00000000931	25.5082	6.05756	37.8461	0.222702	87.6982	14.0679
GENSCAN00000000932	0	0	7.7633	0.222702	28.6536	0
GENSCAN00000000934	7.54762	19.826	24.8911	0.445403	0.512688	3.89573
GENSCAN00000000935	0	0	0	0	191.916	0
GENSCAN00000000936	7.54762	0	17.4674	0	0	0
GENSCAN00000000939	160.177	147.72	24.0177	153.664	0	40.0394
GENSCAN00000000941	0	0.615501	9.50701	0	0.341792	0.541074
GENSCAN00000000942	14.8856	0	0	19.375	0.256344	0
GENSCAN00000000943	0	0.512918	37.8671	0.890806	0.85448	5.4142
GENSCAN00000000945	13.4579	2.84669	13.6492	35.1868	0.227861	126.503
GENSCAN00000000947	12.807	86.7856	3.1759	0.371169	184.14	0
GENSCAN00000000948	120.981	78.8574	40.7357	85.5113	1.43618	18.0583
GENSCAN00000000949	57.0265	46.7781	0	0	0	0.0386481
GENSCAN00000000950	9.53936	32.7241	30.568	62.1973	0.683584	4.53237
GENSCAN00000000951	161.511	209.168	268.39	30.9555	199.296	83.65
GENSCAN00000000952	10.0635	0	0	0	0.085448	0
GENSCAN00000000956	33.6848	0	7.2781	57.9024	224.242	161.06
GENSCAN00000000957	4.61244	54.7796	46.5798	0	0.085448	0
GENSCAN00000000959	12.3997	0	0	0	20.7272	0.270537
GENSCAN00000000960	19.3932	6.03191	12.7602	31.2673	31.2854	95.3687
GENSCAN00000000961	11.846	1.62668	0.72781	45.8765	39.0497	10.1181
GENSCAN00000000962	0	5.81307	0	16.7768	0	0
GENSCAN00000000963	15.9984	0	0.582248	12.4713	194.529	11.3625
GENSCAN00000000965	0	0.164134	0	0	120.681	0
GENSCAN00000000967	0.135262	0	33.8432	0.222702	0.085448	0
GENSCAN00000000968	118.587	117.082	129.514	61.4161	1.08234	25.5056
GENSCAN00000000969	33.7546	0.1231	0	0.222702	0.123425	0.81161
GENSCAN00000000970	6.87672	0.615501	50.9103	31.1782	0	64.9288
GENSCAN00000000972	0	0	1.09171	0	0	37.8752
GENSCAN00000000974	38.5767	73.8601	24.9551	45.4311	0.0201054	17.4045
GENSCAN00000000975	0	0.102584	9.1704	0	0	32.236
GENSCAN00000000976	13.6975	11.3961	0	13.3409	0.610343	0.261519
GENSCAN00000000977	89.9099	136.988	160.43	25.5364	691.565	40.1747
GENSCAN00000000979	10.9021	0	4.00295	0	0	0
GENSCAN00000000981	57.8651	88.2218	105.047	40.9771	2.78316	134.547
GENSCAN00000000982	0.838625	0	26.0495	3.00647	25.5015	19.5463
GENSCAN00000000984	92.9268	135.281	75.2957	70.422	101.742	79.794
GENSCAN00000000988	1.04828	0	0	10.3556	0	0
GENSCAN00000000994	0	0	0	0	199.948	0
GENSCAN00000000995	10.6226	0.153875	2.06213	0	0	0
GENSCAN00000000998	1.88691	0	8.24851	0	0	0
GENSCAN00000000999	0	0	44.3964	0	0	0
GENSCAN00000001000	13.8373	0	0	0	0	0
GENSCAN00000001001	67.4494	217.703	60.3556	17.5415	1.652	32.6267
GENSCAN00000001006	0.628968	0	13.1006	0.445403	0	18.126
GENSCAN00000001007	11.3214	0.615501	0	59.684	0.085448	0.946879
GENSCAN00000001008	0	0.205167	66.9585	0.445403	0	0
GENSCAN00000001009	95.6032	98.4802	34.2071	0.890806	57.6034	0
GENSCAN00000001011	9.22487	0	32.8034	0.111351	0	0
GENSCAN00000001013	216.645	76.3221	57.497	71.2645	13.8426	50.8609
GENSCAN00000001014	25.8776	0.615501	31.9117	71.7099	0.341792	69.2574
GENSCAN00000001018	7.54762	0	0	59.2386	0	0
GENSCAN00000001019	397.312	79.0682	305.008	141.827	3.12274	243.168
GENSCAN00000001020	9.22487	0	1.45562	1.00216	0.341792	88.3032
GENSCAN00000001021	3.3545	0.205167	18.1952	29.7307	0	0.270537
GENSCAN00000001022	0	0	0	33.8506	23.0466	0
GENSCAN00000001027	0.419312	16.2082	0	0	0	0
GENSCAN00000001028	8.38625	0.307751	0	25.6107	0	0
GENSCAN00000001030	35.2222	83.1806	2.2874	0	0.0683584	0
GENSCAN00000001032	0.503175	0	11.645	4.5728	0.341792	0.180358
GENSCAN00000001035	11.7407	0.179521	0.145562	0	14.9012	0.360716
GENSCAN00000001037	30.1905	0.923252	8.00591	0	0	0
GENSCAN00000001038	16.1435	0	0.181952	16.4799	38.4858	6.35762
GENSCAN00000001042	20.4065	0	33.4792	0	166.111	0
GENSCAN00000001044	3.3545	24.62	0	0	0	0
GENSCAN00000001048	0	0	0.0519864	0	17.3001	0
GENSCAN00000001049	0	0.615501	0	0	185.251	0
GENSCAN00000001052	11.3214	0.307751	2.54733	0	0.170896	0.541074
GENSCAN00000001060	1.95679	0	9.46153	0	0	0
GENSCAN00000001065	0	0	0	0	11.4199	0
GENSCAN00000001072	1.30453	0	0	9.40295	0	0
GENSCAN00000001082	0.279542	48.0091	0	0	188.242	0.946879
GENSCAN00000001085	0.119804	0	0	0	20.8981	0
GENSCAN00000001088	5.03175	0.615501	63.3194	0	0	0
GENSCAN00000001097	20.9656	8.00151	13.8284	72.6007	1.70896	0
GENSCAN00000001099	0	0.0615501	12.3728	0	0	0.608708
GENSCAN00000001100	23.8109	17.2194	1.09171	43.6495	0.626619	35.4403
GENSCAN00000001103	32.0093	12.1034	38.9703	16.473	0.843494	180.199
GENSCAN00000001106	21.3375	0.124135	5.38579	71.3065	2.27861	9.36057
GENSCAN00000001107	0	0	1.45562	0	0	20.8313
GENSCAN00000001109	6.709	0.0512918	18.1952	0	0	0
GENSCAN00000001110	31.9726	3.38526	34.2071	0.0234423	0.223479	1.12724
GENSCAN00000001112	0	0.102584	39.3017	0.0742338	0	0
GENSCAN00000001113	1.79705	0.769376	0	0	19.3967	0
GENSCAN00000001115	145.39	236.188	60.1483	24.2002	95.4283	28.6666
GENSCAN00000001116	15.1791	0	0	1.33621	0	0
GENSCAN00000001119	0	5.41641	54.149	0.494892	0.555412	148.9
GENSCAN00000001120	110.512	95.4027	73.5088	18.2615	18.4568	0
GENSCAN00000001122	0.838625	0	13.3432	0	0	63.4178
GENSCAN00000001123	0.279542	0	0.545857	0	0	13.7974
GENSCAN00000001124	74.6376	0.175857	67.6863	0	198.182	0
GENSCAN00000001125	0	0	0	0	0	56.5422
GENSCAN00000001128	7.54762	0	2.30473	55.23	0.341792	56.5422
GENSCAN00000001129	111.413	81.1715	49.6124	80.2653	42.5056	0.0257654
GENSCAN00000001136	7.88307	40.0442	0	0	0	0.292573
GENSCAN00000001137	0	0	0.0519864	0.445403	256.58	0
GENSCAN00000001138	0	78.3225	0	0	0	3.25237
GENSCAN00000001139	51.9947	16.6185	161.262	0.111351	0	0.180358
GENSCAN00000001140	21.8042	0	0	75.1618	0	0.270537
GENSCAN00000001142	0	0.0512918	16.9822	0	0	0.112215
GENSCAN00000001143	15.263	1.2652	84.4259	23.8031	0.313309	0
GENSCAN00000001144	10.9021	0	12.4941	0	0	0.541074
GENSCAN00000001148	0.279542	4.16027	0.0606508	1.72222	42.2968	0.309185
GENSCAN00000001149	23.4815	0.615501	0	0	0	0
GENSCAN00000001156	23.4815	22.4658	2.18343	0	0.372864	85.7602
GENSCAN00000001157	0	0	0	0	201.999	0
GENSCAN00000001159	5.03175	0	0	0.445403	153.806	0
GENSCAN00000001160	82.1852	85.7085	29.1124	3.11782	0.170896	1.29256
GENSCAN00000001162	16.2134	0	24.0177	0.111351	0.341792	0
GENSCAN00000001163	0	0	1.45562	1.33621	0	45.9913
GENSCAN00000001165	0.239607	5.48822	15.1627	6.54318	0.113931	0
GENSCAN00000001166	0	0	4.36686	0	0	53.2958
GENSCAN00000001167	41.0926	53.5486	18.9231	57.457	0	80.8003
GENSCAN00000001170	9.22487	1.09422	0.72781	0	0	0
GENSCAN00000001173	5.96355	1.231	0.836981	2.82089	0	0
GENSCAN00000001175	25.5781	0.615501	18.4378	24.0518	42.3309	16.7733
GENSCAN00000001178	2.09656	0	1.45562	0	0	51.9431
GENSCAN00000001181	13.1933	30.1713	28.9252	6.58984	2.74898	1.47507
GENSCAN00000001189	10.9021	0	0	0	0	0
GENSCAN00000001191	0	36.9301	0	0	0	0
GENSCAN00000001194	7.96693	14.4643	124.819	1.22486	0.598136	255.154
GENSCAN00000001196	1.39771	0	11.4024	0	0	0
GENSCAN00000001197	5.45106	0	0.72781	13.5848	0	0
GENSCAN00000001198	8.10398	47.1217	10.2834	2.44707	0.735639	1.38575
GENSCAN00000001199	8.80556	1.36778	2.34516	0	0.012659	48.4361
GENSCAN00000001200	15.9339	2.15425	27.3535	0	0	0.541074
GENSCAN00000001201	10.6925	0	0	0	23.3273	0
GENSCAN00000001204	11.7407	28.0053	88.065	0	0.0569653	0.901789
GENSCAN00000001205	19.2884	29.0824	4.54881	1.4921	12.8742	97.5646
GENSCAN00000001209	13.418	0	6.91419	0.0371169	0.0716136	91.9825
GENSCAN00000001210	10.9021	0	11.1597	0	0.136717	0.0360716
GENSCAN00000001213	2.23633	14.1565	5.35344	0	0.205075	12.2042
GENSCAN00000001217	11.7407	8.74012	5.09467	2.22702	102.379	0
GENSCAN00000001221	0.26836	0	29.1124	0	57.7629	0
GENSCAN00000001223	0.922487	0	0	1.11351	2.11911	24.5287
GENSCAN00000001224	4.47266	0	1.88018	21.3793	0	38.3711
GENSCAN00000001225	10.0635	0	0	52.5576	0	0
GENSCAN00000001226	70.4445	15.0387	25.2307	44.5403	2.43527	0.721432
GENSCAN00000001228	0	0	0	0	140.135	0
GENSCAN00000001230	5.94449	48.0091	36.3905	40.5635	0.059853	70.9579
GENSCAN00000001233	15.0952	0	34.9349	0	0	0
GENSCAN00000001234	5.59083	0	9.46153	0	0.0179891	114.223
GENSCAN00000001235	280.907	79.3996	37.8461	427.364	119.115	163.729
GENSCAN00000001236	16.9256	46.7781	20.0148	0	0	0
GENSCAN00000001237	9.78395	0.430851	0.242603	12.0259	0	0
GENSCAN00000001241	13.418	35.6991	0	0	0.123168	0
GENSCAN00000001242	8.38625	29.1337	22.5621	0	0	0
GENSCAN00000001243	2.51587	0.307751	8.00591	1.33621	0	48.2006
GENSCAN00000001245	325.886	114.278	137.092	55.8981	160.968	480.542
GENSCAN00000001246	0	0	16.0118	0	0	0.233645
GENSCAN00000001247	234.396	6.59099	81.3761	0.779455	339.4	3.78752
GENSCAN00000001248	0	24.3123	0.72781	0	0	22.184
GENSCAN00000001250	0	0	0	0	45.2875	1.62322
GENSCAN00000001251	72.8	71.0605	20.8535	76.3869	2.98733	113.888
GENSCAN00000001252	28.1601	8.00151	5.09467	0.0556754	9.91197	0.347833
GENSCAN00000001254	14.0889	0.153875	0.279927	10.2443	0.0262917	3.74589
GENSCAN00000001255	308.523	360.146	44.2982	331.123	23.9632	239.455
GENSCAN00000001260	12.5794	0	0	0	0	0
GENSCAN00000001261	0	2.65139	0	0	51.0125	0.0491885
GENSCAN00000001262	8.17659	3.44681	0	80.8406	0	0
GENSCAN00000001263	6.21725	33.1235	13.5555	0.556754	152.211	18.8216
GENSCAN00000001267	4.09994	2.52662	5.04008	0.296935	0.4937	2.08915
GENSCAN00000001268	0.745444	0.307751	5.61453	0.0742338	11.1937	0.270537
GENSCAN00000001269	6.49934	0	0.623837	0	0	12.0582
GENSCAN00000001270	22.9783	61.427	0	0.445403	0.170896	2.70537
GENSCAN00000001271	0.33545	0	0	1.33621	31.9234	0
GENSCAN00000001272	0.838625	11.2021	0	212.457	0	0
GENSCAN00000001273	23.4156	14.9625	4.12426	52.706	0.565461	0.135268
GENSCAN00000001275	0	28.0053	0.485206	0	0	0
GENSCAN00000001276	0	0.615501	0	24.6721	0	0.541074
GENSCAN00000001279	2.51587	0	0	26.8726	0	0
GENSCAN00000001280	89.3629	169.878	145.562	119.463	328.377	149.877
GENSCAN00000001285	1.88691	1.07713	4.73076	0.63629	0.085448	58.977
GENSCAN00000001287	4.00443	13.4908	32.6605	0.913076	0.102538	11.9367
GENSCAN00000001288	41.0297	19.0805	1.45562	50.7759	0	0.0776661
GENSCAN00000001289	5.87037	22.4658	23.6538	0	0	0
GENSCAN00000001290	0.838625	10.2584	3.71183	4.00863	163.718	0.541074
GENSCAN00000001291	18.1353	1.48013	24.2603	0.628132	0.42724	0
GENSCAN00000001294	0	10.2173	0	10.2443	0	0.0300596
GENSCAN00000001297	4.19312	0.384688	0	22.1217	0	0
GENSCAN00000001299	9.11305	4.58206	45.5585	7.21305	1.9531	11.579
GENSCAN00000001300	8.38625	0	6.55029	0	0	0
GENSCAN00000001303	0	18.7523	0	0	0	0.270537
GENSCAN00000001305	0.152477	0.615501	2.54733	4.69698	77.0741	0
GENSCAN00000001307	0	0	30.568	0	0	0
GENSCAN00000001311	0	0	0	0	128.628	0.541074
GENSCAN00000001313	0.167725	0.386886	1.19569	0.865354	0.371089	20.8545
GENSCAN00000001317	0	0	33.4792	0	0	0
GENSCAN00000001319	0	0	2.59015	0	93.1872	0
GENSCAN00000001332	0	4.75614	7.01123	0	0	66.4438
GENSCAN00000001333	7.54762	9.84802	0	59.35	0.85448	0.0386481
GENSCAN00000001336	40.4986	3.69301	15.7692	34.7414	0.721561	199.295
GENSCAN00000001337	63.7355	0	0.363905	0.0234423	30.6758	0.0338171
GENSCAN00000001339	14.2566	0	2.36639	61.0202	0	0
GENSCAN00000001341	7.09019	4.95199	6.12573	35.1868	0.512688	0.180358
GENSCAN00000001342	5.03175	12.31	0.0606508	0	0	0
GENSCAN00000001343	12.5794	0	2.18343	63.2472	0	83.3253
GENSCAN00000001345	31.2388	62.4734	0	0	0.205075	0
GENSCAN00000001346	14.6759	0	11.463	3.59749	21.7608	69.6117
GENSCAN00000001347	20.127	55.3951	0	0	0	0
GENSCAN00000001348	11.7407	0.615501	0.72781	0.254516	0.512688	0.135268
GENSCAN00000001349	9.22487	0.659465	0.363905	0.222702	0.341792	18.3965
GENSCAN00000001351	0	0	0	0	34.521	0
GENSCAN00000001353	85.8193	33.5448	31.4431	0.742338	0.569653	26.1293
GENSCAN00000001355	19.6308	42.6132	29.9312	20.9711	165.234	84.651
GENSCAN00000001356	16.3811	62.2535	1.33085	0	225.241	18.1727
GENSCAN00000001358	142.746	219.118	150.657	11.8986	1.36717	79.8084
GENSCAN00000001360	1.95679	0.0769376	71.0828	0.259818	0	0.198394
GENSCAN00000001364	42.448	86.302	76.42	5.12213	2.25963	50.6076
GENSCAN00000001365	1.67725	0	0.436686	1.81343	0	9.36057
GENSCAN00000001366	16.4775	58.3632	83.3949	35.4924	79.9436	50.679
GENSCAN00000001367	18.1702	3.13346	15.5468	0.222702	0	5.40727
GENSCAN00000001368	14.9834	1.00216	19.2216	2.07569	0.274469	87.4916
GENSCAN00000001369	11.6942	9.02735	5.64053	8.57738	0.42724	1.11596
GENSCAN00000001371	4.87334	98.9862	3.15384	8.10139	0.911446	56.7526
GENSCAN00000001374	13.418	0.410334	0	0	0.341792	0.0933996
GENSCAN00000001375	82.5969	92.1918	114.674	101.975	687.543	7.42061
GENSCAN00000001376	500.775	850.286	295.28	106.451	194.408	271.078
GENSCAN00000001378	142.073	191.654	70.1368	257.903	130.363	46.4537
GENSCAN00000001379	115.73	295.641	160.725	137.105	208.846	106.904
GENSCAN00000001381	64.023	89.658	178.095	13.3621	212.656	257.123
GENSCAN00000001382	25.6829	0	32.7514	5.01078	113.133	5.23038
GENSCAN00000001383	3.3545	8.49391	1.81952	25.8334	0	0
GENSCAN00000001384	2.51587	0.153875	30.568	0	0	0.766521
GENSCAN00000001385	5.03175	56.0106	0.0808677	0	0	0
GENSCAN00000001388	6.27571	0.348784	6.6352	1.17714	0.681957	0.146863
GENSCAN00000001389	112.795	0	10.9171	187.96	13.6717	57.3899
GENSCAN00000001390	57.5856	98.5315	20.3787	56.8631	331.197	0
GENSCAN00000001391	14.3329	0	19.6509	0	0.170896	0
GENSCAN00000001394	11.5311	79.0772	21.9729	0.148468	0.182289	4.43165
GENSCAN00000001397	0.139771	7.69376	26.6864	0	0.341792	0.180358
GENSCAN00000001398	82.6894	126.393	56.4524	109.811	72.5026	75.9403
GENSCAN00000001400	2.93519	0.205167	1.45562	0	0	70.8806
GENSCAN00000001401	42.6095	95.0185	97.7085	97.021	22.5773	13.8646
GENSCAN00000001402	1.88842	3.1288	4.77625	4.9656	56.8514	10.8666
GENSCAN00000001403	34.4223	45.1134	1.9105	133.274	91.2495	23.5367
GENSCAN00000001404	11.7407	0.0879287	0	0	0	0
GENSCAN00000001406	2.72553	0.273556	1.04133	0	0.0402108	28.1969
GENSCAN00000001407	40.5016	45.8548	99.4774	23.9879	0.18941	8.7173
GENSCAN00000001412	7.66743	0	5.96804	0	0.683584	24.5587
GENSCAN00000001413	0.489198	0	0.242603	2.78377	43.9772	0.360716
GENSCAN00000001414	1.73316	5.28305	3.20583	0.163314	0.227861	2.43483
GENSCAN00000001415	464.353	41.6851	136.489	1396.67	1107.02	153.712
GENSCAN00000001416	1.46759	0	0	20.8226	0.512688	0.541074
GENSCAN00000001420	0	49.8556	32.7514	0	0.113931	0
GENSCAN00000001421	19.5459	0.153875	0.0808677	3.23783	176.433	0.308111
GENSCAN00000001423	37.4204	2.62614	6.23348	112.278	5.09426	47.1969
GENSCAN00000001424	0	42.4696	0	0	0	0
GENSCAN00000001426	0	7.66579	0	0	180.808	0
GENSCAN00000001427	2335.63	1391.32	937.674	1031.14	831.613	495.064
GENSCAN00000001428	20.2668	15.6953	0	1.18774	0	0.270537
GENSCAN00000001429	15.235	12.1049	5.6284	27.5408	0	130.886
GENSCAN00000001430	0.0882763	0	15.7692	0	0	0.541074
GENSCAN00000001431	0.718821	68.5258	14.1923	0	158.25	73.4057
GENSCAN00000001432	1.11817	2.15425	2.42603	0.445403	1.02538	5.00493
GENSCAN00000001433	21.3849	0	3.63905	102.888	0.0244137	0
GENSCAN00000001434	0	0	4.82174	0	0.0284827	73.6537
GENSCAN00000001435	0	13.541	2.91124	0.445403	0	0
GENSCAN00000001437	243.586	61.2815	7.21745	638.5	753.073	141.847
GENSCAN00000001440	9.22487	0	0.121302	0.0742338	0	1.17233
GENSCAN00000001441	12.5794	0	0.0606508	0	0	0
GENSCAN00000001442	0	0.615501	10.9171	0	0	0
GENSCAN00000001445	17.7788	0.0512918	3.89124	0	1.50389	3.23824
GENSCAN00000001449	14.4663	67.7051	2.18343	0	0	0
GENSCAN00000001450	0.628968	0	1.45562	0	0	41.4338
GENSCAN00000001456	14.2566	0	0	0	0	0
GENSCAN00000001458	0	0	0.363905	0	0	16.7733
GENSCAN00000001459	1.11817	0	32.8727	9.8731	0.0131458	0
GENSCAN00000001461	12.4446	2.78206	25.3278	7.4605	0.41015	71.5299
GENSCAN00000001467	0	0	29.8402	0	0	0
GENSCAN00000001468	0	4.24012	6.25916	0	0.0683584	0.135268
GENSCAN00000001473	7.66743	14.9479	39.3537	0	0	7.39467
GENSCAN00000001476	0	54.7796	0	0	0	0
GENSCAN00000001478	0	0	5.09467	0	0	63.3443
GENSCAN00000001491	0	0	13.8284	0	0	0
GENSCAN00000001493	11.1631	7.73773	13.8804	19.7462	0.683584	30.5771
GENSCAN00000001494	0.451567	0.331424	0.615839	0	17.1238	8.08836
GENSCAN00000001495	10.0635	149.655	41.4852	0	0	56.452
GENSCAN00000001496	410.328	655.303	492.97	639.376	944.827	292.45
GENSCAN00000001497	11.98	0.363705	29.4035	45.5053	16.7829	37.2675
GENSCAN00000001498	77.2583	69.7431	30.568	30.0925	154.276	81.8945
GENSCAN00000001499	48.1161	72.0136	6.92632	95.1307	0.825998	106.794
GENSCAN00000001502	2.79542	0.307751	17.9654	0	0.00899453	2.7552
GENSCAN00000001503	0	47.3936	12.3728	0	0.683584	50.8609
GENSCAN00000001505	18.2584	22.5932	10.0334	0.779455	25.4839	7.93202
GENSCAN00000001507	17.8867	2.40339	0.103973	1.78161	0.166013	0.347833
GENSCAN00000001508	15.1715	0.102584	3.17117	0.0445403	0.341792	10.435
GENSCAN00000001509	104.409	0.0512918	72.781	100.661	0.512688	0
GENSCAN00000001510	97.3853	64.9354	32.0236	24.0518	0.341792	0
GENSCAN00000001511	9.22487	0.068389	1.76754	0.279261	0.346539	31.8289
GENSCAN00000001512	2.48792	0	0	8.23996	0.113931	0.836205
GENSCAN00000001513	25.9974	93.6121	29.8402	0	0	59.5181
GENSCAN00000001516	0	26.7743	0	0	0	0
GENSCAN00000001517	51.3005	0.297759	68.0285	7.02252	1.72196	113.069
GENSCAN00000001518	17.711	115.406	1.92465	41.4861	154.946	26.6028
GENSCAN00000001519	0	17.8495	0	0	0	0
GENSCAN00000001520	3.07496	0.068389	12.3728	10.5412	0.0539672	0.108215
GENSCAN00000001522	202.185	236.352	259.658	334.206	1.56914	503.104
GENSCAN00000001523	49.4789	81.8616	106.988	61.0202	3.41792	176.57
GENSCAN00000001524	30.3023	56.8313	7.65193	62.1857	0.974107	129.849
GENSCAN00000001525	9.41123	1.231	22.1982	0.764271	0.0379769	74.8594
GENSCAN00000001528	47.1866	33.5775	46.5798	46.7673	1.04674	57.8949
GENSCAN00000001529	2464.02	550.012	1136.18	250.929	379.375	218.238
GENSCAN00000001531	5.15508	0.400808	3.28714	40.8101	20.5075	0.657896
GENSCAN00000001533	12.6632	0	2.25621	57.3234	15.073	7.73735
GENSCAN00000001534	0	60.9346	21.3976	0	0.113931	0.541074
GENSCAN00000001535	5.27934	75.6955	2.75928	1.67883	12.0745	8.49427
GENSCAN00000001536	52.6237	0.738601	0.667159	0.356322	3.07613	1.62322
GENSCAN00000001537	129.777	173.571	105.896	103.556	0.455723	1.08215
GENSCAN00000001540	20.9656	0.211029	21.4704	60.8987	0.0911446	40.31
GENSCAN00000001541	2.51587	33.325	12.3728	33.4689	0	0
GENSCAN00000001543	86.1493	96.9272	91.5221	20.3241	185.312	33.4654
GENSCAN00000001544	11.7407	0	0	0	0	0
GENSCAN00000001545	22.3074	0	17.4542	0.445403	0.170896	3.91049
GENSCAN00000001549	4.19312	0	0	75.2731	0	0
GENSCAN00000001555	10.5667	0.0341945	0	0	0	0.61837
GENSCAN00000001557	0.620233	0	10.5532	0	0.042724	0.270537
GENSCAN00000001558	21.3011	12.0946	9.20679	34.8051	2.10772	29.1639
GENSCAN00000001559	30.9243	47.5475	0.545857	0.311782	0.0589998	18.0358
GENSCAN00000001560	2.51587	79.7074	54.5857	0.222702	0	0.270537
GENSCAN00000001562	0.428668	1.28962	1.8837	0	6.17141	3.24644
GENSCAN00000001563	62.0582	50.4711	30.568	181.279	171.238	40.0394
GENSCAN00000001564	148.576	64.7815	37.8461	18.9593	155.538	0.270537
GENSCAN00000001565	113.284	79.6151	128.8	50.7537	161.138	9.5229
GENSCAN00000001566	10.0635	0.615501	0	0.742338	0.113931	0
GENSCAN00000001567	71.8803	39.5711	60.331	15.8984	1.86277	29.2398
GENSCAN00000001573	1.06226	0	2.25621	3.2069	15.073	7.73735
GENSCAN00000001575	280.52	263.332	352.927	132.359	0.95417	170.607
GENSCAN00000001579	27.6342	8.15539	0.545857	48.5489	0.0179891	13.5268
GENSCAN00000001582	56.2717	183.85	118.779	155.713	159.719	129.107
GENSCAN00000001589	8.5959	0.615501	1.19096	0.911052	200.834	0.270537
GENSCAN00000001590	9.22487	20.1269	0	0	92.4548	0.243483
GENSCAN00000001592	31.0291	8.37081	0.72781	46.3219	0.455723	48.6966
GENSCAN00000001593	52.6586	106.174	208.517	0	0.341792	127.152
GENSCAN00000001594	44.6729	9.2479	34.11	21.9881	13.2905	1.75849
GENSCAN00000001596	5.03175	0.820668	19.1657	32.069	0	8.65718
GENSCAN00000001598	6.78524	29.8928	43.6686	18.0215	0	0
GENSCAN00000001601	67.4635	96.8453	38.5222	106.231	82.1117	109.986
GENSCAN00000001603	14.1867	0	0.909762	5.64177	0.042724	25.9039
GENSCAN00000001617	0	0	25.4733	0	0	0
GENSCAN00000001621	4.19312	20.927	0	1.55891	0.113931	0.360716
GENSCAN00000001622	105.559	114.863	242.469	41.8797	18.4399	85.9206
GENSCAN00000001623	2.0127	0.820668	2.91124	0	0.170896	38.9573
GENSCAN00000001624	1.67725	0.804886	0.0559854	2.80947	11.1477	0.58096
GENSCAN00000001625	93.0175	105.284	180.51	64.024	84.3105	138.306
GENSCAN00000001626	12.7242	0.738601	0.211726	0.639761	0.422579	4.81064
GENSCAN00000001629	35.2222	0	0	0	0	0
GENSCAN00000001630	0	0	29.1124	0	0	0
GENSCAN00000001633	0	12.7204	0.242603	0.682951	0.0379769	0
GENSCAN00000001635	31.6581	17.669	29.4763	0	0.341792	98.4754
GENSCAN00000001637	10.0931	58.9804	3.96515	5.18287	0.170896	70.9889
GENSCAN00000001638	16.7445	32.8692	4.91272	6.49175	0.205075	40.8511
GENSCAN00000001639	5.87037	0	1.86804	0	11.4199	0.708549
GENSCAN00000001642	13.0309	91.7097	31.2958	4.31698	0	0
GENSCAN00000001643	29.903	78.7841	15.466	81.286	20.7191	0.81161
GENSCAN00000001645	0	6.85844	42.213	0.0159073	0.113931	0
GENSCAN00000001646	15.6543	56.5928	20.3787	0.371169	19.5961	90.3593
GENSCAN00000001652	0	0.307751	16.0118	0.0556754	0.327551	0.405805
GENSCAN00000001656	40.1422	56.1132	50.5585	14.2752	0.113931	0
GENSCAN00000001657	1.67725	3.44681	1.60118	0	36.8737	0.0450895
GENSCAN00000001658	37.9478	0	34.9349	0	0	0
GENSCAN00000001660	2.20139	0.167065	0.72781	14.0747	210.288	0
GENSCAN00000001661	13.418	5.9242	4.67011	0	0	18.5017
GENSCAN00000001663	42.6767	2.51796	1.21302	39.9195	131.601	14.4286
GENSCAN00000001665	0.0645096	16.4339	2.91124	0	0	84.9846
GENSCAN00000001667	0.748772	3.23138	1.34365	0.583266	72.9726	0.0257654
GENSCAN00000001669	100.32	143.925	38.5739	243.264	325.113	55.7306
GENSCAN00000001670	0	0	0.72781	0.0890806	0.341792	24.5287
GENSCAN00000001671	0.190597	0	27.1109	0	158.592	0
GENSCAN00000001673	0.559083	0.430851	0	0	22.4606	0
GENSCAN00000001680	0.279542	0.897606	21.1065	1.03927	0.515943	0
GENSCAN00000001682	125.118	165.802	242.947	267.672	1208.2	739.463
GENSCAN00000001685	0	61.1193	0	0.222702	0	0
GENSCAN00000001686	3.18677	0	0.545857	10.6897	19.3519	8.01304
GENSCAN00000001687	6.709	0	2.91124	0.0742338	0.0379769	58.977
GENSCAN00000001691	8.60988	0.205167	82.4245	33.0192	39.7333	2.34465
GENSCAN00000001692	0.931805	17.0494	0	0.222702	0	0
GENSCAN00000001696	1.21135	0.225684	37.8461	0	0	0
GENSCAN00000001698	6.28968	0.307751	4.23453	41.4225	0.0488274	0
GENSCAN00000001699	9.22487	24.9278	7.7633	0	56.7638	1.08215
GENSCAN00000001701	13.3401	72.265	42.7671	19.0224	89.5495	46.3004
GENSCAN00000001702	23.152	26.7303	111.719	0.178161	296.109	194.426
GENSCAN00000001705	23.162	0	12.7367	19.0039	0.384516	3.24644
GENSCAN00000001706	1.67725	16.3108	1.45562	22.9383	0	81.7021
GENSCAN00000001710	7.18821	0	6.79289	0	0	0
GENSCAN00000001712	7.15626	0	1.69822	0.0247446	0.153806	1.93885
GENSCAN00000001713	4.13322	2.099	6.88387	6.42123	139.741	7.08356
GENSCAN00000001714	3.3545	1.8465	0.545857	32.7371	0	17.5849
GENSCAN00000001717	14.2426	14.2215	0.412426	35.3247	125.836	2.73225
GENSCAN00000001718	3.77381	8.37081	12.3728	0.222702	0	0
GENSCAN00000001719	10.986	0.512918	27.6568	0	69.7256	24.6189
GENSCAN00000001720	6.42946	0.786474	0.0808677	34.6239	1.83428	0.216429
GENSCAN00000001722	3.14484	65.8586	69.7453	0	0.107934	0.46988
GENSCAN00000001724	24.3746	27.8245	5.87446	0	1.19058	20.5608
GENSCAN00000001725	6.85206	39.988	64.2353	41.8011	181.293	76.4709
GENSCAN00000001727	3.77381	0.923252	0	5.45619	0	0.405805
GENSCAN00000001728	30.0125	12.0638	0.741806	23.8112	2.05075	13.4308
GENSCAN00000001730	35.2222	25.5433	0.363905	72.887	42.3822	0.541074
GENSCAN00000001736	23.3976	0.307751	6.23837	0.148468	0.170896	0.541074
GENSCAN00000001737	75.4762	63.7835	31.5038	3.945	62.7706	86.8037
GENSCAN00000001739	0	0	33.4792	5.34484	0.0569653	88.9615
GENSCAN00000001740	0.419312	23.389	1.0159	0.668105	30.9891	24.168
GENSCAN00000001741	9.64418	0	5.41308	0	109.373	4.76821
GENSCAN00000001742	25.8954	7.79635	44.4087	39.8972	31.868	0
GENSCAN00000001744	9.56032	7.38601	0	16.9253	47.691	0.120239
GENSCAN00000001747	12.2066	2.35942	34.8136	0.222702	146.857	0.270537
GENSCAN00000001749	2.93519	1.231	0	26.5262	0.284827	0.135268
GENSCAN00000001750	5.03175	2.59878	0.485206	0.0103582	9.21414	33.6528
GENSCAN00000001751	23.6911	1.231	4.00295	13.6145	0.0797515	0.243483
GENSCAN00000001755	0	0.1231	20.1967	1.33621	57.9907	7.57503
GENSCAN00000001756	5.03175	0	21.8343	46.4333	0	0
GENSCAN00000001757	337.706	288.953	490.528	116.696	113.048	277.544
GENSCAN00000001758	13.9392	1.79298	4.37579	41.8085	0	0.0901789
GENSCAN00000001761	4.64254	9.9506	3.34792	2.74094	0.170896	10.7313
GENSCAN00000001762	3.87864	3.38526	0.72781	42.7587	32.812	0
GENSCAN00000001765	68.5156	43.8545	53.494	0.263193	0.0284827	121.803
GENSCAN00000001766	53.9134	22.3632	139.691	70.4479	171.432	109.387
GENSCAN00000001768	216.547	73.8601	160.118	93.1635	0.384516	82.6219
GENSCAN00000001769	376.962	698.183	831.644	665.494	951.207	902.308
GENSCAN00000001770	12.9148	37.5456	6.33194	1.33621	0.85448	19.2081
GENSCAN00000001771	18.6248	14.6123	10.7197	0	0.638513	12.9855
GENSCAN00000001773	7.96693	3.93237	15.3649	2.22702	147.475	10.5509
GENSCAN00000001774	0.6709	0.615501	0	4.92913	8.08908	0
GENSCAN00000001775	7.11742	0.564209	0.363905	2.67242	0.310868	0.0601193
GENSCAN00000001776	41.0926	1.231	19.7964	39.7893	0.341792	0.0541074
GENSCAN00000001778	189.536	190.754	105.714	128.984	9.855	92.5416
GENSCAN00000001779	169.394	91.3804	106.399	119.123	384.331	273.833
GENSCAN00000001780	48.4725	118.279	80.7869	0	11.1937	0
GENSCAN00000001781	4.19312	0	5.65872	22.0474	0	9.46879
GENSCAN00000001784	12.6632	0	6.55029	9.57616	0	0
GENSCAN00000001790	24.3201	0	81.4945	0	3.41792	43.4362
GENSCAN00000001791	10.343	8.00151	0.363905	0	0	0.0450895
GENSCAN00000001792	17.1219	0.461626	0	22.9828	0.256344	0
GENSCAN00000001793	3.63404	0.307751	0	21.5278	0	0
GENSCAN00000001794	0.209656	1.231	0	0.445403	32.812	0
GENSCAN00000001795	304.808	190.218	255.097	803.396	938.618	447.386
GENSCAN00000001796	1.67725	17.3366	0	0	0.0379769	0.270537
GENSCAN00000001798	0	28.3493	6.00443	0	10.5956	0
GENSCAN00000001800	47.5982	63.2774	30.7608	41.4555	0.0389507	18.8466
GENSCAN00000001802	4.12324	0.307751	0.72781	0	0.341792	11.9036
GENSCAN00000001806	5.87037	2.11029	11.2811	0	0	2.16429
GENSCAN00000001807	44.0992	49.3225	40.3677	24.2367	37.0797	64.5568
GENSCAN00000001808	38.5767	0.615501	53.136	0.445403	0	0
GENSCAN00000001812	0	40.0076	0	0	152.097	0.353779
GENSCAN00000001815	11.4182	0	0	5.56563	94.5055	0.270537
GENSCAN00000001817	6.709	4.00076	18.1952	0	0	2.43483
GENSCAN00000001818	11.1817	13.0025	4.43302	44.0763	0	63.8467
GENSCAN00000001819	249.283	116.804	125.651	100.761	1.67098	22.2539
GENSCAN00000001826	23.3617	42.6747	0.103973	0.0296935	0	0
GENSCAN00000001830	0	1.231	0.103973	0	39.7333	1.53304
GENSCAN00000001832	1.88691	0	22.5621	0	0	0
GENSCAN00000001838	16.7725	0	33.1993	0	1.53806	6.54144
GENSCAN00000001840	47.8016	0.615501	81.1508	69.0931	6.73005	26.1519
GENSCAN00000001845	0	0	34.3162	0	0	0
GENSCAN00000001847	17.8441	8.90767	33.6005	54.0793	0.183555	124.537
GENSCAN00000001849	6.28968	12.387	7.53003	11.0423	0	0.180358
GENSCAN00000001851	65.0696	33.0229	68.0156	38.3294	113.662	0.486299
GENSCAN00000001852	0.52414	0.175857	29.1124	0.0890806	0	2.70537
GENSCAN00000001854	0	27.082	3.88165	0.0556754	0.085448	68.9418
GENSCAN00000001857	2.51587	0	0.363905	0	0	36.793
GENSCAN00000001860	18.4497	0.615501	14.5562	10.9569	11.1231	0
GENSCAN00000001861	12.4116	0.389817	0.970413	0.063629	0	0.595181
GENSCAN00000001863	0	10.2173	0	0	0	0
GENSCAN00000001864	27.5548	18.2599	0	0	0	0
GENSCAN00000001865	0	64.6789	45.1242	0.890806	0	0.041621
GENSCAN00000001866	3.3545	0.293578	0	6.45834	0	0
GENSCAN00000001867	7.54762	59.1441	2.91124	66.8105	0	75.2092
GENSCAN00000001868	0	0	0	0.445403	122.703	0
GENSCAN00000001870	1200.7	1170.99	360.185	656.079	558.26	172.602
GENSCAN00000001877	11.7407	0	36.3905	0	0	0
GENSCAN00000001879	21.6559	40.5065	44.1509	2.34632	109.829	48.2071
GENSCAN00000001880	0	0	0.545857	0	0	11.2949
GENSCAN00000001882	10.9515	9.84802	29.8402	10.9517	0.341792	0
GENSCAN00000001883	25.5781	0.800151	1.94083	0.556754	0	31.9233
GENSCAN00000001884	3.3545	0	35.0319	22.864	0	4.1843
GENSCAN00000001885	2.83036	0	21.1065	0	0	0
GENSCAN00000001890	0	22.7735	0	0	0	0
GENSCAN00000001891	9.22487	0	28.3846	20.637	0	0.270537
GENSCAN00000001892	0.419312	0.328267	1.09171	0	0	34.8993
GENSCAN00000001893	44.4471	1.8465	31.6597	48.5489	0.0683584	0.270537
GENSCAN00000001904	10.0635	0	2.18343	0	0	0
GENSCAN00000001905	0	0.820668	56.4962	0.408286	0.085448	105.239
GENSCAN00000001906	2.65564	0	8.0423	0	82.201	0
GENSCAN00000001908	22.6429	0	27.5528	66.4287	82.7625	155.377
GENSCAN00000001909	0	0	0.72781	0	0	19.1566
GENSCAN00000001910	0.0599018	0.615501	13.3085	0	0	0
GENSCAN00000001911	8.0508	0	6.55029	6.879	0.0379769	0.135268
GENSCAN00000001913	65.5525	54.8411	158.675	107.936	195.451	62.7323
GENSCAN00000001915	6.709	64.6569	26.8077	47.3824	0.0690157	13.1558
GENSCAN00000001916	14.5921	0.205167	0	0	0	0
GENSCAN00000001918	23.793	9.66337	54.8497	37.8147	0	16.2863
GENSCAN00000001919	0	0.307751	0	0	62.0922	0
GENSCAN00000001921	121.531	414.95	178.313	94.4254	537.696	484.261
GENSCAN00000001922	0.780853	3.89817	2.32899	8.31419	0	0.180358
GENSCAN00000001928	4.82361	37.6097	31.283	1.18774	3.96479	2.03313
GENSCAN00000001929	5.45106	2.56459	18.0364	18.8554	0.444038	0.180358
GENSCAN00000001931	6.709	0	0	48.9943	0	0
GENSCAN00000001935	9.21369	0.0769376	0.363905	0.148468	0	8.23511
GENSCAN00000001936	7.60004	0.430851	0.272929	38.7501	0	6.62815
GENSCAN00000001938	9.22487	0.615501	0	66.365	0.341792	0
GENSCAN00000001940	5.03175	1.39514	5.3676	0.0371169	2.08493	0
GENSCAN00000001943	0	0.364904	0.72781	0	122.491	28.731
GENSCAN00000001944	22.6429	0	26.0972	66.4287	82.4207	90.4482
GENSCAN00000001946	21.8042	55.3951	40.8197	0	0	97.7797
GENSCAN00000001953	25.4383	107.097	2.91124	0	0	51.402
GENSCAN00000001955	18.1353	0	0	71.2645	0.341792	1.15429
GENSCAN00000001960	20.127	26.5691	1.31006	73.1361	0.223479	14.4647
GENSCAN00000001961	10.0635	0	8.50498	0	0.341792	74.1271
GENSCAN00000001962	1.07823	0	16.0118	0	0	68.1753
GENSCAN00000001963	9.99899	54.1641	81.3467	5.89302	0.113931	13.1106
GENSCAN00000001964	16.3532	0.1231	0	0.222702	0	0
GENSCAN00000001967	0	36.9301	27.2929	0	0	52.0513
GENSCAN00000001968	7.75728	9.64798	40.0295	0	5.06422	0.0360716
GENSCAN00000001969	5.87037	0	12.4334	0.148468	0.170896	0
GENSCAN00000001970	1.39771	0	13.2045	10.2443	0	0
GENSCAN00000001974	5.87037	0	0.750554	36.523	0	0
GENSCAN00000001976	33.8245	0.643478	0	99.3249	0.341792	0.0901789
GENSCAN00000001977	22.6429	0	26.721	66.4287	82.4207	103.001
GENSCAN00000001978	0.419312	64.0121	9.71106	0	0.174694	0.631253
GENSCAN00000001983	42.0151	4.14437	3.33469	195.621	171.306	92.0809
GENSCAN00000001984	0	10.5866	0	0	0	0
GENSCAN00000001985	1.67725	0.1231	0.145562	14.342	0.136717	0
GENSCAN00000001989	3.3545	0.0512918	0.272929	16.1273	0.113931	11.2273
GENSCAN00000001990	0	10.6687	4.60946	0.445403	0	91.9825
GENSCAN00000001992	2.09656	0	0	15.4778	0	0
GENSCAN00000001994	15.3189	20.6142	11.463	0.623564	0.770388	12.5529
GENSCAN00000001995	0	0.1231	30.568	0	0	0
GENSCAN00000001997	10.9021	0	32.0236	79.2817	122.02	0.0318279
GENSCAN00000002001	0.119804	0	24.2777	0.699919	0.0488274	0.0772962
GENSCAN00000002002	0	0	14.5562	0	0	0
GENSCAN00000002005	38.5767	19.696	3.54807	0.935346	0.113931	0
GENSCAN00000002007	5.87037	0.205167	9.64348	0	0	0
GENSCAN00000002009	51.9947	82.5797	82.9097	39.9378	0.398757	128.505
GENSCAN00000002013	60.4509	0.205167	31.2958	0	0	1.08215
GENSCAN00000002014	17.4114	28.0053	3.88165	65.4742	1.87827	0.879245
GENSCAN00000002015	131.058	43.7006	45.852	42.3395	215.443	60.093
GENSCAN00000002017	19.2884	0	0	0	0.683584	0
GENSCAN00000002018	1.50952	44.9316	44.3964	0	0	0
GENSCAN00000002019	25.5781	14.1565	42.9408	0	14.0135	62.0882
GENSCAN00000002021	0	28.9285	0	0	0	0
GENSCAN00000002023	21.1728	0.068389	34.4497	48.1035	0.683584	44.9091
GENSCAN00000002025	20.9656	0	331.153	0	0	0
GENSCAN00000002026	91.48	55.3218	208.881	149.093	0.732412	841.627
GENSCAN00000002027	15.1884	0	0.72781	0	0.341792	0
GENSCAN00000002028	0.419312	0.0879287	0.242603	0.0296935	0.0683584	16.5208
GENSCAN00000002029	1.53748	0.718085	0	13.3621	0.085448	0
GENSCAN00000002032	0.119804	0.175857	1.45562	0.959737	0.0976549	18.6284
GENSCAN00000002033	35.7494	29.9134	36.9	134.601	137.195	34.1417
GENSCAN00000002041	0	0.615501	9.1704	1.93008	0	59.5181
GENSCAN00000002042	4.56451	54.252	0	0	0	0
GENSCAN00000002047	19.7077	8.00151	0.849111	0.154654	1.53806	15.3304
GENSCAN00000002048	0	25.2355	0	0	3.47489	0.901789
GENSCAN00000002050	21.3849	1.43617	31.781	57.5683	0	24.3483
GENSCAN00000002051	9.47646	0	1.45562	25.967	0.726308	0.270537
GENSCAN00000002053	2.09656	0.1231	0	13.8075	0.170896	0.270537
GENSCAN00000002054	0	0	3.63905	0	0	83.3253
GENSCAN00000002055	26.6962	0	31.6597	0.389728	0	0.81161
GENSCAN00000002056	34.9826	48.0091	8.73372	0.593871	0.372864	0.0450895
GENSCAN00000002057	16.7725	56.0106	0	0	0	0
GENSCAN00000002060	21.1054	19.696	0.363905	33.4052	0	0.180358
GENSCAN00000002061	8.38625	3.07751	0	53.8938	0	0
GENSCAN00000002063	9.22487	67.0896	0	0.0742338	1.53806	0
GENSCAN00000002065	4.61244	31.3906	16.7396	0	0	0
GENSCAN00000002066	42.2108	1.16689	30.8591	35.2611	137.199	111.1
GENSCAN00000002069	14.2566	40.0589	17.9353	0.791828	51.168	50.6806
GENSCAN00000002071	45.0697	133.256	36.7371	50.4419	0	0.360716
GENSCAN00000002072	8.24648	80.3804	27.2929	5.49012	31.0746	155.808
GENSCAN00000002073	13.5857	73.9627	14.1438	0.0890806	0.372864	36.6758
GENSCAN00000002074	9.22487	31.6983	0	0	0.0488274	0.0235249
GENSCAN00000002075	489.477	864.984	1051.32	113.355	327.864	851.65
GENSCAN00000002076	15.5146	19.696	13.1916	21.602	0.170896	2.90827
GENSCAN00000002078	9.22487	0	9.52218	0	0	23.1309
GENSCAN00000002079	0	0.923252	0.363905	0	156.826	0.270537
GENSCAN00000002081	6.91865	0	101.166	0	0	0
GENSCAN00000002082	0	0.615501	0.970413	0	0.683584	22.0037
GENSCAN00000002085	1.00635	33.3602	0	0	0	0
GENSCAN00000002086	2.0127	0	0	10.5115	0	0
GENSCAN00000002090	0	0	0.545857	0	0	13.121
GENSCAN00000002091	0	0	39.3017	0	0	0
GENSCAN00000002097	31.2527	1.53875	29.4763	46.3219	0.125324	0
GENSCAN00000002098	0	56.6261	0	0	0	0
GENSCAN00000002106	2.80052	9.50607	0.72781	0	0.565272	12.3455
GENSCAN00000002107	4.61244	79.3996	0	0	0	0
GENSCAN00000002108	6.709	0	0.181952	0	0	9.19825
GENSCAN00000002112	12.5162	18.6471	73.0843	38.5739	29.4925	35.1545
GENSCAN00000002113	0	7.04804	8.40399	0	0.031072	11.7664
GENSCAN00000002119	0	43.7006	0	0.222702	0	0
GENSCAN00000002120	0	2.15425	0	1.78161	70.0674	0
GENSCAN00000002121	11.4612	0	6.55029	0	0	145.819
GENSCAN00000002122	36.1254	28.6208	85.8815	92.8665	0.740549	0.1318
GENSCAN00000002123	0	0	22.9867	0	0	0
GENSCAN00000002125	135.913	56.8308	150.438	108.01	275.113	139.932
GENSCAN00000002133	6.01014	0.738601	9.94673	0.063629	15.8933	0
GENSCAN00000002134	10.9021	0	0.545857	0	0.341792	19.7492
GENSCAN00000002137	0	10.3096	0	0	0	0
GENSCAN00000002139	1.67725	0.692439	0	10.2443	0	0.0901789
GENSCAN00000002143	6.99453	2.14143	4.55296	0	0.170896	12.4447
GENSCAN00000002151	16.7725	0.615501	12.3728	0	0	0
GENSCAN00000002153	0	0.615501	10.9171	1.33621	2.39254	0
GENSCAN00000002158	8.43866	23.666	12.3728	0.250539	0.384516	0
GENSCAN00000002159	18.4497	11.6945	26.8077	1.11351	1.652	1.35268
GENSCAN00000002161	4.19312	1.231	5.64053	0	0	0
GENSCAN00000002162	11.7407	0.769376	0.388165	0	84.7375	0.901789
GENSCAN00000002167	98.7481	162.8	54.9496	0.222702	0.170896	38.6868
GENSCAN00000002170	29.4357	28.0822	6.29036	13.273	0.170896	0
GENSCAN00000002172	0	0	0	0	72.9726	0
GENSCAN00000002174	19.9872	1.01216	16.4	50.4638	23.382	5.59109
GENSCAN00000002175	24.8233	0	21.2278	10.6897	19.5961	25.0697
GENSCAN00000002176	2.30622	34.4681	5.67692	6.68105	0	0
GENSCAN00000002178	22.6429	0	23.2899	91.0849	0.113931	7.03396
GENSCAN00000002180	28.5132	44.3161	23.2899	22.2702	0	0
GENSCAN00000002181	7.87375	3.82978	0.363905	5.24091	1.19627	0
GENSCAN00000002184	7.96693	0	0	16.4799	0.074055	0
GENSCAN00000002185	23.8409	53.5486	1.55959	36.7457	13.4058	33.5852
GENSCAN00000002186	21.0914	1.54559	44.573	0.0123723	24.0394	107.171
GENSCAN00000002188	7.12831	0	0	15.1437	0	0
GENSCAN00000002189	10.9021	89.2477	37.8461	0	0	56.2717
GENSCAN00000002190	13.9631	0	35.5414	17.6305	0.085448	10.7042
GENSCAN00000002191	13.418	0	0	4.09771	57.2502	0
GENSCAN00000002197	173.274	85.0622	167.76	168.526	47.4863	133.239
GENSCAN00000002198	12.5794	0.615501	0.0454881	27.615	0.341792	0
GENSCAN00000002202	9.47646	0	0.970413	22.2702	0	0.541074
GENSCAN00000002203	18.4497	0	20.3787	0.445403	0	0
GENSCAN00000002204	0	22.158	0	0	0	0.0450895
GENSCAN00000002206	10.0635	0	0	0	0	0
GENSCAN00000002207	2.5652	0.293547	5.21597	15.6153	0.193682	0.216429
GENSCAN00000002210	0	0	0.072781	0	16.3035	0
GENSCAN00000002212	3.63404	0.205167	1.45562	0	0.911446	8.65718
GENSCAN00000002216	24.0406	55.0873	41.4852	69.6313	47.3667	250.433
GENSCAN00000002219	10.0635	43.7885	0.485206	0.445403	151.551	18.5769
GENSCAN00000002221	16.5274	2.462	20.9852	6.60006	0.113931	50.3198
GENSCAN00000002222	119.085	5.53951	60.4082	282.386	0.341792	51.9431
GENSCAN00000002225	2.27638	0	42.0108	0.063629	171.618	0.957284
GENSCAN00000002226	7.82716	0	27.6568	0	0	0
GENSCAN00000002227	5.03175	0	0	43.2041	0.341792	0.432859
GENSCAN00000002228	432.73	433.313	196.509	256.107	211.228	7.03396
GENSCAN00000002229	0.778723	40.6231	0	0	0	0
GENSCAN00000002231	10.0635	1.8465	11.7177	0.0445403	0	0
GENSCAN00000002232	39.7555	41.7823	22.9563	46.5174	66.3741	274.836
GENSCAN00000002234	0	0	0.363905	0	0	34.0876
GENSCAN00000002235	0	3.73148	0	0	12.0197	0
GENSCAN00000002237	7.12831	0	0.943753	17.3707	1.53806	20.6995
GENSCAN00000002239	54.7203	45.8915	28.5665	76.498	4.18695	15.1501
GENSCAN00000002240	0.419312	1.09911	3.99576	1.00216	30.2689	24.8894
GENSCAN00000002241	29.3888	26.0232	6.1084	0	0	0
GENSCAN00000002242	79.0823	111.56	72.4898	31.6088	0.341792	0.180358
GENSCAN00000002243	0.209656	0.307751	9.0491	0	0.489902	0.919825
GENSCAN00000002244	62.1141	94.3255	96.0709	0	0	7.07003
GENSCAN00000002246	2.93519	0	1.45562	0	0.341792	48.6966
GENSCAN00000002247	57.4857	69.6747	4.30542	38.6387	97.1707	4.8761
GENSCAN00000002249	30.9033	10.0019	23.2899	2.36806	0.341792	37.3833
GENSCAN00000002250	18.317	41.9567	11.8269	0.259818	199.837	27.189
GENSCAN00000002252	91.2703	21.2348	75.4011	20.1396	85.448	51.4621
GENSCAN00000002253	429.516	232.352	183.772	177.666	207.468	124.375
GENSCAN00000002254	71.0734	60.9346	39.3017	0	0	0
GENSCAN00000002255	1.83154	21.6964	34.8569	18.1805	49.861	45.5468
GENSCAN00000002256	112.216	371.824	131.237	67.46	1.15355	66.0883
GENSCAN00000002257	15.0952	0.205167	0	0.0774614	0.0683584	0
GENSCAN00000002258	85.1204	117.407	62.5916	0.222702	0.042724	0.541074
GENSCAN00000002260	9.52983	0.769376	3.63905	7.34915	0.478509	65.6719
GENSCAN00000002261	31.3062	4.23157	3.51775	9.86772	1.70896	186.4
GENSCAN00000002262	31.4484	32.2112	0	151.326	18.6704	1.35678
GENSCAN00000002263	15.9339	0.475614	36.3905	35.6322	0.031072	0
GENSCAN00000002264	5.45106	0.820668	0.242603	3.56322	0.085448	0.541074
GENSCAN00000002265	869.654	261.178	69.1419	67.2559	0.170896	0.541074
GENSCAN00000002267	10.9021	0.0439644	16.497	0	0	18.7572
GENSCAN00000002268	0	0	1.45562	0.890806	0.0325516	15.7994
GENSCAN00000002269	4.29795	0	0	8.85238	22.6864	0
GENSCAN00000002271	0	0	14.9201	0	0	0
GENSCAN00000002272	3.55018	8.06258	7.03549	1.20506	155.454	0.955897
GENSCAN00000002274	10.363	1.80254	0.0519864	3.77797	0	0
GENSCAN00000002275	39.2057	47.8723	34.0344	27.0211	0.797515	15.9076
GENSCAN00000002277	5.45106	10.6529	23.637	27.9576	1.46182	26.3295
GENSCAN00000002278	45.8847	31.5137	54.5857	6.8083	1.50403	0.270537
GENSCAN00000002279	131.944	1.231	92.4318	243.784	0	81.161
GENSCAN00000002281	37.7381	88.1605	28.6272	50.9986	4.61419	174.081
GENSCAN00000002283	0	10.0942	1.33432	0	0.105793	9.73933
GENSCAN00000002284	2.93519	0	0	52.5576	0	0
GENSCAN00000002285	2.09656	2.462	16.4017	0.668105	0	12.3006
GENSCAN00000002286	12.8589	0	36.3905	43.2041	0.138344	0
GENSCAN00000002287	8.1067	0.107246	76.0561	28.7285	0.228481	43.1055
GENSCAN00000002289	14.3964	45.5471	0.376241	1.84524	0	31.6528
GENSCAN00000002290	9.07343	1.2744	46.507	10.5783	21.419	24.1845
GENSCAN00000002291	15.0508	46.0942	69.0107	0.0692849	81.0906	41.3506
GENSCAN00000002292	27.0456	2.76975	17.8313	68.3322	42.8664	48.1556
GENSCAN00000002295	22.2769	35.1605	13.8284	0.445403	1.36717	118.736
GENSCAN00000002296	0	0	47.6715	0	0	0
GENSCAN00000002297	1.04828	85.8829	1.96778	0	0	0.46893
GENSCAN00000002298	7.96693	0.112842	59.3165	27.1696	0.21362	43.3761
GENSCAN00000002300	169.296	278.02	2388.05	86.2984	93.0285	66.3479
GENSCAN00000002303	1.19804	0.205167	21.1065	9.0735	0	0
GENSCAN00000002306	0.139771	14.9772	0	0.0240758	0.113931	0.577145
GENSCAN00000002310	0	0.153875	1.45562	0	0	54.7086
GENSCAN00000002312	15.0952	70.7826	0	34.0733	0.341792	2.16429
GENSCAN00000002313	0	0	25.4733	0	0	0.270537
GENSCAN00000002314	0	0.615501	29.8402	0	0	0
GENSCAN00000002316	10.8602	0.615501	0	0.267242	0.0683584	0.432859
GENSCAN00000002318	13.3761	0.820668	5.09467	31	35.8426	84.4796
GENSCAN00000002327	10.9021	0	0	0	0	0
GENSCAN00000002329	0	0	34.2071	0	0	0
GENSCAN00000002338	0.698854	0	0.072781	0	49.4459	0
GENSCAN00000002342	4.61244	0.153875	7.07795	0	1.14256	0
GENSCAN00000002344	42.0291	0	0.145562	25.5364	0.85448	0
GENSCAN00000002345	70.0977	107.083	136.477	15.9146	0.871613	86.3001
GENSCAN00000002347	12.4396	0	1.81952	0	0	0
GENSCAN00000002363	10.4275	1.231	0	7.66701	30.8607	0.360716
GENSCAN00000002365	0	0	12.7367	0.0139188	0.042724	0
GENSCAN00000002368	12.5794	0	0	0	0	0
GENSCAN00000002371	0	0	31.2958	0	0	0
GENSCAN00000002372	4.05335	1.02584	13.4645	0.0556754	0.341792	0.135268
GENSCAN00000002377	0.559083	6.83618	4.30621	0	0	12.093
GENSCAN00000002383	0	24.0045	21.4704	0.222702	0.683584	27.5948
GENSCAN00000002384	2.51587	0	0	11.9368	0.341792	0
GENSCAN00000002392	0	0	49.4911	0	0	0
GENSCAN00000002395	13.418	34.4681	0	0	4.4433	0.541074
GENSCAN00000002396	2.79542	0	33.1153	23.3094	0.0569653	0
GENSCAN00000002397	0	17.8495	0	0	32.1968	0
GENSCAN00000002399	51.0163	72.0136	22.6834	165.096	0.455723	103.044
GENSCAN00000002401	21.8042	0	5.82248	54.4282	0.341792	0
GENSCAN00000002407	0	0	17.8747	0	0	0
GENSCAN00000002408	25.9974	0	0	67.7013	0	0
GENSCAN00000002409	21.2616	2.96889	0	3.98243	0.042724	0.0318279
GENSCAN00000002412	0.838625	0	21.1065	0.148468	0	0
GENSCAN00000002417	31.1689	8.05427	67.8683	4.52826	0	0.180358
GENSCAN00000002422	6.50801	9.54027	31.595	20.2658	0	11.0345
GENSCAN00000002428	14.3074	1.231	0	1.78161	0.341792	0
GENSCAN00000002429	0	0	0	0	44.0228	0
GENSCAN00000002434	18.2581	0.461626	60.2577	81.8814	14.7577	27.1703
GENSCAN00000002435	0	47.3936	0	0	0	0.135268
GENSCAN00000002438	13.1629	2.03885	0.15822	3.67457	0.021362	3.10529
GENSCAN00000002439	0.838625	0	4.44484	0.534484	0	65.3346
GENSCAN00000002440	0	0.615501	63.3194	0	0	0
GENSCAN00000002443	14.8833	2.03885	0	0	0	0
GENSCAN00000002447	9.95821	38.7253	10.9673	0	0	0.27569
GENSCAN00000002448	117.108	0	96.7987	266.351	142.869	179.714
GENSCAN00000002450	8.1067	75.9118	18.1952	27.0211	0.256344	34.8091
GENSCAN00000002451	3.07496	4.86246	0.7642	0	2.27861	4.22037
GENSCAN00000002454	0.755684	10.9018	0	0.63629	0	0
GENSCAN00000002457	106.505	39.0843	56.0413	28.1495	97.4107	1.35268
GENSCAN00000002458	11.601	0	3.27514	36.1519	0	80.1205
GENSCAN00000002459	14.047	0	0	52.5576	0	0
GENSCAN00000002461	2.9876	0.820668	0	0.0494892	98.3792	0.0772962
GENSCAN00000002464	78.8237	16.4647	47.1263	30.2874	545.158	16.623
GENSCAN00000002469	0.451567	0.153875	0	0	0.341792	18.8474
GENSCAN00000002472	3.30791	25.9214	1.43482	15.5891	0.534485	12.2215
GENSCAN00000002473	31.2578	105.866	0.72781	0	28.4713	27.6849
GENSCAN00000002474	6.28968	0.153875	0.0909762	25.3434	0.042724	0.108215
GENSCAN00000002476	45.2476	289.322	146.726	1.55891	1.87986	0.736461
GENSCAN00000002478	9.28078	0.615501	23.2899	1.78161	0	0.631253
GENSCAN00000002479	42.7699	0	28.7485	25.9818	0	0
GENSCAN00000002480	129.762	151.045	158.561	27.1387	76.2833	63.7755
GENSCAN00000002482	0	45.2393	3.74302	0	0	4.86966
GENSCAN00000002484	48.5717	0.615501	78.0482	39.2272	115.526	65.6998
GENSCAN00000002485	0	1.231	1.29388	0.222702	0	18.5769
GENSCAN00000002486	10.0635	0	0	0	0	0
GENSCAN00000002487	98.9577	132.497	268.562	0.111351	0.512688	0.0901789
GENSCAN00000002488	0.539116	15.4901	0.72781	3.81562	13.0761	24.2204
GENSCAN00000002490	8.80556	0.307751	2.18343	31.4009	0	0
GENSCAN00000002491	6.24775	0.307751	40.4844	0.334052	0	51.7402
GENSCAN00000002498	306.308	550.566	103.349	483.962	673.691	529.711
GENSCAN00000002499	0	0	0.181952	0.111351	11.1652	0.243483
GENSCAN00000002500	14.2566	43.0851	0	0	0	0
GENSCAN00000002502	0	0	16.7396	0	0	0
GENSCAN00000002507	39.7415	0.0763592	0.0811181	62.3056	0.24585	4.1661
GENSCAN00000002508	8.31636	0	55.0255	16.2046	0.541171	12.5167
GENSCAN00000002511	13.418	2.9621	0.145562	74.3823	0.634757	5.62717
GENSCAN00000002516	29.4382	0.666793	0	17.3707	0	22.0488
GENSCAN00000002517	0	11.079	0.72781	0	2.1362	3.24644
GENSCAN00000002518	0.838625	0	10.9171	0	0	69.2574
GENSCAN00000002521	27.6746	2.03885	0	0	1.02538	0
GENSCAN00000002522	23.3036	2.25684	0	0	0.398757	0.0450895
GENSCAN00000002523	1.829	26.4665	62.0279	4.00863	0	4.2278
GENSCAN00000002524	7.54762	0	35.6627	0	0	86.5718
GENSCAN00000002525	20.127	18.0286	27.6568	0	0	91.4414
GENSCAN00000002527	42.7699	85.4521	17.8313	50.3429	178.858	1.12724
GENSCAN00000002529	5.03175	0.615501	0	28.3276	56.9426	0.270537
GENSCAN00000002531	2.09656	6.42686	26.929	9.01941	1.36717	0
GENSCAN00000002533	5.87037	4.74815	28.6272	0	0	0
GENSCAN00000002537	16.2134	0	0	52.372	0.341792	0
GENSCAN00000002539	0.279542	7.89307	25.4733	0	55.1994	0.270537
GENSCAN00000002540	10.0635	0	0	0	0	0
GENSCAN00000002541	636.285	440.647	710.949	716.297	1096.71	313.868
GENSCAN00000002542	7.82916	0.923252	0.545857	0	0	10.6862
GENSCAN00000002543	21.966	39.3408	51.8928	0.197957	0.170896	0.123996
GENSCAN00000002544	42.4903	0.873958	0.970413	2.90997	1.70896	11.4117
GENSCAN00000002545	0.279542	0	6.55029	0	0	21.6429
GENSCAN00000002547	91.48	12.2485	73.1449	221.675	2.05075	36.6577
GENSCAN00000002549	81.0391	144.368	118.876	114.524	45.9061	250.843
GENSCAN00000002551	13.418	0	17.2248	0	42.8379	0
GENSCAN00000002552	8.80556	0	0	1.55891	0	0
GENSCAN00000002554	7.85584	0.205167	27.5682	19.8098	0	7.03396
GENSCAN00000002555	35.2222	56.9778	13.6464	0.0494892	0.085448	9.47699
GENSCAN00000002556	13.4779	51.0866	331.396	35.5036	0.252275	161.48
GENSCAN00000002557	2.72553	49.2401	0.181952	0	0	0
GENSCAN00000002558	96.5616	0.692439	118.633	44.0949	0	136.711
GENSCAN00000002560	13.7353	0	35.6627	2.24206	0	0.541074
GENSCAN00000002561	29.4916	39.6998	0	81.0633	0.170896	0
GENSCAN00000002562	27.0756	23.3671	96.5671	0.668105	0.697825	4.73899
GENSCAN00000002563	0	0.769376	2.91124	0.144756	1.53806	38.5515
GENSCAN00000002565	0	0.615501	0.207946	0	52.4651	8.1934
GENSCAN00000002566	40.254	0	0	0	0	0.81161
GENSCAN00000002568	0	0	0	0	119.285	0
GENSCAN00000002569	16.8773	0.102584	10.0802	38.7501	0	18.3965
GENSCAN00000002570	18.5075	6.01823	6.23837	2.90572	28.027	27.234
GENSCAN00000002571	2.72553	0	1.74674	18.2615	7.95236	4.1843
GENSCAN00000002572	239.759	83.1937	111.961	2.39529	15.2907	12.5048
GENSCAN00000002573	0.186361	18.465	2.70329	3.76118	0.0488274	0
GENSCAN00000002574	3.3545	0	77.1478	0	0	0
GENSCAN00000002576	46.0964	97.1466	69.3785	36.9165	13.018	51.7873
GENSCAN00000002577	0	0.410334	0.545857	0	0.256344	19.2081
GENSCAN00000002579	107.153	98.8905	17.4674	146.092	0	67.6627
GENSCAN00000002580	6.83232	0.769376	91.0282	0.222702	0.170896	0
GENSCAN00000002582	13.7774	0	45.852	8.20814	0	0
GENSCAN00000002583	7.12831	0.307751	0	34.9641	0	0
GENSCAN00000002584	5.03175	105.954	3.6997	1.57005	0.512688	47.6145
GENSCAN00000002586	8.50668	7.89757	8.24851	0.78283	0.0488274	0.0338171
GENSCAN00000002587	1.84497	0	13.4645	9.35346	0.778526	2.16429
GENSCAN00000002588	0.209656	18.6702	1.94083	3.86016	175.388	34.0876
GENSCAN00000002589	19.0171	37.7924	16.7109	1.13472	0.0865577	44.627
GENSCAN00000002590	14.3125	0	9.95251	14.8765	144.92	8.73447
GENSCAN00000002592	1.87078	1.3375	0	8.73612	0.0131458	0.041621
GENSCAN00000002595	33.7846	0.156318	1.08238	10.626	0	25.6455
GENSCAN00000002598	0	19.696	71.568	0.0247446	0	7.04899
GENSCAN00000002603	1.84497	1.231	1.09171	0	15.6687	1.62322
GENSCAN00000002605	4.49596	0	11.645	25.091	0.0142413	0
GENSCAN00000002606	27.7848	75.1564	0.363905	64.8714	16.232	1.3033
GENSCAN00000002607	12.6861	1.53875	66.5339	42.536	0	4.07738
GENSCAN00000002609	2.93519	0.0615501	8.18786	1.48468	0.085448	15.5559
GENSCAN00000002610	11.7893	59.0881	80.9688	29.6193	0	124.717
GENSCAN00000002612	61.5148	8.84368	82.7189	26.1908	32.2227	78.7151
GENSCAN00000002613	9.56032	20.3115	4.18491	39.2845	0	0
GENSCAN00000002614	0	0.615501	17.4674	0	0	0.0257654
GENSCAN00000002615	1.25343	4.00076	8.43046	1.60345	0	17.8103
GENSCAN00000002618	7.47138	0	0	5.69576	0	0
GENSCAN00000002621	5.29731	0.068389	38.7357	41.8456	19.7385	51.8228
GENSCAN00000002623	6.709	0	17.4674	13.3621	0	0
GENSCAN00000002624	75.1035	51.2747	111.678	163.785	304.681	311.839
GENSCAN00000002625	22.8732	1.70289	9.78904	9.38772	0	25.8942
GENSCAN00000002626	16.493	1.231	1.50761	78.2672	3.50337	0
GENSCAN00000002627	12.5794	0.1231	29.4763	0.890806	0	39.2278
GENSCAN00000002628	0	0	1.45562	0	0.227861	47.0734
GENSCAN00000002629	26.836	0	0	0	0	0.541074
GENSCAN00000002633	35.0126	23.9532	83.5442	16.9253	40.2416	12.9902
GENSCAN00000002634	0.0419312	0	13.5858	0	0	0
GENSCAN00000002635	280.556	100.327	184.171	865.418	459.71	266.749
GENSCAN00000002636	240.07	365.794	416.792	96.5844	84.8717	27.1589
GENSCAN00000002638	0	0.718085	5.18289	18.4842	0.341792	87.5883
GENSCAN00000002641	2.09656	0	0.135617	9.68752	1.04024	0.0235249
GENSCAN00000002642	2.51587	51.2097	34.2071	51.2213	0.341792	35.1698
GENSCAN00000002643	12.7191	23.5846	18.9837	8.01725	0	12.093
GENSCAN00000002647	24.2203	13.541	6.23837	2.90572	0	99.7379
GENSCAN00000002649	41.3023	0.499728	4.47083	0	0.923652	82.8586
GENSCAN00000002650	42.3715	37.6923	37.3242	9.8731	4.4433	32.8598
GENSCAN00000002651	22.6429	22.7735	0	0	0	0
GENSCAN00000002652	42.3925	0	47.6151	17.1035	0.0262917	20.5608
GENSCAN00000002653	9.64418	0.307751	1.49393	0	0	15.8715
GENSCAN00000002655	0.838625	74.886	10.5532	0.0296935	0.683584	0.312158
GENSCAN00000002656	10.5667	6.1704	62.3086	25.1653	2.49942	101.635
GENSCAN00000002657	0	2.24658	1.45562	0	0.085448	38.9573
GENSCAN00000002659	10.9021	0.0879287	3.27514	0.445403	0	0
GENSCAN00000002662	15.0913	0.688042	1.35014	23.5205	4.3253	8.2526
GENSCAN00000002664	0.838625	0.615501	1.45562	3.56322	0	5.95181
GENSCAN00000002666	11.6209	0	0	10.1806	0	0.270537
GENSCAN00000002667	0.419312	0.410334	44.8123	0.0774614	0	16.2322
GENSCAN00000002668	0.465903	10.0168	8.27884	0	0	0.169086
GENSCAN00000002670	61.9828	102.287	123.048	28.1383	90.4909	72.6981
GENSCAN00000002672	30.8322	25.7895	47.6715	19.6929	47.9792	0.324644
GENSCAN00000002673	266.28	213.378	41.1039	170.331	246.761	168.039
GENSCAN00000002674	191.586	142.371	25.4733	99.4733	179.172	7.66521
GENSCAN00000002675	0	0.615501	9.92247	0	178.909	40.1296
GENSCAN00000002679	4.61879	0	40.4466	6.70041	168.276	2.34465
GENSCAN00000002680	0	0.205167	2.91124	0	0	49.7788
GENSCAN00000002682	2.05463	0.0410334	7.46005	1.11351	1.19627	0.180358
GENSCAN00000002683	46.963	41.8541	57.497	0.445403	0	46.5323
GENSCAN00000002685	30.2743	44.9316	4.85206	0.445403	58.0021	48.5807
GENSCAN00000002686	71.5227	0.334511	126.396	7.50822	1.38426	60.6544
GENSCAN00000002688	0	0	6.40473	0	0	70.3396
GENSCAN00000002692	2.79542	0.615501	11.4024	0.445403	0	20.5608
GENSCAN00000002696	12.5794	0.307751	0	52.1122	0.0683584	0
GENSCAN00000002698	7.46311	0.615501	0.242603	0	0.227861	17.2242
GENSCAN00000002699	0.397243	18.7728	1.45562	0.890806	0	0
GENSCAN00000002701	14.2566	0	0	0	0	0
GENSCAN00000002705	0	0	0	22.7156	0	0
GENSCAN00000002708	7.54762	31.3906	0.0454881	43.8722	0	0
GENSCAN00000002709	22.6429	0	0	0	0.341792	0
GENSCAN00000002710	1.67725	51.0866	0	0	0.341792	0
GENSCAN00000002712	3.3545	0.692439	3.63905	0	0	79.5378
GENSCAN00000002713	4.19312	0.615501	11.8876	33.0489	180.238	1.08215
GENSCAN00000002716	13.418	0.359042	25.2307	0	0.085448	0
GENSCAN00000002719	10.6226	29.5441	3.33579	13.9188	0.468382	0.180358
GENSCAN00000002721	1001.32	0.307751	596.319	3138.31	1567.31	555.178
GENSCAN00000002722	28.681	0	0	0	0	0
GENSCAN00000002723	10.2033	0.0615501	0	19.375	0.341792	0
GENSCAN00000002724	1.36277	0	61.1967	0	0.0488274	17.5849
GENSCAN00000002726	1.81702	0.0410334	5.93716	13.0652	0	0.0284776
GENSCAN00000002727	8.0508	31.1597	12.3728	18.1873	39.796	0.711939
GENSCAN00000002728	0	0.189385	0.0559854	0.137047	10.8059	0.332968
GENSCAN00000002729	0.279542	0	7.2781	1.53417	0	4.86966
GENSCAN00000002733	0.0838625	0	1.21302	0.311782	0	23.9876
GENSCAN00000002736	6.05008	22.4658	4.2213	9.67161	0	67.1292
GENSCAN00000002738	1.67725	7.38601	160.846	0	0	12.4447
GENSCAN00000002743	17.1079	45.5471	71.3254	0	0	0
GENSCAN00000002744	16.8657	0.410334	0.371992	0.0989784	0.360781	0.601193
GENSCAN00000002745	12.5794	25.851	0	0.222702	0	0.81161
GENSCAN00000002746	0	55.3951	1.50761	0.441732	0.512688	0
GENSCAN00000002747	43.1892	103.507	111.234	4.78808	0	12.2643
GENSCAN00000002748	13.9771	0	0	0	0	0
GENSCAN00000002751	8.38625	0.802827	42.213	0	0	0.541074
GENSCAN00000002752	1.59339	0	0.533727	3.56322	0.085448	18.0538
GENSCAN00000002753	9.22487	0	148.473	0	0	63.3056
GENSCAN00000002754	5.28334	0.102584	1.60118	0	0	48.8319
GENSCAN00000002755	72.8485	79.9748	2.72929	0	0.615226	24.5016
GENSCAN00000002756	131.325	104.02	78.2598	0	0.721561	0.432859
GENSCAN00000002757	34.0831	23.466	6.00443	26.0561	191.574	0.0450895
GENSCAN00000002758	6.709	10.7713	0	0	0	0
GENSCAN00000002764	161.646	63.3927	50.6738	17.2371	11.3171	0
GENSCAN00000002765	5.61279	4.57429	14.4652	0	0	0
GENSCAN00000002766	15.0114	0.205167	1.012	83.2904	29.1634	3.52986
GENSCAN00000002769	3.3113	5.90881	0	9.26708	6.83584	0
GENSCAN00000002774	10.9021	0	0	0	0	0
GENSCAN00000002778	15.3748	0.153875	0.0661645	86.4082	0	0.541074
GENSCAN00000002782	1.11817	0	18.9231	1.48468	0	0
GENSCAN00000002785	5.87037	56.7287	3.63905	36.82	0.348913	68.1753
GENSCAN00000002786	1.81702	28.9285	0	0	0	0
GENSCAN00000002787	0	52.8305	0	0	0	0
GENSCAN00000002788	53.2527	36.9301	32.7514	0	63.4024	0
GENSCAN00000002791	4.33289	2.9621	0.774464	6.53258	55.0665	6.56745
GENSCAN00000002792	0	0.153875	1.09171	0	0.170896	49.5082
GENSCAN00000002795	38.5767	161.007	84.4415	14.8501	38.4801	16.915
GENSCAN00000002797	2.51587	21.5425	0	0.371169	0	0
GENSCAN00000002799	19.9872	57.0108	38.4699	19.2637	0.42724	0.319725
GENSCAN00000002802	20.9656	18.3624	7.642	0	2.7913	0.199434
GENSCAN00000002804	78.5512	33.4422	6.55029	100.438	0	57.8949
GENSCAN00000002806	25.615	19.3473	13.9324	73.833	0.199379	0.257654
GENSCAN00000002807	6.709	0	14.2327	0.148468	0	0
GENSCAN00000002809	5.40568	3.80492	15.6479	0.0247446	118.602	0
GENSCAN00000002810	10.2033	2.12006	4.6499	52.9287	0.0678159	0
GENSCAN00000002813	11.7083	0.205167	27.8589	0.72378	2.31422	3.28251
GENSCAN00000002814	357.737	379.757	218.943	357.1	222.877	324.638
GENSCAN00000002815	22.6429	0	2.91124	0	0	54.3779
GENSCAN00000002816	26.5564	57.7032	8.01178	0.890806	27.2457	59.6534
GENSCAN00000002822	4.82209	1.33359	1.81952	0	3.30399	0.270537
GENSCAN00000002823	3.73267	0.0879287	3.37219	0.720968	55.9531	11.8553
GENSCAN00000002826	240.685	140.026	110.627	3.11782	324.019	162.593
GENSCAN00000002827	0	0	0.970413	1.11351	0	14.9697
GENSCAN00000002828	5.03175	0	0	0.334052	66.507	0.180358
GENSCAN00000002831	75.8045	31.2367	42.135	31.9895	96.8256	18.8925
GENSCAN00000002834	97.0026	78.9116	36.6504	16.4525	1.53806	1.34777
GENSCAN00000002836	0	0	21.8343	0	0	0
GENSCAN00000002839	0	0	0	0	159.959	0.135268
GENSCAN00000002840	55.3143	22.4658	118.23	68.5735	0.19531	0.180358
GENSCAN00000002841	0	0.820668	15.5649	0.311782	0.0683584	0
GENSCAN00000002842	9.22487	14.1565	10.1893	0.445403	0	1.62322
GENSCAN00000002844	127.366	0.615501	33.2063	50.7759	0	8.25137
GENSCAN00000002845	39.4154	0	31.2958	9.79887	164.402	86.0307
GENSCAN00000002848	20.127	0	29.1124	0	122.02	0
GENSCAN00000002850	1.25794	3.59042	24.8668	0	0	0
GENSCAN00000002851	5.93693	33.4202	8.97632	1.61459	167.205	5.35663
GENSCAN00000002852	8.80518	0.0384688	0	2.17831	0	0
GENSCAN00000002853	0	0	24.0177	0	0	0
GENSCAN00000002856	0	0	0.0661645	0	10.6266	0
GENSCAN00000002857	2.79542	0	9.64348	0.222702	31.1714	0.649288
GENSCAN00000002858	5.03175	13.541	2.18343	34.296	0	40.0394
GENSCAN00000002860	70.4445	58.5605	112.447	47.7324	0	191.811
GENSCAN00000002861	7.99489	0.0439644	0	2.07855	268.079	0.288573
GENSCAN00000002864	27.8423	11.4688	24.3088	21.4684	0.113931	32.6538
GENSCAN00000002865	4.61244	0	27.2929	0	112.108	0
GENSCAN00000002866	3.07244	84.9657	0.358553	9.76144	0.231212	7.56487
GENSCAN00000002867	15.3748	91.4019	12.4941	92.4211	113.849	0.692123
GENSCAN00000002869	61.4765	6.36018	11.2842	45.4654	182.909	6.804
GENSCAN00000002870	0	0	0	0.0371169	15.2439	0
GENSCAN00000002871	18.4497	0	1.33432	0.445403	0.968411	38.6868
GENSCAN00000002872	5.87037	0	0	52.5576	6.34757	0
GENSCAN00000002873	17.268	2.76975	24.6661	121.15	23.4128	17.6029
GENSCAN00000002874	3.77381	0	5.70118	0	50.5852	0.991968
GENSCAN00000002875	11.1642	0.600114	1.06139	7.70362	0.541171	0.0772962
GENSCAN00000002876	7.72733	0	0	1.78161	0.683584	0
GENSCAN00000002877	0	0	0.83978	0	0	30.4535
GENSCAN00000002878	2.75635	7.28244	0	0	0	0
GENSCAN00000002880	248.652	32.6216	110.627	221.477	0	6.49288
GENSCAN00000002881	18.8491	22.246	16.0118	0	2.73434	49.2377
GENSCAN00000002882	17.092	51.2097	10.3349	1.03397	55.6245	3.46287
GENSCAN00000002884	127.639	96.0797	157.571	144.578	85.3198	116.398
GENSCAN00000002889	10.0199	71.9257	22.0359	5.05055	0.349116	27.1767
GENSCAN00000002892	4.82209	0.615501	1.45562	26.1674	0.085448	26.1068
GENSCAN00000002893	4.94789	4.92401	0	19.041	0	0
GENSCAN00000002894	4.75221	77.707	8.32938	15.7376	0.170896	86.3012
GENSCAN00000002895	0	16.3108	0	0.222702	0	0.278735
GENSCAN00000002896	0	30.4673	0	0	0.341792	0
GENSCAN00000002897	18.654	36.3146	0	0.0342618	0	0
GENSCAN00000002899	11.5486	23.4737	17.3461	48.0394	55.0057	0.108215
GENSCAN00000002901	36.221	37.4789	19.2223	14.2529	0.46496	0.541074
GENSCAN00000002902	7.54762	64.6276	0	0	0	0
GENSCAN00000002903	11.7407	0	0.72781	0	0	0
GENSCAN00000002904	4.05335	0	1.07439	20.4885	0.123425	12.6251
GENSCAN00000002907	9.22487	0	5.64053	0	0	0.541074
GENSCAN00000002911	7.65245	0.153875	4.00295	0	0	0
GENSCAN00000002912	16.3532	0.307751	26.2012	32.2917	0	0.288573
GENSCAN00000002913	8.94533	0	11.1597	0	0	0
GENSCAN00000002916	0	0	0.0632878	0	21.2595	0
GENSCAN00000002919	0.119804	5.53951	10.9171	0	0.085448	0
GENSCAN00000002923	35.2222	8.00151	48.7633	0	0	0
GENSCAN00000002924	16.9821	0	0	0	0.341792	0.198394
GENSCAN00000002926	15.9339	51.7021	0	0	1.02538	0.541074
GENSCAN00000002927	6.49934	1.231	34.9695	20.0431	0.683584	2.16429
GENSCAN00000002929	0	0.1231	11.9742	2.44972	0	23.9876
GENSCAN00000002930	4.19312	0.0439644	46.5798	0	0.0683584	0
GENSCAN00000002931	0	11.9502	0	0	0.341792	0
GENSCAN00000002932	141.308	111.026	107.716	65.9515	0	0.541074
GENSCAN00000002936	100.355	353.298	150.657	19.0039	0.512688	1.21097
GENSCAN00000002937	7.96693	6.77051	0	8.72248	40.3315	0.270537
GENSCAN00000002938	28.9825	46.87	2.18343	140.556	0.0488274	97.4706
GENSCAN00000002939	15.6823	0	0	0	55.3703	116.601
GENSCAN00000002941	6.709	0	0.485206	0	40.7946	41.1216
GENSCAN00000002943	34.9173	0	0.778004	127.886	0	1.08215
GENSCAN00000002944	4.66834	0.307751	0.72781	0	0.495599	35.1698
GENSCAN00000002945	0	0	0	0	98.0943	0
GENSCAN00000002946	0	25.2355	0	0	0	0
GENSCAN00000002949	8.0508	0.307751	0	0.296935	17.5291	0
GENSCAN00000002951	1.86694	1.231	0	7.83673	0.341792	0.297181
GENSCAN00000002952	48.6402	6.46276	23.6538	4.79551	93.9074	73.0449
GENSCAN00000002953	5.03175	0.0879287	16.0118	0.408286	0.0244137	0
GENSCAN00000002958	7.96693	0	0	43.6495	0.21362	0
GENSCAN00000002960	0	0.205167	0.623837	0	0	12.4447
GENSCAN00000002961	0	0	0.72781	0	0	16.5027
GENSCAN00000002963	5.87037	0.688994	8.31192	0	0	90.549
GENSCAN00000002964	27.465	0	59.1952	0.445403	0.683584	0.541074
GENSCAN00000002965	2.23633	11.7629	4.6499	22.1217	0.636613	0.270537
GENSCAN00000002970	15.9339	0.0769376	0	40.1976	0	0.108215
GENSCAN00000002974	2.93519	3.47318	1.81952	3.18145	2.73434	1.37201
GENSCAN00000002975	0.838625	0	49.4911	2.67242	0	75.2092
GENSCAN00000002977	9.89577	0.986511	0.181952	11.7265	8.34583	0.446386
GENSCAN00000002978	16.3951	81.847	106.81	14.1341	45.5348	19.2081
GENSCAN00000002979	0.838625	0	0.485206	0	0.512688	24.673
GENSCAN00000002980	15.2001	10.1455	0	0	0	0
GENSCAN00000002981	45.3975	7.18085	11.9361	25.2395	0	0.0541074
GENSCAN00000002988	23.9008	0.307751	53.1301	0	0	63.8467
GENSCAN00000002991	62.0183	2.462	22.1982	189.455	0.140222	20.2903
GENSCAN00000002993	22.0838	1.3541	2.18343	23.161	170.554	0.360716
GENSCAN00000002998	0	18.465	0	0	0	0
GENSCAN00000003000	24.8306	0.410334	0.388165	43.2041	0.478509	9.58903
GENSCAN00000003002	10.9021	0	0	0.063629	0	0
GENSCAN00000003003	0	10.0532	0	0	0	0
GENSCAN00000003005	4.82209	0.0205167	11.8876	1.48468	111.139	0
GENSCAN00000003009	102.915	113.797	357.321	5.4604	53.825	207.184
GENSCAN00000003012	3.56917	0	12.4875	6.77721	0	10.1722
GENSCAN00000003014	6.28968	1.60714	5.11489	0	0.797515	0.450895
GENSCAN00000003015	62.4496	119.048	110.021	58.8056	13.4761	9.069
GENSCAN00000003016	4.47266	0.307751	0	33.2568	0.0569653	0
GENSCAN00000003021	19.6238	119.5	0.363905	10.7239	0.042724	0.270537
GENSCAN00000003022	24.5997	0.37614	2.91124	43.2041	3.47748	0.721432
GENSCAN00000003023	12.172	0	0	6.55379	0.0284827	0.477948
GENSCAN00000003024	59.9197	0.642262	153.568	85.611	3.75971	0
GENSCAN00000003025	45.3975	7.18085	11.9361	25.2395	0	0
GENSCAN00000003027	10.1044	4.33782	2.11065	26.809	0.210772	11.8263
GENSCAN00000003028	2.51587	14.5156	0.545857	11.3578	0.085448	19.6139
GENSCAN00000003029	4.19312	23.4506	0.8031	0.0890806	0.0911446	0.270537
GENSCAN00000003030	45.3975	7.18085	11.9361	25.2395	0	0.0541074
GENSCAN00000003031	17.8557	0	0.72781	0.0742338	0	0
GENSCAN00000003032	23.4815	16.003	0	39.8636	0	0
GENSCAN00000003034	1.25794	0.307751	0	14.0302	0	0.0601193
GENSCAN00000003037	0	0	17.71	0	0	0
GENSCAN00000003040	49.1993	62.2272	29.6582	63.3215	117.52	82.3334
GENSCAN00000003047	0	0	17.71	0	0	0
GENSCAN00000003048	127.197	52.2028	54.9496	40.309	0.341792	0
GENSCAN00000003049	7.06841	51.0866	1.09171	0.0556754	0	30.0296
GENSCAN00000003055	0	11.8997	0	0	0	0
GENSCAN00000003061	6.76683	36.6223	1.07031	0	0	0.0601193
GENSCAN00000003067	0.958428	24.2488	23.2899	0	0.512688	0
GENSCAN00000003068	127.197	48.1801	54.9496	40.309	0.341792	0
GENSCAN00000003074	0.698854	0	0	20.9339	0	0
GENSCAN00000003075	0.489198	0	1.59425	4.43176	15.7224	0
GENSCAN00000003076	3.23802	0.307751	7.642	13.6961	0	0
GENSCAN00000003077	0	0	5.09467	0.129909	78.5659	2.5701
GENSCAN00000003078	13.1385	2.462	65.8668	1.55891	0.341792	0.247992
GENSCAN00000003079	18.3058	1.09764	0	2.15616	0.0227861	0
GENSCAN00000003080	10.0635	0.615501	26.929	0	52.2087	0.270537
GENSCAN00000003081	239.443	299.948	371.192	1038.64	251.315	765.949
GENSCAN00000003085	16.3532	0.0769376	1.53649	3.6189	2.84115	0.0676342
GENSCAN00000003088	11.2833	80.1031	69.1419	56.7889	4.13568	1.11398
GENSCAN00000003089	2.69694	0	0.161735	8.96374	0.031072	4.44883
GENSCAN00000003096	1.00635	0	0.0661645	9.06395	0.042724	0
GENSCAN00000003097	5.45106	25.851	0	1.33621	0	0
GENSCAN00000003104	0	1.15406	0.909762	0	105.443	0
GENSCAN00000003105	9.11305	11.8484	13.0702	1.51437	95.36	0.356207
GENSCAN00000003110	9.50441	0	0	89.2588	0	0
GENSCAN00000003111	12.5794	0.0879287	2.91124	0	0	0
GENSCAN00000003112	5.87037	0	0	28.0604	0	0.135268
GENSCAN00000003114	0	27.1545	0.406717	0	0	11.3806
GENSCAN00000003116	23.3417	5.45158	39.3017	0	2.39254	26.9377
GENSCAN00000003119	1.62251	4.5253	9.28477	3.0554	0	0
GENSCAN00000003121	0	0	0	0	27.1155	0
GENSCAN00000003130	38.8283	0.471396	52.7662	9.79887	0.467116	12.2147
GENSCAN00000003134	0	0.068389	18.4862	0.0123723	0	3.90775
GENSCAN00000003136	10.4129	0	0	0	0	0
GENSCAN00000003137	0	0	13.9739	0	0	0
GENSCAN00000003138	0	80.6306	0	0	0	0
GENSCAN00000003139	13.418	0	0	0	0	0
GENSCAN00000003143	1.67725	0	0.242603	16.6284	0	0
GENSCAN00000003144	6.08003	29.5139	9.23141	0.779455	0.341792	0.109308
GENSCAN00000003145	52.8334	0	0	0	23.193	0
GENSCAN00000003146	21.8042	51.7021	0	66.5878	0	0
GENSCAN00000003147	10.0635	0	0	0	0.042724	0.0676342
GENSCAN00000003149	0.838625	0.947872	10.6503	0	0	0.240477
GENSCAN00000003151	0	0	3.63905	0	0	33.5466
GENSCAN00000003153	10.9021	0	0	0	0	0
GENSCAN00000003154	2.32709	0.615501	0.184841	2.2765	0.0488274	9.81662
GENSCAN00000003156	2.3761	0.1231	0	6.16141	3.41792	0.541074
GENSCAN00000003162	16.3451	0	41.4852	147.154	0	0
GENSCAN00000003163	37.1301	74.2103	46.4343	39.8095	101.858	0.975356
GENSCAN00000003165	4.93857	84.8195	8.81863	3.36527	0.85448	55.2647
GENSCAN00000003166	0	0.615501	48.0354	0	0	0
GENSCAN00000003171	20.127	29.1337	22.926	35.2529	0	0.0491885
GENSCAN00000003174	15.2934	0	36.5257	0.111351	27.7521	56.4881
GENSCAN00000003175	64.9734	28.4361	0.103973	13.4066	0.455723	0.154592
GENSCAN00000003176	3.3545	0	0	32.9598	0.512688	0.0235249
GENSCAN00000003178	12.5794	21.5425	0	0	0	0
GENSCAN00000003181	111.034	116.945	0	54.8341	0	0.541074
GENSCAN00000003187	12.5794	0.72741	2.23542	0	0.341792	0.180358
GENSCAN00000003188	15.0234	7.33472	0.72781	28.9247	7.17763	0.623523
GENSCAN00000003190	0	12.4639	0.519864	0	0	6.72477
GENSCAN00000003192	11.3214	0.0219822	0	0	0	0
GENSCAN00000003195	0.167725	49.2401	43.0863	3.35961	47.8509	0.338171
GENSCAN00000003197	0	0	0	0	158.933	0
GENSCAN00000003198	75.3364	53.5486	38.5739	110.98	0.341792	55.7306
GENSCAN00000003199	0	0	20.3787	0	0.0569653	0.180358
GENSCAN00000003201	26.6263	46.5148	8.30916	72.43	0.227861	122.523
GENSCAN00000003202	2.49479	31.6073	6.80541	4.81988	0	0
GENSCAN00000003206	6.96058	8.92477	3.34792	6.7627	0.170896	0.0772962
GENSCAN00000003208	20.4832	11.6348	47.1708	23.5787	29.2362	97.6184
GENSCAN00000003213	5.45106	0.307751	0.145562	1.78161	0	11.579
GENSCAN00000003219	17.6111	0	0	0.445403	0	0
GENSCAN00000003223	0	23.389	0	0	0	0
GENSCAN00000003225	2.30622	1.231	14.8594	0	0	23.4014
GENSCAN00000003226	14.2566	0	0	0	0	0
GENSCAN00000003228	15.0952	0	0.145562	1.28053	0	0
GENSCAN00000003229	0	1.231	1.05863	0	0.031072	9.64329
GENSCAN00000003232	16.6163	15.9063	3.33579	8.01725	0	3.8326
GENSCAN00000003235	4.19312	0	0.485206	0.296935	26.7737	15.6911
GENSCAN00000003236	12.5794	0	17.1035	35.6322	0	0.0901789
GENSCAN00000003239	6.29513	0	8.85191	0	0	0
GENSCAN00000003241	70.447	0.615501	2.86925	91.9089	0	3.38171
GENSCAN00000003242	6.16988	17.9188	0.205845	0.148291	0.437865	4.39652
GENSCAN00000003243	8.02684	0.212755	0.286713	33.9304	0.471259	4.24192
GENSCAN00000003248	5.19149	0.114695	0.735161	0.0948482	0.52176	11.2279
GENSCAN00000003249	3.91358	9.64285	33.9645	0	0	0
GENSCAN00000003252	1.25794	0.0323948	1.31226	0	0.07768	19.9213
GENSCAN00000003254	0	1.29667	6.80024	0.043654	0.942518	14.1445
GENSCAN00000003260	9.69247	10.2789	0	47.9996	64.7525	0.0491885
GENSCAN00000003262	1.39771	0	0.318417	20.4885	0	4.76821
GENSCAN00000003268	5.87037	0	0.72781	0	0	5.71133
GENSCAN00000003271	21.2792	0	13.8284	79.4302	0	0
GENSCAN00000003272	0	0.0879287	0.485206	0	1.02538	16.6831
GENSCAN00000003275	3.68063	0	76.7839	0	0.341792	31.3823
GENSCAN00000003276	0	12.31	0	2.56107	0	0.270537
GENSCAN00000003277	5.45106	0	0.181952	26.0561	0	11.092
GENSCAN00000003278	24.1734	57.2416	3.96987	71.2088	22.0944	0.168334
GENSCAN00000003279	7.54762	0.0559546	47.3076	0	0.256344	0
GENSCAN00000003282	307.259	217.58	221.254	166.451	15.3806	135.809
GENSCAN00000003285	49.9261	0	40.8738	35.1497	0.598136	30.5869
GENSCAN00000003287	9.3926	0	5.82248	0	0	0
GENSCAN00000003288	2.72553	0	0	13.3621	0.247799	0.541074
GENSCAN00000003289	8.37227	0.205167	2.42603	0.063629	0.113931	0.541074
GENSCAN00000003290	0.32946	0	20.3787	0	0	0
GENSCAN00000003293	1.67725	0	49.855	0	34.1792	0
GENSCAN00000003295	15.8919	0.841185	0	57.9024	0	0.541074
GENSCAN00000003300	28.1305	38.0101	166.535	21.6684	1.5037	68.1452
GENSCAN00000003301	0	0	31.4778	0	0	0.0676342
GENSCAN00000003303	11.7407	0	0	0	0	0
GENSCAN00000003304	0	0.1231	26.4923	0.0890806	0	0
GENSCAN00000003307	8.66579	0	29.1124	9.50193	0	0
GENSCAN00000003308	11.8456	0.17311	0	0.0254516	0	4.66676
GENSCAN00000003309	9.90641	46.8465	54.0539	11.1434	2.39254	87.8239
GENSCAN00000003310	5.45106	6.77051	0.72781	0	23.2988	40.1296
GENSCAN00000003312	70.8638	155.311	88.4289	78.8363	180.124	0.541074
GENSCAN00000003313	0.838625	0.0879287	34.263	2.15278	0.191241	0
GENSCAN00000003316	0.104828	0.307751	30.171	1.72594	22.1799	0.114227
GENSCAN00000003317	0	0	2.18343	0	0	36.793
GENSCAN00000003318	0	1.231	2.18343	0.148468	0	41.1216
GENSCAN00000003319	0.978395	13.0794	0	0	0	0
GENSCAN00000003324	7.94227	0.153875	6.00443	0	0.341792	0
GENSCAN00000003326	22.6429	45.5471	7.03549	0.0318145	0	18.667
GENSCAN00000003328	11.1657	0.1231	13.7071	17.2099	36.2104	7.56537
GENSCAN00000003330	78.8307	92.3252	26.2012	65.0288	0	0
GENSCAN00000003331	9.22487	0.0586191	0.436686	1.41044	0	15.4386
GENSCAN00000003336	0	25.2355	0	0	0	0
GENSCAN00000003338	1.84497	0	3.91198	14.5758	0.0683584	0
GENSCAN00000003342	20.127	0.0512918	34.389	0	0.888659	5.1402
GENSCAN00000003344	5.63077	9.38639	11.6424	0	0	0
GENSCAN00000003345	0	0.102584	1.45562	12.0259	0.170896	37.0635
GENSCAN00000003347	61.4812	24.8106	47.065	126.498	52.8329	1.34927
GENSCAN00000003348	23.146	113.457	23.1989	0.278377	0.0569653	39.0926
GENSCAN00000003349	13.7225	21.758	98.7517	22.8195	0.734853	109.594
GENSCAN00000003353	9.22487	32.0061	49.1272	0	0	0
GENSCAN00000003356	0.568127	0	0.363905	0.111351	150.457	0
GENSCAN00000003359	14.1967	58.8683	65.5549	15.271	22.8024	0
GENSCAN00000003361	0	0	0	0	33.5298	0
GENSCAN00000003362	5.45106	26.0562	12.2515	0	0	6.08708
GENSCAN00000003366	0.209656	0.615501	16.1938	0	0	94.4624
GENSCAN00000003367	4.19312	0	0	0	29.4796	0
GENSCAN00000003368	7.46376	41.6147	66.2913	7.08191	39.4998	61.6502
GENSCAN00000003369	0.419312	0.0512918	13.4645	0	0	0
GENSCAN00000003372	2.09656	0	3.63905	16.9253	0	48.9672
GENSCAN00000003378	13.3248	12.1732	7.84417	0	0	0
GENSCAN00000003379	0	0	34.9349	0	0	0
GENSCAN00000003387	0	31.5957	0	0	0	0
GENSCAN00000003389	5.59083	0	3.88165	60.4635	0.341792	102.418
GENSCAN00000003390	80.4148	0.0769376	41.4852	233.391	20.7028	0.541074
GENSCAN00000003392	0.279542	0	18.1952	0	0	0
GENSCAN00000003395	261.001	640.244	710.512	317.699	691.901	550.825
GENSCAN00000003396	8.38625	1.8465	21.3794	0.178161	2.43527	0.306608
GENSCAN00000003397	1.50952	0	0	13.3621	35.9565	0
GENSCAN00000003403	54.1512	24.62	0.0606508	50.1078	0.0683584	0
GENSCAN00000003412	689.419	962.905	262.812	677.272	928.61	656.461
GENSCAN00000003413	51.3345	35.3913	50.9467	0	0.111082	3.65225
GENSCAN00000003414	20.864	0	18.0166	47.8208	22.9001	6.78801
GENSCAN00000003415	5.35122	76.9376	64.0473	1.78161	1.4811	0
GENSCAN00000003416	10.9021	0	0	0	0.042724	0
GENSCAN00000003417	6.28968	0	0.145562	42.0906	0	0
GENSCAN00000003420	6.94311	0.912527	2.94705	10.0375	0	32.2776
GENSCAN00000003421	674.396	694.652	5419.83	814.574	443.054	185.746
GENSCAN00000003422	25.9974	0.1231	19.5296	0	3.07613	0
GENSCAN00000003423	91.5895	200.639	74.4195	292.933	55.7929	2.89683
GENSCAN00000003424	2.51587	10.4635	0	0.063629	0	0
GENSCAN00000003428	17.052	3.07751	9.09762	2.11566	40.1416	1.08215
GENSCAN00000003433	10.0635	0	0	0	0	0.041621
GENSCAN00000003435	0	0.0879287	0	0.890806	104.979	0.270537
GENSCAN00000003436	2.51587	0.307751	17.1763	0	1.02538	0
GENSCAN00000003437	1.4639	1.33786	7.38065	1.18549	0.525912	2.21348
GENSCAN00000003441	0	0.1231	15.284	0	0.170896	0
GENSCAN00000003442	7.88307	0.615501	17.2387	26.9469	0.544426	1.97105
GENSCAN00000003443	80.2284	31.6983	45.4667	29.6455	1.70896	0
GENSCAN00000003445	11.3214	0	40.7573	0.0890806	82.5428	0
GENSCAN00000003450	0	0.923252	2.18343	0	0	29.4885
GENSCAN00000003453	8.94533	17.1314	40.1508	0.148468	0	0.541074
GENSCAN00000003460	12.2254	0	15.6641	9.22621	0	16.5989
GENSCAN00000003463	10.1518	47.0858	0	0.445403	0.170896	0.299014
GENSCAN00000003465	866.719	509.84	333.155	145.127	130.109	338.847
GENSCAN00000003467	117.56	112.944	52.4023	24.1294	0	3.24644
GENSCAN00000003468	66.3712	17.6649	90.3778	123.967	2.77231	110.235
GENSCAN00000003470	7.31158	2.39546	15.5959	0	0.256344	0.270537
GENSCAN00000003471	36.0609	0.615501	0.72781	0.371169	183.884	0
GENSCAN00000003474	26.1934	12.7409	1.79526	0.111351	0.769032	2.70537
GENSCAN00000003475	0	0	33.4792	0	0	0
GENSCAN00000003477	0	0.615501	23.0473	0	0	9.91968
GENSCAN00000003481	0.738788	7.32146	0.395097	0.0758973	167.892	15.7326
GENSCAN00000003482	781.455	1074.77	975.525	363.152	200.102	466.837
GENSCAN00000003484	15.9339	27.7855	6.16905	18.9296	0	36.2519
GENSCAN00000003485	9.22487	5.50873	0	0.890806	0.0976549	23.8072
GENSCAN00000003488	0.209656	16.003	0	0	0	0
GENSCAN00000003489	32.7064	0	13.1006	138.966	8.88659	0
GENSCAN00000003490	31.5041	137.553	47.7872	1.11351	0.341792	134.048
GENSCAN00000003491	13.8373	1.3541	9.82543	0.358797	0	0
GENSCAN00000003492	0	0	13.1006	0	0.085448	0
GENSCAN00000003493	36.9414	32.5703	20.3787	0.958677	1.02538	29.218
GENSCAN00000003494	0.628968	21.3374	59.6804	0.445403	0.52189	0.168334
GENSCAN00000003495	26.9758	17.8495	3.70143	28.7471	120.4	4.76145
GENSCAN00000003497	43.1892	2.15425	36.7544	54.7846	14.6805	0.288573
GENSCAN00000003498	13.2083	0.205167	0.72781	0	0	30.6608
GENSCAN00000003499	6.84877	0	0.167956	1.11351	0	7.49179
GENSCAN00000003500	5.87037	0	20.1361	0	0.085448	31.2019
GENSCAN00000003501	4.19312	0.307751	0.363905	26.6438	0.512688	0.112724
GENSCAN00000003502	3.01905	0	5.21597	11.5805	0	0.240477
GENSCAN00000003503	128.31	116.33	70.5975	0.148468	325.813	0
GENSCAN00000003504	21.4548	0	30.2041	61.911	0.341792	82.3334
GENSCAN00000003505	12.678	37.2447	6.1136	1.33708	0	82.0268
GENSCAN00000003506	11.3214	5.46917	18.4928	33.9063	41.072	128.346
GENSCAN00000003507	3.4743	0	28.4331	0	97.0689	35.6026
GENSCAN00000003508	44.7266	25.851	37.8461	46.4704	108.191	0.0601193
GENSCAN00000003509	11.0677	0.270636	0	18.9804	0.035932	0.611172
GENSCAN00000003511	167.119	195.251	167.396	80.3332	548.303	52.7547
GENSCAN00000003512	48.564	43.197	0	6.86326	59.1984	0.0541074
GENSCAN00000003513	13.418	0.974543	27.6568	0	0.341792	0
GENSCAN00000003516	68.9548	0.769376	96.1229	70.1139	0.301398	62.5713
GENSCAN00000003520	0	0.410334	0	0	30.6636	0
GENSCAN00000003531	3.77381	0	5.09467	0	32.7437	0
GENSCAN00000003532	4.19312	127.716	6.55029	0	202.085	0
GENSCAN00000003533	11.601	0	0	72.6749	0.113931	0
GENSCAN00000003534	11.7407	1.07713	53.9792	0	0.0880374	21.0281
GENSCAN00000003540	0	0	1.69822	0	0.113931	19.659
GENSCAN00000003541	455.79	924.483	810.226	43.2677	690.42	4566.22
GENSCAN00000003551	6.56923	0.068389	54.5857	0.0494892	0.0379769	57.5342
GENSCAN00000003554	5.58789	0	12.9102	0	0	4.73324
GENSCAN00000003556	36.3124	155.4	131.224	34.296	113.048	16.4486
GENSCAN00000003557	40.2749	0	0.72781	71.9883	127.782	22.5115
GENSCAN00000003558	9.78395	27.3505	31.5384	0.168794	0.410841	0.782917
GENSCAN00000003559	1.43964	8.80167	1.45562	0.0593871	0.358882	27.9465
GENSCAN00000003560	0	0	17.3115	0	0	0
GENSCAN00000003563	11.3773	0.861701	0.0519864	0	73.6643	0
GENSCAN00000003564	59.7719	57.139	41.9582	101.281	407.329	21.5888
GENSCAN00000003567	0	1.29939	16.3029	0	0	34.6287
GENSCAN00000003569	8.4142	0	23.0142	1.33621	0	42.1382
GENSCAN00000003570	9.149	6.36018	7.19319	22.4186	6.93053	17.5849
GENSCAN00000003571	263.542	342.629	485.388	121.447	45.4583	75.8405
GENSCAN00000003572	0.838625	0	10.7352	4.00863	0	0
GENSCAN00000003573	10.9021	0.307751	0	47.6581	0.0262917	0.721432
GENSCAN00000003574	1.81702	0	7.642	8.83383	0.0683584	0
GENSCAN00000003578	15.2296	88.2218	31.288	22.9383	0	16.4567
GENSCAN00000003580	10.0635	57.8571	0	0	0	0
GENSCAN00000003582	4.03738	0	2.36018	0	14.7825	16.3675
GENSCAN00000003583	31.9236	1.18997	1.38284	0.445403	3.16727	8.65718
GENSCAN00000003584	4.61244	35.0836	0.667159	0.00873339	61.6375	0
GENSCAN00000003587	7.54762	0.0820668	0	56.6775	0	0.0245943
GENSCAN00000003588	8.2305	0	10.2257	0	6.92129	0
GENSCAN00000003589	17.6111	5.43693	9.46153	0	90.7458	0
GENSCAN00000003597	12.7951	4.36224	47.2418	24.5714	14.0135	117.954
GENSCAN00000003599	1.11817	0	8.00591	0	42.405	27.5948
GENSCAN00000003600	104.618	97.168	127.783	111.945	21.7695	75.8695
GENSCAN00000003601	3.07496	10.1462	9.58283	13.8075	0	0
GENSCAN00000003603	0	11.079	0	0	0	0
GENSCAN00000003604	0	45.3419	34.3284	0.296935	0	15.8715
GENSCAN00000003606	16.8773	34.1884	38.539	0.222702	0.594067	27.8578
GENSCAN00000003612	20.9656	0	0.72781	0	0.512688	15.2531
GENSCAN00000003613	28.1538	24.7739	34.2071	0.473241	82.144	0
GENSCAN00000003614	0	3.56991	5.99108	0	0.113931	8.43281
GENSCAN00000003616	0.838625	0	0.242603	0.668105	11.4614	0
GENSCAN00000003617	1.39771	6.66793	0	0	235.153	0
GENSCAN00000003618	8.70525	0	20.6698	59.3277	0	5.08609
GENSCAN00000003619	2.30622	0.738601	2.00148	0	0.239254	23.4014
GENSCAN00000003620	4.71627	18.2452	12.1128	0	0.268551	0
GENSCAN00000003621	9.64418	0	32.7514	0	0	20.0197
GENSCAN00000003622	27.3315	0.615501	0	29.2057	0.170896	0.315626
GENSCAN00000003623	36.4003	5.86778	22.0422	7.69911	0.244137	0.347833
GENSCAN00000003624	0	0	11.3296	0	31.6841	0
GENSCAN00000003625	5.87037	1.231	19.6509	0	0.341792	0.270537
GENSCAN00000003626	2.8886	0	19.4487	0	0	0
GENSCAN00000003627	10.0635	53.5486	2.95976	0	0.085448	53.5663
GENSCAN00000003628	13.3195	100.521	170.377	39.1212	10.8441	33.4822
GENSCAN00000003630	10.7623	0	0	27.615	0	0
GENSCAN00000003637	20.5956	1.48746	10.6442	26.7242	0.0949422	0.270537
GENSCAN00000003638	14.2566	0	0	0	0	0
GENSCAN00000003639	26.6683	0.615501	34.2071	74.2932	0.341792	0.108215
GENSCAN00000003643	0	0.615501	0	0	29.5992	0
GENSCAN00000003646	0	0.615501	0	0	13.8995	0.0541074
GENSCAN00000003649	1.67725	0	51.6745	11.4691	0	0
GENSCAN00000003651	0	27.6975	0	0	0	0
GENSCAN00000003652	14.2566	39.0843	29.2683	0.0809824	0.15536	0.541074
GENSCAN00000003654	2.51587	0.256459	0	17.9646	0	0
GENSCAN00000003655	0	0.615501	4.36686	0	0	67.2735
GENSCAN00000003656	16.7725	0	2.03787	0.030754	0	0.126251
GENSCAN00000003657	0	0	36.3905	0	0	16.2322
GENSCAN00000003659	51.9947	30.1596	0	0	0	0
GENSCAN00000003662	0.838625	0	0	0.445403	194.821	0.541074
GENSCAN00000003663	0	0	14.9201	0	0	0
GENSCAN00000003664	14.5222	41.5232	24.7455	81.5088	0.85448	0
GENSCAN00000003667	0	26.7743	0	0	1.02538	0
GENSCAN00000003672	13.418	0	12.0089	0	0.455723	0
GENSCAN00000003674	5.45106	33.8526	0	0.753759	24.4075	0.270537
GENSCAN00000003680	2.34815	0	0	8.01725	0	0
GENSCAN00000003682	6.709	0	0	49.4397	0	0
GENSCAN00000003685	6.56923	91.248	4.26289	64.3607	0.341792	0
GENSCAN00000003687	10.9021	0	0	0	50.2923	0
GENSCAN00000003691	0	13.541	0	0	0	0
GENSCAN00000003694	8.38625	0	7.2781	0	0.683584	0
GENSCAN00000003696	0	0	10.1893	0	0	0
GENSCAN00000003697	0	26.4665	0	0	0	0
GENSCAN00000003698	15.0952	0.615501	6.18638	95.5884	0.170896	0
GENSCAN00000003700	0.838625	9.60182	58.3703	0.890806	0.697825	38.4408
GENSCAN00000003702	12.5794	0.0769376	0	0.259818	0	0.180358
GENSCAN00000003703	11.6808	0.615501	34.0511	0	1.36717	16.1163
GENSCAN00000003705	0.903134	0	0	0.668105	71.0928	0
GENSCAN00000003710	6.28968	7.15212	0.218343	24.4081	0.0683584	0
GENSCAN00000003712	18.9697	13.563	10.6384	5.27803	1.21763	84.4075
GENSCAN00000003716	9.5743	0.175857	0.242603	0	0	28.6769
GENSCAN00000003717	0	24.62	2.27441	0.0234423	0	0
GENSCAN00000003722	3.77381	0.615501	21.1065	4.00863	0	0
GENSCAN00000003724	2.23633	9.65451	9.58283	0.0159073	0.0683584	0
GENSCAN00000003725	2.79542	13.2333	0	22.864	0.341792	4.86966
GENSCAN00000003729	4.92423	0	0.485206	22.5785	0.113931	24.5287
GENSCAN00000003730	1.88691	0	2.91124	0.445403	0	43.2859
GENSCAN00000003731	6.709	0	27.6568	0	0.0569653	0
GENSCAN00000003733	0	49.8556	0	0	0	0
GENSCAN00000003736	0.762386	0.831228	46.9437	0	0.031072	0
GENSCAN00000003739	18.0304	10.6687	8.36981	0	0	11.5429
GENSCAN00000003740	0	0	10.1893	0	0	0
GENSCAN00000003741	0	22.3632	4.12426	0	0	11.092
GENSCAN00000003742	0	0	54.5857	0	0	0
GENSCAN00000003743	184.497	44.2135	76.511	245.862	49.5902	422.53
GENSCAN00000003744	38.8901	151.473	50.887	10.8938	0.113931	19.8394
GENSCAN00000003745	10.371	40.3153	0	0.311782	0.113931	0
GENSCAN00000003746	3.86699	0.615501	42.2615	36.7309	0	1.42032
GENSCAN00000003747	11.7407	3.81611	0	0	41.1859	0
GENSCAN00000003749	0	0.738601	9.46153	0	0.341792	1.06862
GENSCAN00000003750	10.0635	0	0	79.7271	0	0
GENSCAN00000003753	38.1574	0.175857	1.35165	0.222702	108.519	13.9391
GENSCAN00000003754	1.53748	16.5023	2.54733	15.7005	62.8897	0.108215
GENSCAN00000003755	29.9027	20.9681	0	76.1639	39.2149	3.21037
GENSCAN00000003756	8.38625	59.0881	0	0	0	0.541074
GENSCAN00000003757	13.8373	0.384688	7.69239	0.556754	0.21362	7.95309
GENSCAN00000003758	2.90583	53.4973	12.7367	0.222702	0	0.0867105
GENSCAN00000003759	11.2795	49.6504	9.7076	1.84146	17.075	112.904
GENSCAN00000003760	6.14991	37.5456	0	23.3094	0.455723	0.180358
GENSCAN00000003761	5.45106	0	0	32.5887	0	0
GENSCAN00000003766	19.7077	1.231	0	0.0494892	165.769	0
GENSCAN00000003767	9.64418	50.8112	5.0238	39.4138	0.085448	96.9875
GENSCAN00000003768	26.6732	26.414	30.4439	26.5262	76.5878	86.1312
GENSCAN00000003769	8.97328	83.4517	4.78535	24.6159	69.7306	87.5863
GENSCAN00000003770	0	0.143883	0.72781	0	0.0994304	16.8114
GENSCAN00000003771	59.3565	89.2651	232.694	73.8541	134.318	161.826
GENSCAN00000003772	13.7137	4.05235	51.1156	39.6186	10.3392	2.23921
GENSCAN00000003774	0	0.0769376	39.3017	0.222702	0.085448	0.450895
GENSCAN00000003775	0.838625	37.0532	9.52218	0	0.683584	0.0676342
GENSCAN00000003776	0	0	0.218343	0	0	11.579
GENSCAN00000003777	0	6.01823	3.95097	0	0	0.0676342
GENSCAN00000003778	0	0	13.5858	0	0	0
GENSCAN00000003779	9.77965	1.04635	0	3.56322	2.05075	0.180358
GENSCAN00000003780	0.419312	48.7785	0.72781	0	0.113931	0
GENSCAN00000003781	1.76427	57.8618	0	0	1.36717	0.0541074
GENSCAN00000003782	12.2363	111.175	52.9342	1.90092	0	5.86857
GENSCAN00000003783	2.24367	40.1614	9.64348	4.81896	63.6161	15.6783
GENSCAN00000003784	43.888	6.47375	7.53803	133.002	0.0683584	16.0261
GENSCAN00000003788	3.3545	0	12.3728	0	0	0
GENSCAN00000003791	0	0.615501	0.181952	0	9.67534	0
GENSCAN00000003793	0	0	0.545857	0	0	10.0099
GENSCAN00000003795	8.66579	0	0	27.125	0	0
GENSCAN00000003796	77.433	134.995	226.637	118.032	30.683	153.53
GENSCAN00000003798	0	0.615501	4.36686	0	0	64.3878
GENSCAN00000003800	6.8288	2.76975	1.81952	1.44756	2.39254	3.92278
GENSCAN00000003803	0	58.4726	0	0	0	0
GENSCAN00000003806	3.14484	0.0879287	14.5562	0	0	15.1501
GENSCAN00000003807	1.67725	12.1561	0	0	0	0
GENSCAN00000003808	15.4636	1.231	0.0428123	0	6.02171	0
GENSCAN00000003809	60.8841	28.8479	84.6408	15.605	64.5987	18.7482
GENSCAN00000003812	139.574	68.4891	60.4897	127.819	44.3304	23.4826
GENSCAN00000003813	1.88691	1.01301	0.111971	0	0	7.78314
GENSCAN00000003814	138.513	153.362	38.4416	96.1105	616.187	1.15944
GENSCAN00000003815	0	21.3081	26.929	0	0	0
GENSCAN00000003817	108.428	26.4651	112.012	116.345	80.5518	49.9591
GENSCAN00000003821	10.0775	6.9024	7.61774	28.0604	0	61.3122
GENSCAN00000003822	4.19312	0.102584	0	0	166.453	0
GENSCAN00000003823	18.1702	0.0118366	0	42.7958	14.3173	1.62322
GENSCAN00000003824	0.978395	0	1.45562	0	0	40.0394
GENSCAN00000003825	430.319	172.34	146.29	75.9412	170.939	57.8949
GENSCAN00000003826	1.50254	0.307751	0.121302	10.6897	0	0.108215
GENSCAN00000003828	12.9568	45.7625	14.6775	0	1.59503	0.946879
GENSCAN00000003829	107.787	108.665	137.92	0.296935	0.205075	10.5488
GENSCAN00000003830	3.91358	0	13.0399	0	0	1.08215
GENSCAN00000003833	9.50441	0.153875	1.81952	1.48468	0.598136	38.4162
GENSCAN00000003834	33.1257	12.9255	0	19.1523	0.341792	0
GENSCAN00000003836	2.93519	89.5554	17.4674	0	74.3398	44.0975
GENSCAN00000003841	205.569	67.3314	164.06	8.01725	3.48628	66.6804
GENSCAN00000003843	78.6211	0	38.3313	0	0	20.2001
GENSCAN00000003845	3.3545	0	0.242603	0	0	13.9777
GENSCAN00000003850	14.2566	42.0387	0	0	0	0.901789
GENSCAN00000003851	0	0	0.783795	0	0.683584	57.3538
GENSCAN00000003852	1.61795	0	4.07573	5.87122	0.341792	0
GENSCAN00000003853	8.24648	2.82885	0	0	0.311118	1.08215
GENSCAN00000003855	199.27	272.667	146.29	54.0422	0.683584	42.7448
GENSCAN00000003857	15.9339	0.102584	0	0	19.0264	1.08215
GENSCAN00000003859	47.8016	83.7081	2.18343	0	0	23.2662
GENSCAN00000003860	23.2718	0	0	38.7501	0	0
GENSCAN00000003862	9.0851	6.6231	25.4733	0	47.3585	0.289861
GENSCAN00000003863	7.35194	0.153875	1.31006	1.58366	104.964	14.122
GENSCAN00000003865	2.51587	18.9633	0	14.9358	0	0
GENSCAN00000003866	18.4497	0	3.20236	0	0.085448	8.87361
GENSCAN00000003867	1.46759	0.923252	0.591345	0	179.936	6.05326
GENSCAN00000003868	12.5674	13.9361	26.3225	21.549	154.889	83.8512
GENSCAN00000003870	37.5348	108.615	25.7645	0.96504	0.398757	73.3335
GENSCAN00000003872	11.8805	80.7589	16.1938	6.0946	12.6463	3.81006
GENSCAN00000003875	35.7978	37.2318	2.91124	17.1561	1.83917	0.696825
GENSCAN00000003876	10.0635	21.7477	0	0	0	0
GENSCAN00000003878	0	28.313	0	0	0	0
GENSCAN00000003879	0.559083	24.62	15.7346	8.16572	0	0
GENSCAN00000003880	3264.84	4498.8	1152.03	3959.88	3189.01	227.094
GENSCAN00000003883	2.51587	12.7204	0	0	0	0
GENSCAN00000003884	1.67725	52.3176	0.72781	0	0	0.0772962
GENSCAN00000003889	10.9021	15.4388	6.06508	35.6075	0.170896	71.6622
GENSCAN00000003890	0	0	49.9477	0.148468	0.0379769	0
GENSCAN00000003892	6.28968	5.41641	0	0	0	0
GENSCAN00000003893	15.3948	38.8279	27.584	0	0.478509	35.2757
GENSCAN00000003896	3.047	0	2.95976	0.890806	0	79.6223
GENSCAN00000003898	9.92769	15.2849	17.9946	33.961	23.528	24.4956
GENSCAN00000003899	10.0635	0	0	54.5619	0.170896	0
GENSCAN00000003900	1.46759	1.38488	0	15.9603	0.113931	0
GENSCAN00000003901	10.9021	0.153875	11.8269	0.0556754	0	9.73933
GENSCAN00000003905	0	0	2.18343	0	0	41.1216
GENSCAN00000003906	1.90188	12.5152	12.4739	0.0556754	83.5397	11.4828
GENSCAN00000003907	2.76746	51.1159	25.5946	115.783	0.683584	37.3341
GENSCAN00000003908	4.19312	0	0	0	74.5107	0.180358
GENSCAN00000003909	61.8346	73.7258	84.1429	65.4742	0.370275	94.3602
GENSCAN00000003910	2.30622	0.153875	29.1124	0	0	0.135268
GENSCAN00000003912	2.51587	0.307751	1.47988	0.222702	0.341792	19.3885
GENSCAN00000003915	0	20.6193	0.0330823	0	0	0.0386481
GENSCAN00000003918	10.4828	0	0.436686	26.9469	0	6.11413
GENSCAN00000003923	0	0	0.72781	0	0	28.6769
GENSCAN00000003931	41.0955	25.6972	116.516	45.9651	1.66339	0.450895
GENSCAN00000003932	0	0.068389	0	0	80.3211	0.180358
GENSCAN00000003933	20.0571	34.6219	31.2958	28.5058	0.227861	0.0541074
GENSCAN00000003936	0	113.252	13.8284	0	0.341792	0.0901789
GENSCAN00000003941	31.3286	0	0.242603	95.3162	177.723	1.08215
GENSCAN00000003943	17.6906	1.9696	5.09467	0.148468	0.353185	14.3114
GENSCAN00000003944	2.97712	0.615501	0.0970413	6.40267	0.085448	4.54502
GENSCAN00000003948	0	0	68.778	0	0	0
GENSCAN00000003949	27.4566	15.5209	7.74597	60.3076	0.41015	9.20727
GENSCAN00000003952	64.6999	90.1709	306.408	47.3934	55.94	319.842
GENSCAN00000003953	23.4396	0	13.8284	44.6591	26.8307	0
GENSCAN00000003954	0.838625	0	0.145562	0	0	9.41468
GENSCAN00000003955	13.0586	0	0.00586943	0	42.724	0
GENSCAN00000003956	38.0177	10.6193	50.8557	135.93	1.07095	1.62322
GENSCAN00000003958	0	0.615501	23.6538	0.623564	0.0683584	1.94787
GENSCAN00000003959	0	0	36.3905	0	0	0
GENSCAN00000003961	0.6709	0.0879287	0	0.222702	42.724	0
GENSCAN00000003962	5.03175	0	3.51775	0	0.341792	79.628
GENSCAN00000003966	3.68995	19.0805	9.46153	3.6523	147.679	0
GENSCAN00000003968	0	0	0	0	108.781	0.180358
GENSCAN00000003970	3.3545	0	29.8402	35.6322	0.113931	0
GENSCAN00000003971	38.4969	19.7864	30.9554	58.9045	120.628	97.8471
GENSCAN00000003973	11.5311	2.82105	0.768244	3.91318	0.39062	4.86966
GENSCAN00000003974	14.4184	0.135275	0.198494	44.8744	0.372864	6.98477
GENSCAN00000003976	88.8286	83.7543	38.8315	58.7709	1.94821	57.0639
GENSCAN00000003977	4.30589	2.57924	0.72781	7.30938	161.457	0.270537
GENSCAN00000003978	9.4485	1.02584	5.16083	0.118774	2.76541	0.257654
GENSCAN00000003982	0	0	1.45562	0.222702	0	32.735
GENSCAN00000003983	2.32951	19.1831	0.72781	0.494892	149.762	21.1019
GENSCAN00000003986	0	0	1.45562	0	0	31.1117
GENSCAN00000003987	7.54762	0.307751	5.82248	27.615	0	0
GENSCAN00000003988	17.5512	0	0	0.222702	0.113931	0.180358
GENSCAN00000003989	139.391	222.811	29.7189	219.557	195.591	500.734
GENSCAN00000003990	0.6709	1.3541	0.485206	0	0.0284827	17.4947
GENSCAN00000003992	123.444	130.577	155.292	59.3909	158.832	0.290577
GENSCAN00000003993	23.4349	0	3.27514	59.7285	0	56.0011
GENSCAN00000003996	0	0	1.18269	0	0.598136	26.693
GENSCAN00000003999	0	24.8252	2.72929	0	0.0284827	0.991968
GENSCAN00000004000	0.6709	0.0879287	0	0.222702	42.724	0
GENSCAN00000004001	0	20.0551	9.46153	0	11.1571	1.08215
GENSCAN00000004003	23.1221	28.313	11.2406	0.254516	21.7282	0
GENSCAN00000004008	7.54762	0.718085	0.388165	0	212.766	0.360716
GENSCAN00000004009	18.574	11.1018	1.18606	74.4318	7.19562	3.12304
GENSCAN00000004010	7.96693	0	0.311918	0.337427	0.113931	10.1258
GENSCAN00000004011	10.1683	12.2254	25.4733	0	0	11.579
GENSCAN00000004013	6.709	0	2.18343	0.534484	122.305	28.6769
GENSCAN00000004014	15.0952	2.81372	0	10.6897	0.227861	0.0541074
GENSCAN00000004016	0.880556	0	26.2012	0.445403	0	0
GENSCAN00000004020	0.387058	0	2.54733	0	0	35.4403
GENSCAN00000004021	344.841	335.448	668.857	294.144	125.802	534.4
GENSCAN00000004023	0	0	32.0236	0	0	0
GENSCAN00000004026	4.19312	0.0615501	35.6627	0	0.0284827	7.26842
GENSCAN00000004027	3.82972	4.73386	0.467878	17.4078	7.18903	1.89376
GENSCAN00000004030	0	0	0.606508	0	0	16.2322
GENSCAN00000004031	0.419312	0	42.9408	0.890806	0	0
GENSCAN00000004032	13.5378	0	0	0	0	0
GENSCAN00000004033	8.66579	0.615501	6.36834	0.222702	0	0
GENSCAN00000004037	9.16896	0.307751	1.45562	0	0.683584	0.541074
GENSCAN00000004038	11.1817	19.2857	0	0	0.341792	5.95181
GENSCAN00000004040	0	31.3906	0	0	0.341792	0
GENSCAN00000004043	0	0	16.497	0	0	0
GENSCAN00000004044	73.6645	24.6274	40.1127	183.167	0.437277	50.7063
GENSCAN00000004046	57.4364	24.4149	103.545	102.962	138.288	61.5822
GENSCAN00000004048	59.5424	22.158	3.63905	53.4484	4.16986	61.8177
GENSCAN00000004051	152.215	117.582	112.794	80.7795	140.562	121.255
GENSCAN00000004057	12.4396	6.45224	0.543858	0	0.0678159	16.8981
GENSCAN00000004058	7.40785	0	0	27.7635	0.170896	0.0360716
GENSCAN00000004060	12.0203	0	37.2223	0	0	0
GENSCAN00000004064	1.25794	0.0769376	18.9231	0.111351	0.797515	0
GENSCAN00000004065	37.4315	61.2424	34.4607	86.3241	0.341792	5.06993
GENSCAN00000004066	4.19312	0	18.9231	0	0.341792	0
GENSCAN00000004067	2.34815	0.328267	0.363905	18.2615	0	0.0772962
GENSCAN00000004068	33.545	0	0	0.445403	0	0
GENSCAN00000004069	19.9313	8.30926	5.7315	76.9063	1.02538	44.5123
GENSCAN00000004070	10.5043	2.69874	6.04642	2.65957	0.306736	0.541074
GENSCAN00000004073	15.0952	33.2371	86.9733	38.082	0.341792	0
GENSCAN00000004074	37.5704	1.1079	75.5466	1.73707	158.079	0.324644
GENSCAN00000004081	0	0	0	0	45.971	0
GENSCAN00000004084	19.2884	0	0	0	0	0
GENSCAN00000004085	1.49089	0	50.2189	9.25448	0.0569653	0
GENSCAN00000004086	7.54762	0	0	51.2348	0.113931	0
GENSCAN00000004087	11.7407	0	0	0	0.170896	0
GENSCAN00000004089	0	17.8495	87.3372	0	0	0
GENSCAN00000004091	39.9744	35.0836	0.72781	52.6318	0	0
GENSCAN00000004094	31.0291	8.26823	0	128.87	0.341792	0
GENSCAN00000004095	1.43964	0	48.0354	0	0	33.8171
GENSCAN00000004096	10.0635	0	0.72781	0.148468	0.0488274	0.721432
GENSCAN00000004099	24.4599	50.6763	2.66864	165.096	12.7179	60.2395
GENSCAN00000004102	28.5132	10.4635	0	40.9771	0	0
GENSCAN00000004105	17.2617	39.7614	8.66094	108.359	0.541171	29.9845
GENSCAN00000004107	9.22487	36.3146	95.1005	28.9512	0.170896	0
GENSCAN00000004108	1.67725	0.102584	0	20.3401	0	0
GENSCAN00000004113	10.0635	5.75054	2.18343	0	0.0683584	71.9628
GENSCAN00000004114	12.1601	0	0	42.3133	0	0.0676342
GENSCAN00000004122	71.7024	126.383	133.917	0	113.589	98.4754
GENSCAN00000004123	6.28968	0.307751	1.55959	0	2.07517	34.8993
GENSCAN00000004124	11.1417	9.35562	17.6615	0	0	0.147566
GENSCAN00000004128	0	48.6246	0	0	0	0.180358
GENSCAN00000004129	0	0	32.0236	0.0556754	0	0
GENSCAN00000004130	3.07496	12.2905	0	0.371169	1.13569	0.270537
GENSCAN00000004131	5.87037	0.18465	8.91567	0	0.0525834	0.147566
GENSCAN00000004132	40.3938	0	14.6775	8.83383	0.341792	13.4367
GENSCAN00000004134	8.38625	0.307751	0	25.6107	0	0
GENSCAN00000004135	7.54762	37.8533	0	0	0	0
GENSCAN00000004136	7.54762	91.7097	0	0	0	0
GENSCAN00000004140	13.418	0	0	0	0	0.270537
[truncated: 21,741 more rows]

## Sheet: DE m fragments (Fresh vsFrozen)
GENSCAN ID	BaseMean	Log2FoldChange	P value	Adjusted P	Chr	Start	End	Annotated gene
GENSCAN00000002025	88.1	10.4	0.00014	0.0093	1	66042806	66061407	GTF2E1
GENSCAN00000004462	43	9.3	5.2e-05	0.0038	1	83846164	83914501	PARL/LOC782787/LOC504858
GENSCAN00000004470	13.9	21.8	1.6e-10	1.8e-08	1	84290003	84299770	MCF2L2
GENSCAN00000004484	55.1	9.7	3e-05	0.0022	1	84048430	84086806	KLHL24
GENSCAN00000006142	33.2	7.1	0.00069	0.034	1	143645438	143706799	C2CD2
GENSCAN00000009365	20.7	8.3	0.00085	0.04	1	70788747	70793201	RPL35A/IQCG
GENSCAN00000009394	41.1	8.3	0.00071	0.034	1	70842447	70947214	LRCH3
GENSCAN00000013675	22.5	22.5	4.2e-12	1.1e-09	1	141505186	141505476	PCP4
GENSCAN00000016758	37	-21.9	5.3e-12	1.4e-09	1	125698151	125725111
GENSCAN00000026439	49.2	-9	0.00086	0.041	1	128886584	128901497	SPSB4
GENSCAN00000026748	13.6	21.8	1.9e-10	2e-08	1	137850538	137891318
GENSCAN00000027633	33.8	9	0.0002	0.013	1	140923511	140932953	LOC534913
GENSCAN00000028832	61	-21.8	2.8e-12	8.2e-10	1	96389389	96407413	TMEM212
GENSCAN00000034568	21.7	8.4	0.00086	0.041	1	83443175	83456840	CLCN2
GENSCAN00000037549	24.9	8.6	0.00043	0.024	1	59420222	59437408	ZBTB20
GENSCAN00000039478	16.7	-20.8	6.9e-10	6.4e-08	1	30308415	30752345
GENSCAN00000039632	34.8	9	0.00014	0.0094	1	134170638	134220225	MSL2
GENSCAN00000041652	13.4	21.8	2.1e-10	2.1e-08	1	1153779	1187459	ITSN1
GENSCAN00000041654	33.2	-21.7	9.6e-12	2.1e-09	1	1438940	1465437
GENSCAN00000042749	39.6	9.2	8.1e-05	0.0058	1	52431861	52450137
GENSCAN00000043165	63	7	0.00031	0.018	1	155454685	155617281
GENSCAN00000044556	30.7	-21.6	1.5e-11	2.9e-09	1	108237881	108239124	LOC511229
GENSCAN00000044563	13.9	21.8	1.7e-10	1.8e-08	1	107560307	107576041	PPM1L
GENSCAN00000045077	17.4	-20.8	5.4e-10	5.2e-08	1	130161525	130224664
GENSCAN00000000957	26.5	8.6	0.00044	0.025	2	107020668	107022963	PNKD
GENSCAN00000002568	43.9	-22.1	2.3e-12	6.9e-10	2	126620338	126622918	WDTC1
GENSCAN00000005635	40.4	9.3	0.00023	0.015	2	98339921	98378538	KANSL1L
GENSCAN00000005680	30	8.8	0.00044	0.025	2	127356177	127362240	ZNF683
GENSCAN00000011494	26.3	8.6	0.00041	0.024	2	88888396	88915165	C2H2orf69
GENSCAN00000019502	58.2	-22.5	5.8e-13	2.8e-10	2	79455594	79493282
GENSCAN00000022420	17.6	-20.6	8.1e-10	7.5e-08	2	133073247	133085108	UBXN10/PLA2G2C
GENSCAN00000022423	29.4	8.8	0.0002	0.013	2	133027659	133068686	UBXN10
GENSCAN00000026928	32.7	-21.7	1e-11	2.2e-09	2	84307220	84356939
GENSCAN00000028651	15.6	22	6.4e-11	8.6e-09	2	101842789	101854632	SPAG16
GENSCAN00000033690	79.3	9.3	1.7e-05	0.0013	2	105572740	105590919	TNP1
GENSCAN00000036471	15.9	-20.7	1e-09	8.9e-08	2	115861779	115884618	RHBDD1
GENSCAN00000038852	15.6	-20.7	1.1e-09	1e-07	2	122194515	122211840	TMEM39B
GENSCAN00000042293	18.3	22.2	1.8e-11	3.3e-09	2	73176329	73208271
GENSCAN00000043411	14.3	-20.6	2e-09	1.7e-07	2	134813322	134852363
GENSCAN00000001722	34.8	8.1	0.00052	0.028	3	8305837	8318865	NDUFS2/FCER1G
GENSCAN00000004566	35.4	8.1	0.00026	0.016	3	101939389	101955109	TMEM53
GENSCAN00000005490	14.6	-20.6	1.8e-09	1.5e-07	3	14241240	14241848	BCAN
GENSCAN00000009007	35	8.1	0.00031	0.018	3	28195408	28296088
GENSCAN00000009338	30.4	-21.6	1.6e-11	2.9e-09	3	28864758	28871090	BCAS2
GENSCAN00000010456	14.5	21.9	1.3e-10	1.5e-08	3	105443380	105478132
GENSCAN00000010770	101.6	9.6	3.7e-06	0.00031	3	33377079	33444353	UBL4B
GENSCAN00000010831	15.1	21.9	8.1e-11	1e-08	3	74829238	74895486
GENSCAN00000014935	118.2	10.8	7.9e-07	6.5e-05	3	50906798	51074025	EVI5
GENSCAN00000016950	38.8	9.2	0.00015	0.01	3	7436404	7438405	NOS1AP
GENSCAN00000017816	14.5	21.9	1.1e-10	1.3e-08	3	16827812	16828785	S100A14
GENSCAN00000017868	20.6	8.3	0.00069	0.034	3	16472508	16505345	RPS27/NUP210L/LOC107132268/LOC101903929/LOC101902022
GENSCAN00000020075	15.9	-20.7	1e-09	8.9e-08	3	59377072	59458883	LPAR3
GENSCAN00000026739	13.4	21.8	2.1e-10	2.1e-08	3	5891819	5927629
GENSCAN00000026780	22.4	8.4	0.00055	0.029	3	60338676	60347300	TTLL7/LOC100300942
GENSCAN00000028252	21.3	8.3	0.00062	0.032	3	119879390	119879884	LOC782114
GENSCAN00000030552	40.7	23.3	9.7e-14	1.2e-10	3	83888483	83927207
GENSCAN00000035966	13.7	21.8	1.9e-10	2e-08	3	82136690	82139437
GENSCAN00000045930	54.6	-22.4	7.8e-13	3.3e-10	3	52701989	52721047
GENSCAN00000001919	22.9	-21.2	8.8e-11	1.1e-08	4	106853122	106878078	LOC786254/LOC509513/LOC101902515/LOC101902455/LOC100300510
GENSCAN00000003353	22.5	8.4	0.00063	0.032	4	108250868	108279659	LOC787786/LOC511400
GENSCAN00000003932	29.6	-21.6	1.8e-11	3.3e-09	4	110209603	110211375
GENSCAN00000003948	17.2	21.6	8.7e-11	1.1e-08	4	9754320	9767791	FAM133B
GENSCAN00000004653	15.5	-20.7	1.2e-09	1e-07	4	63514500	63721293	BBS9
GENSCAN00000004657	45.5	5.7	0.00086	0.041	4	63271129	63306835	BMPER
GENSCAN00000006389	42.4	7.5	0.00045	0.025	4	117818899	117831905	PAXIP1
GENSCAN00000009291	29	8.8	0.00022	0.014	4	32267337	32269407	TRA2A
GENSCAN00000012670	61	9.8	1.3e-05	0.0011	4	92624514	92626979	ARF5
GENSCAN00000019234	25.8	7.6	0.00074	0.036	4	17011260	17126339	GLCCI1
GENSCAN00000019950	22.5	-20.3	6.1e-10	5.7e-08	4	85757756	85849818	KCND2
GENSCAN00000020175	52.3	-22.4	9.8e-13	3.6e-10	4	104631165	104643280	RAB19
GENSCAN00000022822	37.5	9.1	0.00081	0.039	4	27169362	27481841	HDAC9
GENSCAN00000024465	68.1	-21.5	1.4e-13	1.5e-10	4	18115702	18183850
GENSCAN00000024786	23.3	8.5	0.00044	0.025	4	97995372	98036918	EXOC4
GENSCAN00000026711	13.4	21.8	2.1e-10	2.1e-08	4	36198161	36274876	SEMA3A
GENSCAN00000029989	64.4	-22.3	8.6e-13	3.3e-10	4	13075288	13115461	DYNC1I1
GENSCAN00000038704	22	-21.2	1.1e-10	1.3e-08	4	114779652	114789467	CRYGN
GENSCAN00000041645	13.9	21.8	1.6e-10	1.8e-08	4	70017499	70022058
GENSCAN00000041815	60.8	-22.6	8.4e-15	1.7e-11	4	56607225	56612637	DOCK4
GENSCAN00000042234	167.9	11.3	1.6e-07	1.3e-05	4	80007109	80077628
GENSCAN00000043258	72.2	-9.5	0.0007	0.034	4	106385803	106389548	PRSS1
GENSCAN00000043290	72.2	-9.5	0.0007	0.034	4	106358207	106362484	LOC780933
GENSCAN00000046250	23.9	8.5	0.00042	0.024	4	103757275	103787300	LOC516355
GENSCAN00000003138	20	22.3	9.6e-12	2.1e-09	5	43244564	43288025	KCNMB4
GENSCAN00000006602	55	-22.4	1.4e-14	2.4e-11	5	88651080	88679110	ABCC9
GENSCAN00000009653	75.5	-7.7	0.00049	0.027	5	22706099	22799218	LOC519417
GENSCAN00000012087	22.2	8.4	0.00077	0.037	5	57863614	57866837	BLOC1S1
GENSCAN00000018433	54.2	-22.4	8.1e-13	3.3e-10	5	56288407	56289005	DDIT3
GENSCAN00000019899	36.1	-21.9	6.1e-12	1.5e-09	5	47739682	47751607	HELB
GENSCAN00000021370	36.9	-21.9	5.5e-12	1.4e-09	5	24201408	24205005	PLXNC1
GENSCAN00000023433	26.5	8.6	0.00032	0.019	5	115401106	115418863	EFCAB6
GENSCAN00000025300	76.5	-22.9	1.9e-13	1.8e-10	5	74534384	74544901	RBFOX2
GENSCAN00000025318	16.9	-20.8	6.7e-10	6.3e-08	5	75465236	75492633
GENSCAN00000025857	61.9	9.9	5.7e-05	0.0041	5	1433278	1545533	TPH2/TBC1D15
GENSCAN00000027311	78.5	-22.9	8.4e-16	8.2e-12	5	19184577	19189190
GENSCAN00000027930	28.4	8.7	0.00036	0.021	5	68866755	68874606	C5H12orf45
GENSCAN00000029932	60.3	-9.3	0.00072	0.035	5	100762520	100786394	CLECL1
GENSCAN00000031982	24.4	7.6	0.0011	0.048	5	120601208	120613161
GENSCAN00000032000	26.4	8.6	0.00028	0.017	5	120513166	120519762
GENSCAN00000033758	74.2	-22.8	2.2e-13	1.8e-10	5	96341592	96342002	GRIN2B
GENSCAN00000033857	13.3	21.7	2.3e-10	2.3e-08	5	103961363	103963082	CDCA3
GENSCAN00000034333	18	22.2	2.1e-11	3.7e-09	5	66664148	66693793
GENSCAN00000034421	32.9	9	0.00014	0.0092	5	12734568	12875184	LOC101907646
GENSCAN00000036286	20.8	8.3	0.00087	0.041	5	77515506	77657545	YARS2/LOC101907810/FGD4/DNM1L/
GENSCAN00000041235	28.7	-21.5	2.2e-11	3.8e-09	5	20909708	20948773	EPYC
GENSCAN00000044598	23	8.4	0.00052	0.028	5	86553726	86913607	SOX5
GENSCAN00000045869	41.6	9.3	5.7e-05	0.0041	5	79853298	79949315
GENSCAN00000002429	16.2	-20.8	8.5e-10	7.7e-08	6	25797694	25803575
GENSCAN00000006434	18.6	22.2	1.9e-11	3.4e-09	6	67934495	67953448	CORIN
GENSCAN00000007203	26.4	-21.3	4.3e-11	6.3e-09	6	87181156	87186007	CSN2
GENSCAN00000008761	22	-21.2	1.1e-10	1.3e-08	6	59064767	59116179	TBC1D1
GENSCAN00000009739	33.2	22.4	1.2e-12	4.2e-10	6	7532100	7627873	SYNPO2
GENSCAN00000011223	37.2	9.1	8.8e-05	0.0062	6	27158523	27174429
GENSCAN00000011791	31.8	-21.7	1.2e-11	2.5e-09	6	79756065	79767213
GENSCAN00000017892	19	22.2	1.5e-11	2.9e-09	6	1456844	1632905	LOC101907838
GENSCAN00000019785	35.2	-21.8	6.9e-12	1.6e-09	6	52434170	52441950
GENSCAN00000024606	28.7	8.8	0.0004	0.023	6	13578957	13633122
GENSCAN00000024611	64.8	9.9	1.3e-05	0.001	6	13550477	13573704
GENSCAN00000027489	60.6	-22.6	4.2e-15	1.3e-11	6	112068819	112344756
GENSCAN00000029000	21.7	8.4	0.00098	0.045	6	23399971	23540294	MANBA
GENSCAN00000030474	87.9	5.8	0.00025	0.015	6	100563641	100603220
GENSCAN00000030535	53.6	-22.4	8e-13	3.3e-10	6	12095206	12233567	UGT8
GENSCAN00000032158	73	-22.8	2.3e-13	1.9e-10	6	31725747	31780282	SMARCAD1/HPGDS
GENSCAN00000033478	108.9	5.8	0.00048	0.026	6	100070895	100183160	GPAT3
GENSCAN00000034665	61	-22.6	8.3e-15	1.7e-11	6	11683810	11730084	NDST4
GENSCAN00000038972	21.4	-21.1	1.4e-10	1.6e-08	6	43553241	43639252	ADGRA3
GENSCAN00000040019	58.2	9.8	0.00029	0.017	6	87760134	87768800	JCHAIN
GENSCAN00000040579	48.3	9.5	4.1e-05	0.003	6	73462447	73537974	SRP72/PPAT/PAICS
GENSCAN00000040744	44.3	7.5	0.00017	0.011	6	46355425	46504813	ZCCHC4/PI4K2B/ANAPC4
GENSCAN00000042279	13.4	21.8	2.1e-10	2.1e-08	6	66580266	66605825	GABRA2
GENSCAN00000046502	22.5	8.4	0.00056	0.03	6	93634578	93720609	CCNI
GENSCAN00000000461	14.7	21.9	1e-10	1.3e-08	7	71423069	71478054	CLINT1
GENSCAN00000002254	41.3	9.3	4.7e-05	0.0034	7	16931944	16945161	TSPAN16
GENSCAN00000002258	64.6	9	2.4e-05	0.0019	7	16087238	16094320	ICAM3
GENSCAN00000003662	72.1	-8.6	0.001	0.047	7	38043494	38109502
GENSCAN00000007769	53	-21.9	2.7e-12	8e-10	7	10695139	10700791	LOC789554
GENSCAN00000007942	21.9	8.4	0.00067	0.033	7	22051528	22068859	ZNF77/TLE6
GENSCAN00000008037	38	-20.5	1.1e-10	1.3e-08	7	90548946	90555651
GENSCAN00000008701	71.3	-9.5	0.00061	0.032	7	57828650	57829975	LOC506645
GENSCAN00000011145	13.9	21.8	1.7e-10	1.8e-08	7	21345192	21368575	ZFR2/ATCAY
GENSCAN00000026219	23.3	8.5	0.00046	0.026	7	44968590	44971360	AZU1
GENSCAN00000026233	46.6	8.5	0.00011	0.0076	7	45409405	45433372	NDUFS7/MUM1
GENSCAN00000033322	33.3	8	0.00033	0.02	7	48391368	48545883	TIFAB/LOC104969177/H2AFY
GENSCAN00000033325	22	-21.2	1.1e-10	1.3e-08	7	48382255	48383624	LOC104969177
GENSCAN00000033332	21.7	22.4	5.3e-12	1.4e-09	7	47979925	47995404	PCBD2/CATSPER3
GENSCAN00000033441	22.6	-21.2	9.5e-11	1.2e-08	7	41899825	41900669	LOC100300153
GENSCAN00000034210	30.2	8.8	0.00025	0.015	7	63294621	63298306	SLC26A2
GENSCAN00000037187	52.2	9.6	1.9e-05	0.0015	7	18274279	18283409	MARCH2
GENSCAN00000037814	39	6.4	0.0009	0.042	7	82481667	82589268	TENM2
GENSCAN00000040057	29.3	7.8	0.00084	0.04	7	23182489	23241880	LOC107132617/IRF1/IL5
GENSCAN00000040775	16.4	22	4.4e-11	6.4e-09	7	51913889	51945231	SIL1/LOC107132637
GENSCAN00000041192	199.5	11.6	6.6e-08	5.5e-06	7	19836617	19839108	HSD11B1L
GENSCAN00000041963	15.7	22	6.5e-11	8.6e-09	7	2366398	2366956	ZFP2
GENSCAN00000045217	37	-21.9	5.3e-12	1.4e-09	7	109652005	109662078
GENSCAN00000045223	80.2	8.3	0.00013	0.0085	7	109938673	109956425	LOC523504
GENSCAN00000045228	36.1	8.1	0.00037	0.021	7	109968258	110198128	LOC523504
GENSCAN00000046279	52.5	-22.4	9.4e-13	3.6e-10	7	13927960	13928620	LOC529425
GENSCAN00000046290	26.1	8.6	0.00068	0.034	7	13931653	13935124	DHPS
GENSCAN00000001685	15.1	21.9	8.1e-11	1e-08	8	945918	993488	CBR4
GENSCAN00000005804	15	21.9	8.9e-11	1.1e-08	8	105550439	105578352	LOC100848577
GENSCAN00000006833	13.9	21.8	1.6e-10	1.8e-08	8	27362126	27426296
GENSCAN00000009482	78.4	-8.7	0.00086	0.041	8	111098224	111330979
GENSCAN00000011121	25.7	8.6	0.00045	0.025	8	28844728	28883015	SNAPC3/PSIP1
GENSCAN00000012464	24.9	22.6	2.3e-12	6.9e-10	8	64542336	64570184	TGFBR1
GENSCAN00000014761	35.6	-21	3.7e-11	5.6e-09	8	88734730	88908993
GENSCAN00000014818	52.2	-22.2	1.3e-12	4.3e-10	8	85454290	85467884	OGN/CENPP
GENSCAN00000016612	40.8	9.3	6.5e-05	0.0047	8	36227471	36323688	PTPRD
GENSCAN00000019315	82.9	8.4	1.7e-05	0.0013	8	47231836	47324601	TRPM3
GENSCAN00000019560	43.8	-22.1	2.3e-12	6.9e-10	8	26605954	26619017
GENSCAN00000025632	25	-21.4	5e-11	7e-09	8	87598070	87681945
GENSCAN00000028602	27.4	7.7	0.00084	0.04	8	73708566	73782133	KCTD9
GENSCAN00000028611	31.4	8.9	0.00015	0.0099	8	73788790	73816130	LOC107132709/CDCA2
GENSCAN00000029509	32.7	9	0.00014	0.0091	8	46551043	46689509	MAMDC2
GENSCAN00000032410	46.9	-22.2	3e-14	4.3e-11	8	62347919	62433488	SLC25A51/LOC514189/DCAF10
GENSCAN00000035389	14.7	21.9	1e-10	1.3e-08	8	78818017	78862927
GENSCAN00000036506	37.1	7.2	0.00074	0.036	8	59773805	59801219	UNC13B/FAM214B
GENSCAN00000038469	45.9	-22.2	1.8e-12	5.6e-10	8	22655448	22661395	LOC104969295
GENSCAN00000040084	14.2	21.8	1.3e-10	1.6e-08	8	102759072	102776231	DNAJC25
GENSCAN00000040089	18.1	-20.9	4e-10	3.9e-08	8	102914811	102924779
GENSCAN00000040323	27.1	8.7	0.00052	0.028	8	60821778	60823544	CCIN
GENSCAN00000042022	73.4	-7.1	0.00062	0.032	8	86556216	86579452	LOC101907579
GENSCAN00000046879	56.1	-22.5	6.9e-13	3.1e-10	8	7965096	7980954
GENSCAN00000004874	59.7	6.6	0.00011	0.0075	9	95297430	95335060
GENSCAN00000010252	15	21.9	8.9e-11	1.1e-08	9	31947127	32010716
GENSCAN00000014073	25	8.6	0.00033	0.02	9	1560275	1639758
GENSCAN00000021255	48.4	7.7	0.00016	0.01	9	53162807	53228349	MMS22L
GENSCAN00000021617	41.4	-21.5	9.4e-12	2.1e-09	9	40383960	40472121	METTL24/CDC40
GENSCAN00000022783	64.5	-22.3	8.1e-13	3.3e-10	9	17596429	17599825	MEI4
GENSCAN00000024404	30.8	7.9	0.0005	0.027	9	96822852	96904001	LOC104969641/LOC100847777
GENSCAN00000024794	16.8	22.1	3.6e-11	5.4e-09	9	76913435	76952181	PERP
GENSCAN00000033016	15.7	22	6e-11	8.3e-09	9	69553904	69567452
GENSCAN00000034655	67.1	-9.4	0.00079	0.038	9	90852074	90852574	MYCT1
GENSCAN00000035852	55.8	8.8	4.4e-05	0.0032	9	66614347	66797774	THEMIS/LOC101907989
GENSCAN00000000224	56.2	6.5	0.00065	0.033	10	79462443	79469385	FAM71D
GENSCAN00000004081	16.9	-20.8	6.7e-10	6.3e-08	10	8900707	8907308
GENSCAN00000006246	47.8	-21	2.5e-11	4.1e-09	10	26289079	26314139	BRB
GENSCAN00000011014	36.1	9.1	0.00012	0.0079	10	84584990	84672403	DPF3
GENSCAN00000018350	15.3	-20.7	1.3e-09	1.1e-07	10	1991882	2065002
GENSCAN00000020838	35.8	9.1	8.6e-05	0.006	10	36300143	36402694	RAD51/CASC5
GENSCAN00000021484	57.4	-22.1	1.6e-12	5.1e-10	10	29610133	29702426	LOC100847682/FMN1
GENSCAN00000026922	33.5	9	0.0011	0.049	10	61139466	61280844	GALK2/FAM227B
GENSCAN00000027263	24.2	8.5	0.00037	0.022	10	93331896	93368754	CEP128
GENSCAN00000027624	24	-21.3	6.3e-11	8.4e-09	10	17446351	17489258
GENSCAN00000030139	14.7	-20.6	1.6e-09	1.4e-07	10	83127333	83136090
GENSCAN00000030799	21.2	22.4	6.2e-12	1.5e-09	10	4848855	4849184	LVRN
GENSCAN00000030825	21.7	8.4	0.00065	0.033	10	4595706	4609177	CDO1
GENSCAN00000030828	79	-23	2.6e-15	1e-11	10	37829076	37830589	CAPN3
GENSCAN00000030838	119.5	9.9	4e-06	0.00033	10	38139226	38248606	TTBK2/LOC107132845/CDAN1
GENSCAN00000031488	29.9	-21.6	1.7e-11	3.2e-09	10	22438533	22438943	LOC100336282
GENSCAN00000032228	24.3	-21.3	6e-11	8.3e-09	10	24683231	24696955	LOC100299548/LOC100297248
GENSCAN00000032232	24.3	-21.3	6e-11	8.3e-09	10	24028149	24092109	LOC789934/LOC787405/LOC101903548
GENSCAN00000032735	21.1	8.3	0.00067	0.033	10	100733608	100789717	GALC
GENSCAN00000032763	13.3	21.7	2.3e-10	2.3e-08	10	72662096	72733033	PPM1A
GENSCAN00000034082	46	-7.9	0.00099	0.046	10	90783271	90821108	LOC107133457
GENSCAN00000035656	34.6	9	0.00096	0.045	10	81785987	81801693	SUSD6
GENSCAN00000035659	25.4	-21.4	4.6e-11	6.5e-09	10	81521178	81533577	ERH
GENSCAN00000037634	32.7	-21.7	1e-11	2.2e-09	10	77704441	77734917
GENSCAN00000043618	21.3	8.3	0.00064	0.032	10	70728702	70787942	LOC101906445/ACTR10
GENSCAN00000044292	67	9	2.3e-05	0.0018	10	93610971	93653050	GTF2A1
GENSCAN00000044581	14.1	-20.6	2.3e-09	1.9e-07	10	89533857	89537697	NGB
GENSCAN00000046539	22	8.4	0.00087	0.041	10	79807893	79819416	PLEKHH1/PIGH
GENSCAN00000000142	22.4	8.4	0.00075	0.036	11	11928477	12337151	EXOC6B
GENSCAN00000000823	14.1	21.8	1.6e-10	1.8e-08	11	44768842	44853239	SULT1C3
GENSCAN00000002923	22.3	8.4	0.00066	0.033	11	88352375	88429541	MBOAT2
GENSCAN00000003803	14.5	21.9	1.1e-10	1.3e-08	11	64270093	64290023
GENSCAN00000004323	17.9	-20.7	6e-10	5.7e-08	11	106952360	106978463	LOC101907822
GENSCAN00000004354	23.7	-20.7	2.4e-10	2.4e-08	11	107191997	107192953	IFITM2
GENSCAN00000005065	43	9.3	6.8e-05	0.0048	11	105892699	105893109	TMEM203
GENSCAN00000011612	19.2	-21	2.7e-10	2.6e-08	11	63292610	63310764
GENSCAN00000012800	23.3	-21.2	9.1e-11	1.1e-08	11	46073891	46106842	TTL
GENSCAN00000012804	66.2	-8.5	0.00064	0.032	11	45862419	45909392	NCK2
GENSCAN00000013209	26.3	7.7	0.00069	0.034	11	102772557	102808796	GTF3C4
GENSCAN00000016849	75.9	-6.2	0.00069	0.034	11	94403374	94419025	STRBP
GENSCAN00000017077	23.6	8.5	0.0006	0.031	11	68489834	68524909	TIA1
GENSCAN00000017601	56.2	-22.5	6.8e-13	3.1e-10	11	91861782	91950932
GENSCAN00000023099	35	-21.8	7.2e-12	1.7e-09	11	80583903	80706010
GENSCAN00000023934	23.5	-20.9	1.7e-10	1.8e-08	11	6866067	6929909	IL1R1
GENSCAN00000024561	52.2	-22.2	1.3e-12	4.3e-10	11	92481220	92494695
GENSCAN00000024623	14.1	21.8	1.5e-10	1.7e-08	11	40744097	40821114	FANCL
GENSCAN00000028221	17.3	22.1	2.9e-11	4.7e-09	11	42563479	42582313
GENSCAN00000032260	47.4	8.5	8.5e-05	0.006	11	5786452	5810468	SLC10A6
GENSCAN00000032531	16.7	-20.8	6.9e-10	6.4e-08	11	82123903	82149124
GENSCAN00000033336	29.4	-21.6	1.9e-11	3.4e-09	11	27755491	27755817	SRBD1/LOC526524
GENSCAN00000033338	68.5	9.1	3e-05	0.0023	11	27770717	27817149	SRBD1
GENSCAN00000035013	76.7	-22.9	1.9e-13	1.8e-10	11	88568915	88583938
GENSCAN00000035495	57.2	8.8	5.7e-05	0.0041	11	13439226	13443370	TEX261
GENSCAN00000039146	26.8	-21.4	3.8e-11	5.6e-09	11	39498316	39733470
GENSCAN00000039594	22.7	8.4	0.0005	0.027	11	2335523	2339951	CIAO1
GENSCAN00000039607	66.6	9	2.2e-05	0.0017	11	2654366	2671995	LMAN2L
GENSCAN00000042836	24.1	8.5	0.00067	0.033	11	46939335	46951549
GENSCAN00000001868	45.3	-22.2	3.7e-14	4.8e-11	12	14465769	14504635	SMIM2
GENSCAN00000006957	31.5	-21.7	1.3e-11	2.6e-09	12	20115893	20251379
GENSCAN00000008083	46.6	8.5	0.00019	0.012	12	19006120	19102173	CAB39L
GENSCAN00000016259	24.3	-21.3	6e-11	8.3e-09	12	83257116	83268779	SLC10A2
GENSCAN00000019079	15.4	21.9	7.9e-11	1e-08	12	77946085	77967279	HS6ST3
GENSCAN00000022219	29.7	-21.5	2.2e-11	3.8e-09	12	10542060	10641119
GENSCAN00000022497	92.8	-23.2	1.3e-15	8.2e-12	12	81345565	81363701
GENSCAN00000022504	57.5	-22.5	6.2e-13	2.9e-10	12	82215680	82215889	FGF14
GENSCAN00000028787	38.4	6.7	0.00063	0.032	12	12313806	12408044	DGKH
GENSCAN00000031918	24.5	-21.3	5.7e-11	8e-09	12	36326397	36339527	LOC107132994/GJB2
GENSCAN00000031931	28.8	7.8	0.00056	0.029	12	36529775	36569364	PSPC1
GENSCAN00000034935	30.8	-19.7	8.7e-10	7.9e-08	12	68272252	68277998	GPC6
GENSCAN00000041103	30.4	-21.6	1.6e-11	2.9e-09	12	38893940	38894296
GENSCAN00000044948	57.4	-22.1	1.6e-12	5.1e-10	12	34318769	34321899
GENSCAN00000044949	31.2	-21.7	1.4e-11	2.7e-09	12	34620942	34655890	MIPEP
GENSCAN00000000582	67.4	-22.6	4.2e-13	2.4e-10	13	5883205	5907580
GENSCAN00000000965	44.4	-22.2	2.1e-12	6.5e-10	13	57568736	57638069	EDN3
GENSCAN00000001476	13.6	21.8	1.9e-10	2e-08	13	21883429	21936853	PLXDC2
GENSCAN00000007163	19.2	-21	2.7e-10	2.6e-08	13	26010661	26026949	PRTFDC1
GENSCAN00000008881	27.9	7.8	0.0006	0.031	13	64499427	64589897	PIGU
GENSCAN00000010471	79	7.4	9.7e-05	0.0067	13	70499017	70530463	ZHX3/PLCG1
GENSCAN00000012503	35.3	9.1	0.0001	0.0069	13	36899558	37022181	ARMC4
GENSCAN00000014191	31.2	-21.7	1.4e-11	2.7e-09	13	15539024	15580765
GENSCAN00000014568	42	9.3	6.2e-05	0.0045	13	77689520	77812355
GENSCAN00000015290	62.3	6.2	0.00025	0.015	13	62165823	62216366	TM9SF4
GENSCAN00000017215	199.4	5.6	0.00055	0.029	13	17032331	17184001	PRKCQ
GENSCAN00000017438	24.2	-21.3	6.2e-11	8.4e-09	13	48173110	48184030	LOC513580
GENSCAN00000018187	36.9	9.1	0.0002	0.013	13	65424379	65426508	C13H20orf173
GENSCAN00000025362	64	-22.3	8.3e-13	3.3e-10	13	72294413	72347236
GENSCAN00000034313	67.4	-22.7	5.2e-15	1.4e-11	13	78714441	78723113	SPATA2/RNF114
GENSCAN00000036527	16.6	-20.5	1.3e-09	1.1e-07	13	4153665	4159688
GENSCAN00000038810	38.9	9.2	6e-05	0.0043	13	52826626	52831457	TMEM239/C13H20orf141
GENSCAN00000039865	147.2	-23.8	1.7e-14	2.7e-11	13	43280041	43281472	LOC782343/ANKRD16
GENSCAN00000000356	64.6	9.9	1.2e-05	0.00095	14	33244606	33342215	CSPP1
GENSCAN00000000709	69.9	-9.5	0.00065	0.033	14	73996983	74086612
GENSCAN00000000913	13.8	21.8	1.8e-10	1.9e-08	14	30805763	30809986
GENSCAN00000002743	33.1	9	0.00014	0.0094	14	18684933	18747386
GENSCAN00000019321	26.2	8.6	0.0003	0.018	14	53051418	53774123
GENSCAN00000021742	46.3	-22.2	1.7e-12	5.5e-10	14	79733225	79759169	CA13/C14H8orf59
GENSCAN00000025488	13.3	21.7	2.3e-10	2.3e-08	14	44998503	45004433	STMN2
GENSCAN00000033258	28.2	8.7	0.00034	0.02	14	20362526	20384660
GENSCAN00000038785	116.3	7.4	0.00029	0.018	14	14604567	14604842
GENSCAN00000038793	34.5	9	9.5e-05	0.0066	14	14903328	14903522
GENSCAN00000040632	50.2	-21.6	1.3e-13	1.4e-10	14	66311193	66345882	SPAG1
GENSCAN00000041217	40.7	9.3	9.6e-05	0.0066	14	71516909	71517658	PLEKHF2
GENSCAN00000045542	19	-21	2.9e-10	2.8e-08	14	3663143	3663694
GENSCAN00000046437	34.3	9	0.0001	0.0071	14	72802814	72833290	TMEM67
GENSCAN00000001030	29.2	8.8	0.00043	0.024	15	63621539	63663312	RCN1
GENSCAN00000003968	40	-22	3.5e-12	9.9e-10	15	82740301	82741248	LOC107133203
GENSCAN00000005340	47.3	-20.9	3.3e-11	5.2e-09	15	61463690	61467379
GENSCAN00000006762	68.9	-22.8	2.9e-13	2.1e-10	15	41397874	41410375	USP47
GENSCAN00000010148	42	9.3	0.00063	0.032	15	84839093	84854537	VPS26B
GENSCAN00000014327	52.2	8.7	7.7e-05	0.0054	15	59578566	59800093	METTL15/KIF18A
GENSCAN00000018751	29.4	8.8	0.00019	0.012	15	26101411	26199250	CADM1
GENSCAN00000020047	17.1	-20.8	6e-10	5.7e-08	15	30726151	30744218	PVRL1
GENSCAN00000020056	13.4	21.8	2.1e-10	2.1e-08	15	29918646	29945222	LOC788036/DDX6
GENSCAN00000020998	20	8.2	0.00098	0.045	15	29313918	29345690	JAML
GENSCAN00000031636	54.5	-22.4	7.9e-13	3.3e-10	15	62465940	62483816	DCDC1
GENSCAN00000031652	15	-20.6	1.5e-09	1.3e-07	15	61670627	61746599	LOC787432
GENSCAN00000032354	32.5	8.9	0.00026	0.016	15	76632938	76731286	SLC35C1
GENSCAN00000035403	39	-22	4e-12	1.1e-09	15	14165681	14183473	MAML2
GENSCAN00000036263	19.4	22.3	1.3e-11	2.6e-09	15	33511791	33512137
GENSCAN00000038372	42.1	7.4	0.00047	0.026	15	54213774	54244502	UCP3/C2CD3
GENSCAN00000039208	24.2	-21.3	6.2e-11	8.4e-09	15	45130634	45140690	EIF3F
GENSCAN00000039461	131	7.7	1.9e-05	0.0015	15	54998982	55042888	SPCS2/NEU3
GENSCAN00000042249	16.8	22.1	3.6e-11	5.4e-09	15	67749115	67766110
GENSCAN00000005377	14	21.8	1.7e-10	1.8e-08	16	21960644	21996812	SPATA17
GENSCAN00000006690	37.2	-21.8	6.7e-12	1.6e-09	16	67782636	67806649	IVNS1ABP
GENSCAN00000007215	24.2	8.5	0.00038	0.022	16	28902809	29015730	LOC107133226/DNAH14
GENSCAN00000008955	70.2	-22.8	1.4e-15	8.2e-12	16	78623257	78644592
GENSCAN00000009498	159.2	8.4	1.7e-05	0.0013	16	74611970	74650694	HHAT
GENSCAN00000009512	15	21.9	8.9e-11	1.1e-08	16	74567032	74572572	HHAT
GENSCAN00000010928	50.4	-22.3	1.1e-12	3.9e-10	16	3261847	3302135	SLC45A3/NUCKS1
GENSCAN00000012972	22.3	8.4	0.00057	0.03	16	2651384	2657967	CNTN2
GENSCAN00000015233	19.6	-21	2.4e-10	2.4e-08	16	50440295	50451680
GENSCAN00000015238	62.7	-22.6	4.7e-13	2.4e-10	16	50226121	50254756
GENSCAN00000016727	53.8	9.7	2.7e-05	0.002	16	33706913	33756765
GENSCAN00000019063	40.8	9.3	0.0001	0.0069	16	30909818	31002767	CDC42BPA
GENSCAN00000023476	40.4	7.5	0.00077	0.037	16	7760553	7779842
GENSCAN00000023930	24.3	8.5	0.00058	0.03	16	61062455	61146906	RASAL2/LOC107133252
GENSCAN00000027672	20.3	-21.1	1.9e-10	2e-08	16	51744350	51749791	MORN1
GENSCAN00000039032	73.8	-22.9	3.4e-15	1.2e-11	16	70573381	70588862	PTPN14
GENSCAN00000042859	25.7	8.6	0.00033	0.019	16	37602466	37815704	NME7/LOC107133233
GENSCAN00000046379	18.1	-20.9	4e-10	3.9e-08	16	32624014	32670401	KIF26B
GENSCAN00000001236	20.6	8.3	0.00078	0.037	17	54203420	54240833	ATP6V0A2
GENSCAN00000004845	51.3	9.6	2.3e-05	0.0018	17	68339500	68361701	ASPHD2
GENSCAN00000008286	22.4	-21.2	1e-10	1.2e-08	17	74924020	74924660	COMT
GENSCAN00000009210	14.8	21.6	1.6e-10	1.8e-08	17	17898609	17946257	MAML3
GENSCAN00000009409	29.2	-21.5	2.4e-11	4e-09	17	45610090	45611316
GENSCAN00000010945	61.6	-22.6	4.6e-13	2.4e-10	17	38326306	38327091	LOC512119
GENSCAN00000011738	18	22.2	2.1e-11	3.7e-09	17	48712056	48719950	TMEM132D
GENSCAN00000019816	48.7	9.5	3.4e-05	0.0025	17	56901069	56953343	CCDC63
GENSCAN00000021580	37.3	7.3	0.0007	0.034	17	60953834	61145243	MED13L
GENSCAN00000022806	44.9	9.4	4e-05	0.0029	17	63314343	63335927	PLBD2
GENSCAN00000032171	14.1	21.8	1.6e-10	1.8e-08	17	72910181	72928001	LOC101906766
GENSCAN00000032180	22	8.4	0.00055	0.029	17	72747585	72782562	SLC5A4
GENSCAN00000034821	60.3	-22.6	8.6e-15	1.7e-11	17	49809962	49829621
GENSCAN00000045476	58.4	-21.1	4.1e-13	2.4e-10	17	43742750	43769670
GENSCAN00000017683	67.2	7.5	0.00025	0.015	18	16748709	16824290	LONP2
GENSCAN00000018053	27.5	8.7	0.00024	0.015	18	55089005	55115038	SEPW1/GLTSCR2
GENSCAN00000018252	68.7	10	8e-06	0.00065	18	14610767	14617362	CDK10
GENSCAN00000020718	31.7	-21.7	1.2e-11	2.5e-09	18	19546059	19568682
GENSCAN00000020738	18.8	22.2	1.5e-11	2.9e-09	18	19158662	19178320	SNX20/NOD2
GENSCAN00000022268	47.2	8.5	0.00011	0.0075	18	25306919	25339159	RSPRY1/ARL2BP
GENSCAN00000022727	27.7	7.7	0.001	0.047	18	18315879	18359857	ZNF423
GENSCAN00000024897	24	8.5	0.00046	0.026	18	42361041	42371592	LOC783434
GENSCAN00000026263	39.3	-21.9	4.2e-12	1.1e-09	18	50969608	51036826
GENSCAN00000029272	112	-5.7	0.00065	0.033	18	6551586	6603292	MAF
GENSCAN00000038470	16.7	22.1	4.3e-11	6.3e-09	18	22210275	22307508	FTO
GENSCAN00000042609	30.3	8.8	0.00016	0.011	18	64774494	64789093	ZNF548
GENSCAN00000042687	68.9	-21.5	1.3e-13	1.4e-10	18	62484441	62489757
GENSCAN00000042990	15.9	-20.7	1e-09	8.9e-08	18	56032585	56033217	NTF4
GENSCAN00000001560	34.2	9	0.00025	0.015	19	53190461	53211268	TBC1D16
GENSCAN00000002476	120.5	6.5	9.8e-05	0.0068	19	22585770	22620057	NXN
GENSCAN00000002487	123.3	9	1.1e-05	0.00085	19	22637456	22665115	GLOD4/GEMIN4/DBIL5
GENSCAN00000002543	27.8	8.7	0.00024	0.015	19	42185790	42285470	LOC618455/LOC515000/LOC107131523/KRT34/KRT31
GENSCAN00000003742	13.7	21.8	1.9e-10	2e-08	19	38542851	38560524
GENSCAN00000005877	48.1	-21	2.2e-11	3.8e-09	19	35423882	35424918	RASD1
GENSCAN00000008149	90.6	-23.1	1.7e-15	8.2e-12	19	32872477	32894545
GENSCAN00000010871	35.5	-21.1	3.4e-11	5.3e-09	19	50772566	50786133	HEXDC
GENSCAN00000010878	27.4	8.7	0.00045	0.025	19	51207249	51207907	CSNK1D
GENSCAN00000010894	28.9	8.8	0.00032	0.019	19	50483998	50501574	TBCD
GENSCAN00000016339	28.6	-21.5	2.3e-11	3.9e-09	19	8702790	8703301	MSI2
GENSCAN00000016407	33.3	-21.8	9.4e-12	2.1e-09	19	8257526	8315611
GENSCAN00000020132	40.3	9.2	0.00024	0.015	19	22667700	22675073	FAM57A
GENSCAN00000023074	19.7	8.2	0.00096	0.045	19	15073378	15085371	PEX12/AP2B1
GENSCAN00000027822	18.5	-19.6	4.2e-09	3.5e-07	19	24527446	24528384	LOC532238
GENSCAN00000027836	18.5	-19.6	4.2e-09	3.5e-07	19	24499510	24521504	OR1G1/LOC540082
GENSCAN00000032013	71.2	-22.8	2.5e-13	1.9e-10	19	27986354	27990688	TP53
GENSCAN00000036850	40.3	9.3	0.00064	0.032	19	19833799	19843427	RAET1L
GENSCAN00000037356	22.2	8.4	0.00055	0.029	19	50114395	50134348	PSMD12
GENSCAN00000038367	61.7	8	4.7e-05	0.0034	19	56866755	56876912	GGA3
GENSCAN00000038416	21.1	8.3	0.00066	0.033	19	56353605	56357917	MRPL38
GENSCAN00000046049	41.2	9.3	6.5e-05	0.0046	19	27073579	27077997	ENO3
GENSCAN00000046067	24.1	8.5	0.00054	0.029	19	27198663	27202415	PSMB6
GENSCAN00000046075	29.8	8.8	0.00017	0.011	19	26738068	26759496	NUP88
GENSCAN00000046202	22.4	8.4	0.00055	0.029	19	42495690	42547530	EIF1
GENSCAN00000046572	47.1	-20.8	3.6e-11	5.4e-09	19	61157870	61173996
GENSCAN00000008846	21.7	8.4	0.00063	0.032	20	18200936	18273801	NDUFAF2
GENSCAN00000010462	39.7	8.3	0.00017	0.011	20	37393481	37442337	NIPBL
GENSCAN00000018021	47.8	9.5	2.6e-05	0.002	20	13818070	13822568	SGTB
GENSCAN00000021321	63.5	-22.7	4e-13	2.4e-10	20	61203541	61242140
GENSCAN00000021405	14.5	-20.6	1.9e-09	1.6e-07	20	64388359	64395279
GENSCAN00000023785	29.7	-21.5	2.2e-11	3.8e-09	20	71729100	71739872	SLC9A3
GENSCAN00000024687	33	-21.7	1e-11	2.2e-09	20	68986405	69015589
GENSCAN00000024697	15	21.9	8.9e-11	1.1e-08	20	68634332	68645009
GENSCAN00000025814	62.7	-22.6	4.7e-13	2.4e-10	20	24097290	24113041	GZMK
GENSCAN00000025833	40.9	-22	3.2e-12	9.1e-10	20	23924721	23926879	CCNO
GENSCAN00000030718	28.5	7.8	0.00051	0.028	20	63115898	63127034	FAM173B
GENSCAN00000030941	28.4	8.7	0.0002	0.013	20	35873726	35993130	LOC100847583/LIFR/EGFLAM
GENSCAN00000037078	65.2	9.9	7.1e-06	0.00058	20	2961643	2981998	RANBP17
GENSCAN00000037995	35.6	-21	3.7e-11	5.6e-09	20	1780664	1868159	DOCK2
GENSCAN00000047071	66.7	-22.7	3.3e-13	2.2e-10	20	12726755	12763997	MAST4
GENSCAN00000005193	18	-20.6	7.2e-10	6.7e-08	21	47403997	47465776	SLC25A21
GENSCAN00000011875	26.9	-21.5	3.2e-11	5.1e-09	21	4081079	4112777	GABRB3
GENSCAN00000012191	20.5	8.3	0.0011	0.05	21	64703269	64707921
GENSCAN00000012540	30.8	-19.7	8.7e-10	7.9e-08	21	10794321	10797828	NR2F2
GENSCAN00000020757	19.1	8.2	0.00096	0.045	21	28359259	28445032	LOC107131607
GENSCAN00000036437	29.2	8.8	0.00048	0.026	21	12630503	12645879
GENSCAN00000037611	29	7.8	0.00075	0.036	21	27321036	27330402	MESDC2
GENSCAN00000039189	23.1	8.4	0.00062	0.032	21	24335503	24337608	MEX3B
GENSCAN00000041130	24.1	8.5	0.00047	0.026	21	41175269	41430201
GENSCAN00000045613	33.7	8	0.00034	0.02	21	55969721	55973055	SERINC4/SERF2
GENSCAN00000045625	79.4	-9.7	0.00012	0.0078	21	55877504	55882272	CKMT1B
GENSCAN00000002945	36.1	-21.9	6.1e-12	1.5e-09	22	39430077	39453886	PTPRG
GENSCAN00000007516	25.8	8.6	0.00031	0.018	22	10492264	10583899	MLH1
GENSCAN00000008248	21.4	22.4	5.9e-12	1.5e-09	22	22119491	22165206	SETMAR
GENSCAN00000009794	19.4	22.3	1.3e-11	2.6e-09	22	20884721	20917883
GENSCAN00000009806	54.7	-22.4	1.4e-14	2.4e-11	22	21012271	21168480
GENSCAN00000019179	40.4	6.4	0.00035	0.02	22	50638148	50661989	SEMA3B/LSMEM2
GENSCAN00000023778	33.4	9	0.00011	0.0074	22	53296709	53343856	PRSS50/PRSS46/PRSS45
GENSCAN00000024483	15.4	22	7e-11	9.2e-09	22	4104368	4126778	RBMS3/LOC101905595
GENSCAN00000025447	16.2	-20.8	8.5e-10	7.7e-08	22	5278939	5294536	GADL1
GENSCAN00000028046	15	21.2	3.6e-10	3.5e-08	22	16436569	16442510	ZNF852/ZKSCAN7
GENSCAN00000028074	40.2	-22	6.9e-14	8.7e-11	22	15996501	15997110	ANO10
GENSCAN00000040435	25.9	-21.4	4.1e-11	6e-09	22	59932107	59942003
GENSCAN00000044938	24.5	8.5	0.00055	0.029	22	23253205	23275123	TRNT1/CRBN
GENSCAN00000001157	74.4	-22.9	2.1e-13	1.8e-10	23	36410837	36412443
GENSCAN00000002172	26.9	-21.5	3.2e-11	5.1e-09	23	47042463	47097930
GENSCAN00000004798	14.8	21.6	1.6e-10	1.8e-08	23	15910682	15920974	GUCA1B
GENSCAN00000017765	27.6	-21.5	2.8e-11	4.6e-09	23	15145835	15163157	TREM1
GENSCAN00000022509	27.3	7.7	0.00061	0.032	23	41064636	41165191	DTNBP1
GENSCAN00000027408	14.6	21.9	1.2e-10	1.3e-08	23	19892021	19892359
GENSCAN00000030653	57.2	-21.7	4.4e-12	1.2e-09	23	30177760	30178959	NKAPL
GENSCAN00000031674	65.9	9	2.5e-05	0.0019	23	33554688	33572672	LOC522180
GENSCAN00000035475	27.6	8.7	0.00031	0.018	23	51042247	51049509
GENSCAN00000041386	29.9	-21.6	1.7e-11	3.2e-09	23	31461662	31462057	LOC527388/HIST1H2AM
GENSCAN00000041395	47	9.5	2.8e-05	0.0021	23	31490520	31491185	LOC518961/HIST1H1D
GENSCAN00000042059	33.1	9	0.00022	0.014	23	24851488	24854357	LOC100138641
GENSCAN00000042124	89.5	9.4	9.6e-06	0.00077	23	32072747	32166637	LRRC16A
GENSCAN00000043467	20.9	-21.1	1.6e-10	1.8e-08	23	42289996	42301445
GENSCAN00000043482	46.8	-20.8	3.7e-11	5.6e-09	23	2756105	2764143	PRIM2
GENSCAN00000046693	63.9	-22.7	3.9e-13	2.4e-10	23	35621562	35630293
GENSCAN00000000468	99.8	8.7	3.3e-05	0.0025	24	61609155	61684961	PHLPP1
GENSCAN00000000473	30.5	8.9	0.00023	0.014	24	60977538	61079075	PIGN
GENSCAN00000001137	94.6	-23.2	1.2e-15	8.2e-12	24	62085376	62105526	BCL2
GENSCAN00000001139	56.7	9.7	2.6e-05	0.002	24	62316579	62350499	SERPINB13/SERPINB12
GENSCAN00000001228	51.6	-22.4	1e-12	3.6e-10	24	3142573	3145506
GENSCAN00000013232	19.9	-21	2.2e-10	2.2e-08	24	7313042	7330674	SOCS6
GENSCAN00000016673	25.5	-21.4	4.4e-11	6.4e-09	24	55952063	55957725
GENSCAN00000023348	20.3	-21.1	1.9e-10	2e-08	24	2044543	2175674
GENSCAN00000029856	41.8	-21.6	9e-12	2e-09	24	55443482	55470203
GENSCAN00000032903	51.1	9.6	3.3e-05	0.0025	24	32899443	32976586	TTC39C/CABYR
GENSCAN00000036090	24.2	-21.3	6.2e-11	8.4e-09	24	38420336	38483788
GENSCAN00000000994	73.6	-22.9	2.1e-13	1.8e-10	25	40274664	40283815	SDK1
GENSCAN00000020471	55.8	-9.2	0.00097	0.045	25	3802663	3804120	NUDT16L1
GENSCAN00000027939	52.1	9.6	2.9e-05	0.0022	25	37127724	37285864	CYP3A5/CYP3A4/CYP3A24
GENSCAN00000038438	67.1	-22.6	4.4e-13	2.4e-10	25	21076841	21117247	SCNN1G
GENSCAN00000039430	53.6	-22.3	1e-12	3.6e-10	25	12177106	12442808	SHISA9
GENSCAN00000043001	24.8	22.6	2.1e-12	6.6e-10	25	33671836	33685388	RFC2
GENSCAN00000045027	26.2	8.6	0.00052	0.028	25	41862383	41905491	ELFN1
GENSCAN00000045045	32.8	-21.7	1e-11	2.2e-09	25	41780076	41782642
GENSCAN00000003197	58.5	-22.5	5.7e-13	2.8e-10	26	16866620	16894190	SORBS1
GENSCAN00000004393	14.5	21.9	1.1e-10	1.3e-08	26	44647535	44666893	METTL10
GENSCAN00000004502	84.7	9.4	7.7e-06	0.00063	26	44921640	44923214	CTBP2
GENSCAN00000008923	59.1	-22.6	5.4e-13	2.7e-10	26	47015893	47032112	FAM196A/DOCK1
GENSCAN00000010184	64	-22.3	8.3e-13	3.3e-10	26	18273324	18309040	SLIT1
GENSCAN00000011317	15.1	-20.7	1.4e-09	1.2e-07	26	14519732	14554914
GENSCAN00000011604	50.8	8.6	8.8e-05	0.0062	26	42041848	42199333	LOC101907255/ATE1
GENSCAN00000013453	45.3	6.2	0.001	0.046	26	14932780	14946460	RBP4/FFAR4
GENSCAN00000016544	13.6	21.8	1.9e-10	2e-08	26	28334583	28358314	SORCS1
GENSCAN00000020121	83.1	9.3	8.4e-06	0.00068	26	50352094	50384330
GENSCAN00000024260	26.1	8.6	0.00054	0.029	26	6826075	6844214
GENSCAN00000043320	63.4	-22.6	4e-13	2.4e-10	26	21882842	21892449
GENSCAN00000046984	40.3	-22	3.4e-12	9.7e-10	26	10987054	11027055	LIPA
GENSCAN00000046997	14.8	21.6	1.6e-10	1.8e-08	26	11043179	11057005	LOC100138795/LIPA
GENSCAN00000000935	70.7	-22.8	2.5e-13	1.9e-10	27	34081765	34115125	LOC100847151
GENSCAN00000002018	22.7	8.4	0.00097	0.045	27	25019283	25020704
GENSCAN00000004678	25.6	8.6	0.00058	0.03	27	38728220	38776878	PSD3
GENSCAN00000031299	51.8	-22.4	9.9e-13	3.6e-10	27	45173471	45209879
GENSCAN00000031517	18	22.2	2.4e-11	4e-09	27	27923332	28052648
GENSCAN00000001311	47.4	-22.2	2.9e-14	4.2e-11	28	17335274	17343338
GENSCAN00000010611	15.3	21.9	7.5e-11	9.8e-09	28	25203131	25222121	CCAR1
GENSCAN00000010626	48.4	6.3	0.00023	0.014	28	25226250	25367952	STOX1/LOC107131932/DDX50/CCAR1/
GENSCAN00000010803	27.6	-21.5	2.8e-11	4.6e-09	28	15355526	15411486
GENSCAN00000010812	20.8	8.3	0.001	0.048	28	15111211	15277740	FAM13C
GENSCAN00000016077	65.5	-22.7	3.5e-13	2.3e-10	28	1980737	2012251
GENSCAN00000022923	72.6	-22.7	3e-13	2.1e-10	28	26793806	26801991	NODAL
GENSCAN00000022924	15.5	-20.7	1.2e-09	1e-07	28	26667721	26722031	LRRC20
GENSCAN00000031054	20.5	22.3	8.1e-12	1.9e-09	28	30770743	30774013
GENSCAN00000031736	25.3	-21.4	4.7e-11	6.7e-09	28	36531470	36537375
GENSCAN00000033119	19.2	-21	2.7e-10	2.6e-08	28	9191933	9227040	LGALS8/EDARADD
GENSCAN00000002756	76.1	7.7	3.8e-05	0.0028	29	80114	150232	LOC516870/LOC104969772
GENSCAN00000002839	58.9	-22.3	1e-12	3.6e-10	29	45997871	46002389	TMEM134
GENSCAN00000005654	28.6	6.9	0.00096	0.045	29	36684172	36735087	PRDM10/LOC101902734
GENSCAN00000005666	63.7	-22.6	4.2e-13	2.4e-10	29	36814877	36844203
GENSCAN00000017869	22.8	8.4	0.0005	0.027	29	23491058	23594931	LOC540991
GENSCAN00000020881	34.2	-21.8	8.2e-12	1.9e-09	29	48748553	48749519	SHANK2
GENSCAN00000021784	62	-22.6	4.4e-13	2.4e-10	29	43149583	43151959	TRPT1/NUDT22
GENSCAN00000021787	24.6	8.5	0.00037	0.021	29	42665524	42734709	RTN3/LOC107131155
GENSCAN00000021899	37.2	-21.8	6.7e-12	1.6e-09	29	43142908	43145805	DNAJC4
GENSCAN00000025999	24.5	7.6	0.00091	0.043	29	9188265	9270878	CCDC81/C29H11orf73
GENSCAN00000030351	18.4	8.1	0.0011	0.049	29	46647981	46715348	PPP6R3
GENSCAN00000032435	19.4	-19.9	2.2e-09	1.8e-07	29	18136876	18205891	INTS4
GENSCAN00000033210	32.3	8	0.00047	0.026	29	23839045	24065319	NELL1/LOC614928
GENSCAN00000033540	34.6	-21.7	1.1e-11	2.2e-09	29	47860870	47862741
GENSCAN00000034901	17	22.1	3.3e-11	5.2e-09	29	27693386	27731136	OR8D2/LOC782375/LOC782297/LOC782257/LOC516940
GENSCAN00000002098	14.1	21.8	1.5e-10	1.7e-08	30	121912542	121949493
GENSCAN00000004514	26.4	-21.3	4.3e-11	6.3e-09	30	95588153	95714119	MAGED1
GENSCAN00000006977	16.2	-20.8	8.5e-10	7.7e-08	30	76359	217260
GENSCAN00000012296	31.7	-21.7	1.2e-11	2.5e-09	30	48856543	48922374
GENSCAN00000012321	14.7	21.9	1e-10	1.3e-08	30	14390000	14474636
GENSCAN00000013363	14.5	-20.6	1.9e-09	1.6e-07	30	147073095	147077242
GENSCAN00000013734	72.7	-22.7	3.1e-13	2.1e-10	30	134726207	134829438
GENSCAN00000013901	17.6	-20.6	8.1e-10	7.5e-08	30	107406023	107419840	CASK
GENSCAN00000014611	47.4	-20.9	3.1e-11	5.1e-09	30	1998444	2125155	LOC100140157/KLHL13
GENSCAN00000016031	28.6	8.8	0.00027	0.016	30	15467046	15472116	LOC786185
GENSCAN00000018618	39	8.2	0.00017	0.011	30	3999596	4032195	UPF3B/RPL39/LOC616160
GENSCAN00000018984	44.5	6.5	0.00031	0.019	30	130193746	130340181	RPS6KA3/MAP7D2/EIF1AX
GENSCAN00000031761	39.9	8.3	0.00017	0.011	30	132324283	132527491	SCML2/BEND2
GENSCAN00000036918	33.5	9	0.00012	0.008	30	28993381	29263978	MGC148328/LOC100847173
GENSCAN00000045667	27	8.7	0.00033	0.02	30	40669263	40689778
GENSCAN00000046432	20.9	22.4	6.9e-12	1.6e-09	30	30840024	30853380
GENSCAN00000019186	57.1	-9.2	0.00088	0.041	GJ057200	13	1123
GENSCAN00000025654	28.9	-19.6	1.1e-09	9.3e-08	GJ057414	41	1057
GENSCAN00000035727	15.9	-20.7	1e-09	8.9e-08	GJ059751	14167	14349
GENSCAN00000035190	28.6	7.8	0.00061	0.031	GJ060138	5944	15372	PPP1R12B
