# Supplementary material for: Cryopreservation Induces Alterations of miRNA and mRNA Fragment Profiles of Bull Sperm
Source: Front Genet. 2020 May 5;11:419. doi: 10.3389/fgene.2020.00419 (PMC7214931; doi:10.3389/fgene.2020.00419)
Supplement: TABLE S3 — Target genes presented in sperm and oocyte. [file Table_3.XLSX]

## Sheet: Sperm genes
tracking_id	Locus	FPKM	SYMBOL
280729	10:105705594-105713865	52.5867	B2M
280740	14:75773520-75789876	284.597	CA2
280750	8:11260784-11278147	77.2323	CLU
280808	18:44374303-44402491	71.6615	GPI
280989	23:26479441-26481718	234.124	AIF1
281031	20:8463816-8470368	253.997	BTF3
281032	5:24754844-24757557	128.461	BTG1
281036	7:10884340-10888171	52.8576	CALR
281141	16:41629400-41643078	50.0091	ENO1
281153	X:21792560-21799007	69.8995	FATE1
281169	27:39917678-39941574	51.7218	FNTA
281173	29:41921296-41923961	204.717	FTH1
281199	16:60858270-60868821	156.814	GLUL
281229	Un.53:398711-429506	77.3599	HPRT1
281275	5:94415024-94433198	58.8009	LDHB
281341	5:61441887-61445004	156.188	MYL6
281366	14:59919506-59928968	85.2819	ODF1
281370	19:33902345-33904243	4646.3	UBB
281418	4:78974390-78978101	458.696	PPIA
281420	17:42137036-42149955	89.6377	PPID
281423	25:11075396-11075876	50948.5	PRM1
281424	25:11051632-11052382	53.1036	PRM2
281495	1:2902718-2911384	124.175	SOD1
281537	2:110631852-110632443	2705.75	TNP1
281538	25:11057820-11059193	438.545	TNP2
281546	14:34496658-34528952	88.8958	TRAM1
281570	7:42975497-42978418	59.7814	UQCR11
281599	27:36663246-36774829	115.256	ADAM2
281611	X:54657867-54675367	233.813	AKAP4
281640	1:720698-728057	118.352	ATP5O
281650	18:49320295-49337316	53.8018	BLVRB
281658	Un.79:174404-178493	333.935	S100G
281664	18:46079256-46086178	342.462	CAPNS1
281668	10:51455308-51479926	125.237	CCNB2
281682	18:2032159-2136864	52.1838	CFDP1
281719	15:20385245-20388472	51.4667	CRYAB
281737	Un.53174:11058-54029	120.425	CYLC1
281738	8:97354429-97372633	463.411	CYLC2
281742	5:27505682-27532490	74.2526	NDUFA12
281751	6:27385860-27424390	166.886	EIF4E
281758	2:127602176-127609785	69.6272	FABP3
281779	11:69598846-69663926	56.4224	GFPT1
281793	13:58007854-58107940	185.598	GNAS
281813	Un.16:503150-525871	172.86	FUNDC2
281817	9:26742585-26756185	56.9843	HINT3
281832	21:67012100-67017468	225.652	HSP90AA1
281833	2:89440743-89442784	75.492	HSPE1
281942	19:38575521-38591668	83.9098	CALCOCO2
281994	10:74183372-74194581	134.853	PPM1A
281997	3:106501804-106515624	87.5146	PRDX1
282011	8:30480746-30521252	85.4147	PSIP1
282048	1:47136650-47142153	225.037	RPL24
282052	15:27969623-27971344	770.61	RPS25
282053	17:7244348-7249035	1060.96	RPS3A
282082	15:81033407-81043097	69.0501	SSRP1
282090	10:21570076-21574051	51.0048	THTPA
282093	19:54604695-54656454	96.6419	TIMP2
282110	16:10826014-10867949	51.3751	UCHL5
282120	28:30223763-30238039	113.83	VDAC2
282183	19:14069307-14177463	180.827	AP2B1
282220	9:13050897-13053811	1157.78	EEF1A1
282289	17:19567668-19571575	203.124	NDUFC1
282290	24:42612652-42631553	53.5538	NDUFV2
282318	17:57146787-57165849	61.5712	PPP1CC
282341	10:25686527-25688023	343.729	RNASE6
282380	9:99185729-99193253	139.337	DYNLT1
282385	11:51850406-51851418	602.076	TMSB10
282386	X:82070042-82072091	272.283	TMSB4X
282405	4:95564181-95566864	117.907	ATP6V1F
282430	5:28271166-28274069	59.8043	GLYCAM1
282462	23:17118001-17119636	250.989	MEA1
282466	3:20069173-20080107	69.5328	S100A10
282467	3:18266336-18267461	117.697	S100A12
282485	25:27987203-27989609	91.3013	SULT1A1
282513	19:23406330-23471360	84.6641	PAFAH1B1
282516	6:27842515-27992988	70.4148	RAP1GDS1
282517	26:21833514-21839020	110.991	NDUFB8
282646	5:72298448-72317188	114.635	HSP90B1
282656	10:25114273-25169147	180.409	RPGRIP1
282658	10:58679085-58694524	150.982	ARPP19
282684	7:61266752-61313755	83.9005	CSNK1A1
282688	5:117306991-117313252	79.5887	RPL3
282690	1:10000861-10008178	441.22	ATP5J
282701	3:34230271-34247185	233.424	ATP5F1
282710	19:57589536-57594302	134.208	ATP5H
282716	27:39451621-39460739	240.832	VDAC3
282847	29:44947609-44949273	448.954	FAU
282848	5:29619789-29623902	398.01	PFDN5
282877	7:15432012-15433145	93.1397	RPS28
282884	6:60854651-60860133	670.794	RPL9
286790	X:23920654-23923016	98.3386	RPL10
286807	Un.241:54324-61125	165.296	SUMO2
286809	7:42592799-42595221	435.959	GPX4
286811	13:65116877-65122763	90.1942	EIF6
286823	2:133763404-133788109	195.808	CLIC4
286839	11:39479000-39480983	1013	RPS27A
286840	2:141437284-141466255	72.0988	SDHB
286850	3:82567396-82569775	102.541	GNG12
286861	18:55316393-55318228	289.484	FTL
286867	25:2009660-2011838	58.3942	RPS2
286870	15:40734424-40744785	75.8258	EIF4G2
286873	23:10773186-10788941	97.32	RPS4Y1
286884	10:42411966-42413819	1057.54	RPS29
287012	11:3274853-3276902	304.397	COX5B
287016	6:26342584-26345878	271.731	H2AFZ
287018	3:63124103-63132248	109.432	GNG5
287022	14:61510106-61542413	1343.9	YWHAZ
287023	3:109497686-109517269	405.177	YBX1
326581	29:42409061-42418656	216.109	EEF1G
326582	9:73486988-73490330	258.919	RPS12
326583	6:23557881-23585197	165.336	UBE2D3
326584	12:32428147-32434864	305.353	RPL21
326588	15:54109115-54114061	336.873	RPS3
326597	20:8491550-8492714	257.27	CALM
326599	12:14454314-14457858	347.046	TPT1
326601	16:26114820-26123020	113.058	H3F3A
326602	23:7759590-7764251	297.176	RPS18
327660	14:15018125-15025531	161.876	NDUFB9
327663	1:141332310-141605309	61.9668	ATP2C1
327668	13:14878097-14894445	81.8553	ATP5C1
327670	5:119611124-119622117	153.163	NDUFA6
327673	Un.405:99707-102880	106.533	NDUFA1
327675	5:61070807-61076181	52.6754	ATP5B
327680	20:27036575-27152183	194.36	NDUFS4
327682	7:39691863-39696912	270.034	RACK1
327683	10:8369554-8451454	91.8363	TBCA
327688	9:15044783-15049899	2000.95	COX7A2
327693	7:21881329-21887936	128.267	HINT1
327696	3:8893838-8924229	72.4961	SDHC
327698	7:51050538-51052863	117.264	NDUFA2
327704	4:19179831-19187240	191.05	NDUFA4
327706	1:66169772-66175911	529.665	NDUFB4
327710	11:95977502-95995193	57.1585	NDUFA8
327713	4:107086153-107091772	107.481	NDUFB2
327714	4:90389305-90405074	145.909	NDUFA5
327715	19:27154069-27156001	698.551	GABARAP
327718	7:88530650-88532925	448.914	COX7C
337886	3:20038584-20040057	70.1275	S100A11
337887	5:29272592-29276385	214.807	ATP5G2
337888	25:17533776-17539596	802.953	RPS15A
337890	19:28295268-28300183	783.485	RPL26
337927	15:77748559-77767075	109.341	MTCH2
338040	6:117826573-117828110	370.736	ATP5I
338049	22:51455785-51501152	75.5917	RHOA
338052	2:139051167-139188066	311.512	CAPZB
338057	3:113038402-113043900	58.1572	NDUFS5
338064	18:63261918-63265237	95.2227	NDUFA3
338073	2:93103134-93113635	167.783	NDUFB3
338089	14:59484745-59524809	99.5531	ATP6V1C1
353112	19:21937053-21938252	297.407	DBIL5
387602	22:30506231-30518812	50.2239	PROK2
404073	20:9501193-9501673	8597	LOC404073
404122	19:52342661-52345511	108.852	ACTG1
404133	11:101491123-101519820	65.4344	RPL12
404135	11:81093114-81111081	149.931	LAPTM4A
404137	19:44044261-44046564	394.259	RPL27
404140	3:107129409-107131947	296.266	RPS8
404150	5:27832835-27863596	140.582	METAP2
404151	17:65861112-65863547	555.706	DYNLL1
404152	10:81183578-81199366	236.016	ATP6V1D
404155	14:64430352-64492232	108.273	LAPTM4B
404156	5:61809325-61812533	56.2785	CD63
404159	19:25157990-25160243	80.3502	TXNDC17
404190	15:42768372-42771168	188.085	RPL27A
407143	23:34934246-34936237	64.678	HDGFL1
407147	6:95253373-95264001	71.6927	ART3
407187	Un.2247:10556-13438	102.296	BSP1
415113	11:99405840-99410000	78.3013	HSPA5
431786	17:59807967-59812499	84.2528	PEBP1
444874	17:53560693-53564251	263.207	UBC
493638	5:61042120-61063362	70.0062	PTGES3
493719	5:99796537-99811825	52.89	MGST1
493777	3:19067523-19072740	2048.66	SMCP
497026	5:97469054-97522214	110.59	PLCZ1
503554	18:62372469-62373963	68.1001	COX6B2
504256	17:18326537-18399703	390.416	CLGN
504348	3:17459217-17462448	236.091	C3H1orf189
504397	20:15349048-15459939	96.3129	CWC27
504413	2:110215211-110217834	594.255	RPL37A
504474	22:6004711-6107666	104.437	STT3B
504554	1:71880680-71908178	89.2879	TCTEX1D2
504735	3:15587722-15602281	139.322	CCT3
504752	21:68133285-68142600	112.202	EIF5
504820	16:34441795-34464089	62.0361	BLZF1
504871	1:138218629-138232816	116.675	CDV3
504876	19:40370077-40374440	916.06	RPL23
504880	21:58927745-58936699	65.4463	OTUB2
504954	1:45119182-45408553	55.0191	FILIP1L
504960	19:27637554-27639611	55.271	CD68
505093	5:28580279-28584794	85.5385	HNRNPA1
505118	13:16969478-16998273	73.1172	YME1L1
505126	6:20273873-20301328	161.174	AIMP1
505131	21:58255051-58262893	58.6409	GON7
505272	14:19480821-19489070	54.0483	EFCAB1
505308	29:27572120-27584539	547.214	SAA4
505313	5:47261855-47277663	279.738	CCT2
505417	3:98772826-98782088	68.5483	MAGOH
505497	Un.53520:432-3574	69.2889	QTRT1
505507	8:116304100-116309266	121.176	RPS7
505574	15:64017127-64038656	68.9878	CD59
505603	6:18027698-18031582	259.212	RPL34
505705	15:84047249-84072053	462.204	MS4A13
505756	29:46413531-46422822	94.9973	RBM4B
505757	21:66793367-66890151	51.8821	PPP2R5C
505789	17:36724713-36728855	252.195	CETN4
505797	9:15061006-15105165	67.9187	TMEM30A
505901	13:15826695-15917808	88.4751	PRKCQ
505907	1:22524112-22534226	69.6555	HSPA13
505945	4:47883827-48130589	116.784	SRPK2
505971	13:38629700-38630414	2394.7	SCP2D1
505979	11:32192924-32243263	218.803	GTF2A1L
506045	26:9915674-9956551	75.3208	ATAD1
506058	14:30922941-30967448	217.355	PPP1R42
506096	17:31537978-31597066	177.936	HSPA4L
506114	1:129100815-129149910	154.18	TFDP2
506254	10:20860394-20874022	59.5379	TBC1D21
506271	10:60888390-60908946	104.279	USP50
506277	6:1727894-1757735	60.6177	TMA16
506291	2:121490316-121518486	168.417	MFF
506297	18:48514758-48517225	224.479	RPS16
506307	1:98207285-98223989	65.307	EIF5A2
506316	1:82185293-82203492	87.0756	DNAJB11
506492	25:38678386-38683476	495.76	ATP5J2
506562	2:92911191-92926568	61.3376	BZW1
506607	1:147796508-147820735	76.045	AGPAT3
506714	9:90342057-90356674	94.0225	GINM1
506715	9:90358649-90393085	53.5552	KATNA1
506768	1:71220999-71224449	1387.14	RPL35A
506836	5:121787771-121806719	93.8641	NUP50
506864	5:28407389-28421819	1481.68	GTSF1
506873	14:44874031-44971317	81.3659	EIF3H
506919	4:108620945-108627082	171.308	PRSS58
506962	13:75301636-75305070	87.8241	UBE2C
506977	Un.1000:14058-42877	52.0407	LGALS8
506990	13:54638913-54640565	51.1784	PPDPF
507066	11:22391620-22397084	113.835	SRSF7
507141	2:132315912-132317691	356.553	CD52
507168	19:19927106-19929977	216.402	RPL23A
507179	14:30980539-30999571	135.687	COPS5
507212	10:25403131-25405302	239.556	TPPP2
507213	21:46337119-46360761	1444.9	PSMA6
507353	23:11747738-11763278	427.446	CCDC167
507369	3:114522317-114546560	53.9761	GNL2
507390	11:1267919-1310776	57.2463	BCL2L11
507524	10:59879009-59914709	65.1112	LEO1
507564	4:71961605-71970937	85.5068	HNRNPA2B1
507659	29:27300823-27342419	52.3563	TSG101
507707	1:45695883-45733139	68.2576	TOMM70
507725	26:39044993-39073881	262.904	FAM204A
507729	13:54308320-54315791	59.7914	TCEA2
507844	10:88431102-88437386	52.2652	ACYP1
507864	10:35805108-35814955	265.979	KNSTRN
507897	4:45839511-45873566	73.5127	DNAJC2
508096	19:27235853-27239272	115.965	LOC508096
508165	X:30856721-30860121	159.607	RPL36A
508221	18:13431997-13434387	102.951	RPL13
508266	Un.1089:22641-47906	130.604	CHN1
508280	27:16664876-16690427	63.9042	CFAP97
508365	Un.53932:57284-80241	126.643	BCL2L14
508425	19:21946325-21955278	63.6676	FAM57A
508465	19:26201793-26210320	52.7449	DERL2
508555	7:7002125-7027011	53.7413	CALR3
508571	1:58012220-58046818	89.253	ATG3
508601	X:22715988-22720105	51.5135	CETN2
508613	4:83826380-83830597	58.5303	YAE1D1
508699	10:37544575-37549963	52.8902	LRRC57
508788	24:35373769-35381511	69.5278	SNRPD1
508874	11:77082529-77086393	56.5118	PFN4
508876	11:77098405-77106532	93.2346	SF3B6
508901	10:83101408-83114095	136.052	ERH
508940	22:17684730-17704120	69.3125	THUMPD3
508945	12:29668343-29691687	72.9725	TEX26
508962	29:30662237-30682249	383.168	DDX25
509123	18:42062459-42069202	82.3272	PDCD5
509142	24:57738775-57781506	60.3347	TXNL1
509250	7:12773915-12817598	80.6984	ZNF266
509302	20:41444958-41471948	106.285	DNAJC21
509309	10:26505597-26506623	286.347	OR4M1
509329	2:25357082-25396980	56.5332	HAT1
509426	5:61559834-61562894	244.698	RPS26
509430	6:74376316-74401984	157.303	SRP72
509501	Un.987:39510-55553	103.764	SRGN
509646	27:28770138-28787570	91.6082	UBXN8
509723	1:99418349-99420285	76.1747	ACTRT3
509729	7:69520064-69532638	80.4023	MED7
509764	19:42946222-42948780	524.756	EIF1
509790	5:32920120-32973746	174.544	FAIM2
509798	5:61118026-61170696	62.4258	RBMS2
509857	10:21173414-21176675	70.7649	PSME2
509860	3:17973124-17976454	97.3743	S100A2
510007	14:76054834-76059934	329.862	C14H8orf59
510041	10:21181618-21184280	50.1726	PSME1
510058	19:37172982-37177813	50.424	MRPL27
510059	28:45760383-45785904	91.7335	TFAM
510069	19:26760790-26763004	89.7908	PSMB6
510175	19:19912095-19919644	101.229	PROCA1
510177	2:89339133-89376881	111.062	SF3B1
510253	2:132478682-132486375	51.8769	PDIK1L
510314	12:31211027-31222172	149.831	POMP
510319	24:33311592-33328736	73.947	CABYR
510423	21:31069506-31077357	52.7842	PSMA4
510457	13:73383688-73393753	181.284	OSER1
510518	5:51387373-51391370	68.5424	LLPH
510547	10:13178434-13183086	126.098	RPL4
510852	10:25187831-25232457	94.0586	HNRNPC
510898	28:28564602-28569088	60.9549	DNAJC9
511018	4:50278283-50329983	344.824	BCAP29
511030	19:21366412-21401839	61.2706	GOSR1
511051	17:64867531-64871465	187.799	RPL6
511189	X:75466916-75476749	173.322	EIF1AX
511207	11:98499593-98511380	107.819	PSMB7
511207	11:98724265-98751992	97.7167	PSMB7
511254	3:100245762-100355270	68.9982	NRDC
511255	3:100355491-100516706	51.2466	OSBPL9
511268	16:42534199-42550957	83.0796	PARK7
511321	19:27336746-27338089	66.7566	SPEM1
511453	22:49054764-49056412	68.2065	SPCS1
511511	3:115647484-115662759	106.705	CSF3R
511555	24:44699294-44724344	65.574	RNMT
511690	19:56415853-56434673	321.754	ST6GALNAC2
511707	1:36539850-36545827	183.766	C1H3orf38
511852	X:80268123-80297090	91.9241	ASB11
511917	4:94545861-94553967	182.172	FSCN3
511968	22:51718377-51719501	141.553	NDUFAF3
512087	13:35349123-35365144	194.934	LYZL1
512161	2:132172694-132176261	104.145	HMGN2
512207	7:45110555-45123174	204.283	UBE2B
512276	21:3880258-3889436	96.7586	SELENOS
512443	23:22680994-22706449	1565.15	CRISP2
512481	5:85755711-85799006	76.4073	ERGIC2
512506	19:28224777-28226194	339.359	RANGRF
512527	19:40324518-40334521	138.042	CWC25
512533	27:20644008-20653412	71.5676	FRG1
512570	22:54576718-54594769	110.205	LZTFL1
512647	22:33146080-33171020	56.3286	UBA3
512697	22:58947351-58968484	246.631	CCDC174
512745	2:134861738-134865630	109.266	RPL11
512850	24:36332718-36333602	613.298	CETN1
512871	10:45911639-45927047	77.9404	FAM96A
513016	9:64832409-64867898	120.55	C9H6orf163
513031	14:64227393-64230716	434.554	RPL30
513080	13:59380416-59398101	76.8996	RAE1
513083	10:44844852-44859426	129.443	C10H14orf166
513107	25:36287223-36319672	53.2053	STYXL1
513162	11:15397275-15409768	65.741	DPY30
513208	21:30814771-30833846	164.287	WDR61
513209	8:83675213-83732884	59.4141	ZCCHC6
513222	14:23133856-23135105	241.677	RPS20
513242	5:51363475-51379888	53.6757	TMBIM4
513267	13:37842994-37867780	115.516	DSTN
513290	10:28789325-28805983	90.0051	TMCO5B
513312	5:61013824-61024826	418.343	NACA
513428	3:109523666-109543258	50.8534	PPIH
513483	8:85488022-85518851	95.8105	FBP1
513579	29:9830010-9930856	89.9892	PICALM
513592	19:50047896-50057730	233.591	KPNA2
513751	27:28223035-28244774	72.7163	DCTN6
513774	9:92127881-92154439	64.9167	AKAP12
513777	11:39720280-39750083	83.7321	CFAP36
513847	X:73369149-73398351	50.4592	APOO
513908	13:72886184-72924127	90.5838	IFT52
513993	3:30850315-30878913	225.284	CSDE1
514024	8:17601168-17694314	62.982	IFT74
514046	24:50507553-50512117	302.478	RPL17
514060	28:35135793-35140437	106.822	DYDC2
514167	21:25905952-25960305	65.6705	ZFAND6
514399	13:66315355-66378088	60.8872	NDRG3
514407	18:48414806-48419718	119.973	GMFG
514443	15:45382267-45383683	629.868	TAF10
514462	10:4170580-4182102	60.4112	CDO1
514554	1:97411036-97569889	50.8523	PLD1
514569	7:42849718-42851404	59.9364	RPS15
514621	13:82574719-82577744	106.025	PFDN4
514741	Un.52675:10676-15417	270.279	TSPAN6
514789	17:67653274-67659381	81.6088	ISCU
514798	6:88914292-88998662	68.3338	RUFY3
514910	7:96952509-97010097	157.496	FAM81B
514932	18:52956011-52958871	321.928	SNRPD2
514966	Un.1:1955481-1958991	578.492	RPL7
514986	4:106899151-106915735	50.7687	MKRN1
515066	15:51131104-51145588	64.7421	LRRC51
515067	22:74383-76740	61.015	PGAM2
515069	21:55287063-55298323	62.7885	FKBP3
515109	X:30814478-30817184	53.7904	TIMM8A
515126	19:63310887-63318714	82.005	AMZ2
515127	4:32788560-32802556	85.7542	NUPL2
515213	11:72597364-72670889	56.7876	CLIP4
515238	3:53645011-53653621	167.446	RPL5
515309	17:66022501-66032516	189.077	MLEC
515314	10:24984110-24999469	93.3909	TOX4
515326	18:47723226-47736123	167.09	EIF3K
515499	13:47435963-47442036	59.2187	PCNA
515503	15:36859789-36872673	150.229	PSMA1
515517	17:31247840-31384632	80.1637	LARP1B
515534	11:99140584-99145204	610.989	RPL35
515543	15:62838487-62855924	72.432	EIF3M
515565	20:66395039-66414225	161.265	ROPN1L
515639	5:89673538-89696825	194.823	RASSF8
515696	15:27404285-27412419	275.899	ATP5L
515743	11:51166265-51168138	224.486	RNF181
515878	5:61726193-61729200	70.3419	ORMDL2
515988	2:82648359-82808220	124.366	STAT4
516063	18:50987176-50994708	84.875	RPS19
516090	3:35495351-35499678	153.064	LAMTOR5
516107	25:37542812-37547772	68.9901	IFT22
516259	5:25407171-25534594	99.5659	EEA1
516353	27:35358655-35384191	52.2201	BAG4
516426	2:135344392-135436030	101.672	LUZP1
516595	19:9906524-9915355	66.8634	PTRH2
516629	11:64602007-64610026	78.9884	LGALSL
516692	13:63536973-63548521	823.019	BPIFA3
516762	10:52364182-52412852	56.7251	AQP9
517093	10:25516326-25517966	178.934	LOC517093
517246	Un.1358:22303-51714	53.6533	CYP3A24
517478	11:22807811-22856833	79.4682	CDKL4
517489	Un.53191:1406-2096	121.01	INTS12
517489	6:20858906-20879099	76.7013	INTS12
517560	20:14825696-14847328	86.3149	PPWD1
517857	3:98784563-98791671	66.0275	C3H1orf123
518046	9:98849490-98863538	144.066	GTF2H5
518260	10:36600872-36645979	59.8202	RTF1
518441	1:72145240-72158090	65.7868	WDR53
518447	22:49846906-49849605	112.442	IQCF1
518601	22:44315287-44334068	181.373	ARF4
518716	25:19203702-19248256	66.5489	PDILT
518880	5:118725716-118738615	56.7239	RBX1
519068	19:24977809-24993563	69.5154	TEKT1
519098	6:88560176-88562272	973.858	CABS1
519496	20:2888544-2890258	132.903	SPZ1
519864	13:22191616-22286068	84.7645	MLLT10
520057	X:64050861-64051769	144.002	LOC520057
520094	13:64309928-64328512	55.7546	EIF2S2
520143	21:45720946-45737819	61.7941	EAPP
520170	12:50109590-50132970	115.342	UCHL3
520170	12:50810601-50816566	239.774	UCHL3
520250	7:96197259-96237410	104.028	SLF1
520277	18:53449821-53458896	67.0692	CALM3
520297	27:36316898-36491007	122.446	ADAM32
520499	18:33198160-33220762	135.447	CMTM2
520875	2:98703620-98706904	182.868	EEF1B2
521051	22:49868265-49869778	112.762	IQCF2
521221	7:14164823-14183977	94.0936	TSPAN16
521747	2:126858786-126866544	63.5423	EIF3I
521939	12:24690650-24702931	61.2205	CCNA1
522334	Un.361:58358-73538	64.0248	LOC522334
522338	Un.54440:3476-5551	94.696	MRFAP1L1
522480	Un.2057:6395-11855	107.294	REEP6
522621	11:70500531-70509187	458.16	SNRPG
522630	29:43245524-43261684	62.9424	HRASLS5
523070	5:119547488-119577177	92.3081	WBP2NL
523321	8:11581305-11592067	58.6157	TOPORS
523338	26:45428724-45472162	54.0854	ZRANB1
523435	4:107313026-107321676	149.11	MRPS33
523631	Un.229:7998-8568	72.5002	LOC523631
523887	22:14971955-14976838	58.4731	LYZL4
523894	15:60711095-60724648	62.1822	ARL14EP
523993	18:37930228-37978113	67.2447	PMFBP1
524650	4:9878776-9896695	67.2332	LOC524650
524670	13:72979836-72980735	1674.48	GTSF1L
525099	11:95178874-95193480	56.699	LOC525099
525161	8:79783412-79820135	73.416	DCAF12
525222	14:30196587-30289601	209.453	DNAJC5B
525262	15:37644621-37721708	64.6507	FAR1
525286	18:33165277-33197831	74.5134	LOC525286
525340	19:23196518-23214892	72.4017	SRR
525655	12:32434869-32525586	54.9327	USP12
525680	X:56252227-56258637	54.8189	UXT
525716	1:149607888-149615241	58.8305	S100B
525916	21:24823682-24874005	63.4767	BTBD1
526329	2:25558966-25612276	56.0545	DYNC1I2
526395	20:10664284-10668065	514.495	SERF1A
526444	5:90706365-90793967	71.4853	CASC1
526524	11:29062951-29063554	343.457	LOC526524
526688	7:16771798-16821097	66.7872	ACSBG2
527380	11:82236213-82250635	138.542	NT5C1B
527461	10:16373320-16468352	252.447	PAQR5
527583	1:69300998-69336097	369.372	ROPN1
527841	2:89622615-89691492	83.8914	BOLL
527852	21:55853815-55857612	108.016	SERF2
528041	16:61336003-61378528	80.4052	SHCBP1L
528100	1:119380321-119382606	70.4628	SERP1
528135	8:81479544-81490786	61.2979	HNRNPK
528168	29:49907553-49945360	60.3778	LOC528168
528191	2:27501411-27522417	98.2597	BBS5
528265	9:44176667-44223881	53.999	SNX3
528311	8:116245998-116269539	52.1924	ALLC
528348	18:25988407-26022048	58.7586	CCDC113
528433	3:33921739-33932261	72.3906	DDX20
528479	25:2803893-2810631	171.942	LOC528479
528549	3:119731108-119732204	247.275	DNAJB3
528862	8:78980896-78990653	89.1158	DNAJA1
529047	14:18650264-18660983	70.5788	LOC529047
529246	13:62101511-62133847	82.3904	TTLL9
529633	7:39034809-39056508	92.1703	CLK4
529863	29:30463900-30470412	101.112	ACRV1
530186	4:45877525-45890822	209.971	PSMC2
530230	5:86857709-87257065	100.554	CCDC91
530464	28:33053471-33058748	687.324	RPS24
530502	5:103250583-103270054	163.925	GSG1
531379	1:45489498-45515011	57.4601	TMEM30C
531436	1:55387254-55442589	66.0594	IFT57
531444	26:859108-877287	1133.65	CISD1
531692	13:42112491-42121386	233.683	LOC531692
531753	6:73517501-73553136	102.119	PDCL2
531865	3:20322980-20326051	2292.74	OAZ3
532072	19:7145152-7178044	102.469	AKAP1
532080	12:24269191-24278446	54.7808	EXOSC8
532418	1:46946441-46950673	56.6586	TRMT10C
532551	2:113114308-113122698	64.0748	GLB1L
532701	17:55435875-55451833	102.844	RSRC2
532726	1:73057731-73075601	375.928	PPP1R2
532844	1:129173371-129208507	204.707	ATP1B3
532877	8:63155601-63206399	166.893	RNF38
532884	10:54405837-54490387	54.1377	MNS1
532936	20:10965480-10979338	283.73	TAF9
532953	7:91998748-92016234	52.5638	CETN3
533147	21:46157643-46183364	81.0999	PPP2R3C
533187	1:52670742-52963580	69.7234	BBX
533224	29:19032026-19066049	343.146	AAMDC
533230	17:17589763-17608920	50.5566	ZNF330
533285	10:16545046-16547195	108.806	RPLP1
533296	3:31101557-31241098	70.403	TRIM33
533297	5:105631592-105656922	120.127	YBX3
533310	23:9715690-9718166	174.743	RPL10A
533379	1:110127713-110158163	823.424	MLF1
533510	1:85059852-85092286	56.4406	KLHL24
533603	28:27640909-27657238	55.405	DNAJB12
533609	3:97333415-97369511	87.7821	ACOT11
533613	11:99381918-99404611	102.732	RABEPK
533700	19:49807981-49814550	96.2609	DDX5
533874	19:40275349-40284821	56.4032	PSMB3
533993	24:44272964-44282911	177.061	PSMG2
534061	9:29205739-29622554	59.94	TRDN
534165	14:53970755-54018706	101.863	EIF3E
534169	3:103735937-103900886	796.235	SPATA6
534216	22:50942852-50966983	55.8175	RBM5
534231	13:66718842-66773150	191.51	RPN2
534279	11:6207213-6212565	977.962	RPL31
534325	2:118499267-118612892	141.044	CUL3
534394	18:24651432-24678401	50.2331	FAM192A
534416	5:101493211-101508718	57.362	WBP11
534553	29:45677412-45680608	105.939	CFL1
534615	8:77623375-77646746	68.546	BNIP3L
534656	3:32994391-33038345	58.507	CAPZA1
534692	3:62707476-62765761	55.6396	SSX2IP
534708	10:12525195-12544448	51.6005	RAB11A
534965	4:53947622-54003298	207.319	TES
534970	20:4743352-4750021	71.6903	RPL26L1
535065	26:21156048-21178408	69.4725	CUTC
535190	12:18760291-18773254	52.9668	TRIM13
535207	5:33845805-33854008	55.7231	CCDC65
535258	15:13672045-13680536	107.969	CWC15
535402	2:131057813-131088762	81.2131	FAM76A
535414	X:34597538-34604841	80.057	PSMD10
535436	10:42534984-42550366	85.0321	KLHDC2
535482	1:2002868-2014496	82.399	C1H21orf59
535498	2:37869622-38200297	84.2803	BAZ2B
535589	4:70564257-70647003	93.8687	TAX1BP1
535668	15:34023884-34026609	84.2474	RPS13
536117	10:62822104-62929625	78.6612	CEP152
536149	2:121644340-121718979	60.7533	AGFG1
536181	2:63809024-63839077	76.9683	UBXN4
536335	8:81345846-81430129	55.6793	KIF27
536426	27:21766361-22002307	52.0582	MICU3
536433	11:4485791-4579096	157.617	TSGA10
536619	7:49899877-49917528	190.858	PAIP2
536793	1:87699785-87773159	227.252	FXR1
537224	11:88644305-88724333	72.912	LPIN1
537256	29:27356622-27389599	344.228	LDHC
537320	1:103487163-103521924	124.838	ADAD1
537386	25:20828861-20847837	85.0459	PDZD9
537619	10:69543105-69608964	111.861	KTN1
537885	8:79449912-79545450	182.152	UBE2R2
538046	1:95833547-96125611	54.7991	SPATA16
538090	19:14540544-14576382	111.516	CCT6B
538195	6:70249513-70328783	141.247	DCUN1D4
538284	5:55051567-55179967	65.461	USP15
538445	24:25847411-25887256	126.576	RNF138
538487	25:8780297-8806270	83.9291	C25H16orf72
538505	2:45424108-45471693	77.925	STAM2
538508	10:55522602-55562812	71.9239	CCPG1
538517	21:7524996-7537935	152.519	ARRDC4
538558	17:53486715-53507843	54.0158	BRI3BP
538592	23:22770352-22771978	299.187	PGK2
538599	13:37954282-37980419	571.17	BANF2
538662	23:26310714-26315673	209.927	LSM2
538668	6:27643635-27820098	120.293	TSPAN5
538748	10:39483785-39484555	303.304	RPL10L
538766	15:20370965-20375608	209.262	C15H11orf1
538771	2:48714572-48865681	150.57	KIF5C
538893	22:10823096-10933024	177.728	GOLGA4
538921	19:2878251-2880489	62.3978	KIF2B
538998	29:44134850-44137778	60.7398	FKBP2
539023	10:3487615-3530659	73.0718	TRIM36
539043	11:102502122-102525021	125.568	ODF2
539076	19:12233758-12266179	98.7034	GGNBP2
539141	4:80390933-80401583	60.2566	PSMA2
539160	5:97467921-97469007	677.677	CAPZA3
539195	3:118233324-118234050	10088.3	HMGB4
539196	18:55858031-55860464	853.674	RPS11
539235	23:26412180-26416147	166.433	CSNK2B
539271	Un.326:14873-16330	59.3329	LOC539271
539291	3:113181213-113187045	62.8704	MYCBP
539313	4:96388261-96486528	55.3623	UBE2H
539344	X:58139829-58141500	109.234	ASB12
539373	22:13574200-13577618	222.52	RPL14
539424	13:22914559-22973983	55.7231	SPAG6
539444	4:95432767-95448368	88.2238	FAM71F1
539447	11:106477621-106489162	71.9502	SPACA9
539519	3:21028979-21034056	240.671	MLLT11
539753	3:100064630-100086795	73.9975	BTF3L4
539754	9:63916183-63940431	164.872	UBE2J1
539760	3:17876565-17887098	261.859	ILF2
539781	8:79225285-79239210	5339.61	CHMP5
539855	16:27723315-27726942	1407.91	H3F3C
539869	1:85699416-85732017	964.151	DCUN1D1
539882	5:33659697-33663299	167.17	TUBA1B
539917	15:20519075-20525142	100.862	PIH1D2
539992	14:21808950-21826942	419.85	LYPLA1
540038	12:73625843-73629600	178.569	GPR18
540040	26:24369751-24379670	93.3123	ARL3
540040	26:23851511-23871630	50.0905	ARL3
540061	4:95399520-95410956	229.855	FAM71F2
540062	4:108152934-108158864	142.286	PRSS37
540092	22:17144451-17152004	106.549	BRK1
540124	18:55750207-55754937	57.624	DKKL1
540129	7:84035766-84037626	155.364	RPS23
540143	6:97467180-97469028	115.784	GK2
540154	1:108199037-108211406	190.703	TRIM59
540161	17:73399191-73414072	132.27	DRG1
540190	23:26305537-26309522	97.6395	HSPA1L
540223	6:101573060-101612005	93.5771	COPS4
540225	11:26175962-26188321	60.6908	COX7A2L
540268	16:34471517-34487275	450.812	CCDC181
540278	11:50422256-50428738	71.3245	MRPL35
540286	5:31465959-31470168	110.566	DAZAP2
540296	8:103435449-103436970	67.2146	ACTL7A
540369	19:8103939-8111184	153.594	DYNLL2
540389	3:16590077-16592618	100.051	KRTCAP2
540457	17:48650598-48654218	739.335	RAN
540462	18:21020593-21030147	51.5646	AKTIP
540586	19:39944863-39969519	72.9206	SOCS7
540605	13:17475340-17541830	61.8946	CREM
540653	5:29438340-29457676	88.6143	PCBP2
540737	Un.53721:2556-4300	138.735	PCLAF
540784	1:18881224-18910045	124.816	C1H21orf91
540798	22:53812627-53820297	141.412	PRSS45
540812	23:10017641-10034692	54.8786	ARMC12
540838	2:112183310-112210928	106.787	ARPC2
541003	7:50062713-50105295	65.412	UBE2D2
541073	3:2403971-2460407	74.1786	MAEL
541130	5:25975766-26016945	253.871	UBE2N
541134	20:4014974-4081155	61.0104	UBTD2
541138	23:17120108-17126362	163.343	KLHDC3
541216	9:36313187-36330925	110.518	RWDD1
541246	7:20370192-20394132	74.3945	KIF3A
541263	19:43062537-43075143	181.454	KLHL10
541274	3:70670688-70679226	166.82	DNAJB4
613326	Un.570:35959-45052	65.2676	PTP4A1
613349	Un.1330:20445-31091	52.3567	DYNLT3
613406	Un.508:27506-33644	188.365	SPATA9
613406	7:97236563-97251184	96.9963	SPATA9
613429	7:6864040-6877059	53.3038	SMIM7
613455	1:71224762-71270425	91.6566	IQCG
613462	18:24919542-24925204	103.524	ARL2BP
613509	28:35091203-35129264	217.413	DYDC1
613522	11:51697560-51729712	229.115	KCMF1
613530	3:36753259-36757532	90.6833	C3H1orf194
613561	6:101968899-101973871	110.538	MRPS18C
613567	19:28987996-29209107	106.512	STX8
613592	10:42443363-42445019	532.418	RPL36AL
613614	10:91140701-91147698	314.523	SLIRP
613627	12:13592456-13617652	156.166	SERP2
613630	4:85452986-85460785	146.274	LSM8
613720	5:70459074-70518021	74.7058	WASHC3
613818	9:74682749-74721616	59.9246	TBPL1
613821	17:2025286-2069836	93.7712	MAP9
613835	20:11047838-11055999	178.804	MRPS36
613854	9:90461356-90493973	141.944	PCMT1
613855	8:79213484-79224685	137.742	BAG1
613895	12:76524753-76531400	97.4871	TEX30
613899	3:105727501-105736865	53.3703	UQCRH
613905	26:25205797-25226480	62.2186	GSTO2
613949	2:93641823-93890205	126.178	NA
613960	8:81236945-81326953	221.812	GKAP1
613998	7:63653663-63669028	615.043	ATOX1
614017	21:46096978-46125130	219.375	SRP54
614026	23:42525321-42593436	64.3412	RANBP9
614028	20:3218175-3231116	52.6486	NPM1
614033	25:29624339-29630058	57.0413	CHCHD2
614047	25:29635197-29636100	145.09	NUPR2
614070	14:68757136-68782408	199.375	FAM92A
614073	3:109410078-109416551	73.6009	SVBP
614074	Un.892:40079-47450	60.4364	TOMM7
614148	5:26031232-26062051	328.731	MRPL42
614199	19:43271751-43272269	131.852	HSPB9
614220	10:46902018-46905389	258.122	RPS27L
614241	X:47959208-47963632	172.548	RPS4X
614279	14:61263628-61274387	186.029	ZNF706
614292	9:64576186-64599030	106.926	AKIRIN2
614296	21:23066788-23072145	63.3519	FAM103A1
614339	18:14120654-14152851	62.8004	C18H16orf87
614390	21:25006092-25023542	352.443	MORF4L1
614429	19:27190065-27196073	157.244	YBX2
614472	18:46053697-46054943	412.607	POLR2I
614498	9:43017875-43053380	74.3836	PPIL6
614538	10:22422737-22468927	314.788	DAD1
614551	7:12868802-12870341	76.2418	UBL5
614626	18:48484171-48487699	86.678	MED29
614672	2:132349130-132350585	60.5222	SH3BGRL3
614688	27:39407394-39432284	103.437	POLB
614700	14:62416392-62426367	192.652	MGC148714
614759	22:59466645-59474715	126.769	LSM3
614818	5:20181882-20211417	107.649	C5H12orf50
614872	1:98238635-98243012	105.452	RPL22L1
614884	9:64117854-64148285	88.6709	SPACA1
615091	3:22174718-22195952	110.801	HIST2H2BF
615095	14:5772959-5916832	81.8397	KHDRBS3
615113	2:26477587-26492739	778.305	ERICH2
615114	22:47921177-47928404	326.098	SELENOK
615156	1:82830170-82849869	119.437	TRA2B
615178	13:55406930-55408191	289.56	RPS21
615199	7:4552346-4554731	1880.52	UBA52
615202	1:439762-455196	51.5645	SMIM11A
615237	4:108163334-108183278	145.757	LOC615237
615251	22:52388122-52390084	177.412	TMA7
615282	10:68269954-68286733	165.373	CDKN3
615288	18:48576326-48581202	318.547	SELENOV
615298	12:18710674-18728457	55.0743	SPRYD7
615300	19:58506130-58509919	579.425	RPL38
615427	7:44970060-44982127	453.314	SKP1
615499	9:56090457-56143404	209.358	FHL5
615507	3:36128971-36132019	3291.06	GSTM3
615529	15:23110642-23111467	78.3824	C15H11orf71
615556	22:57584099-57587747	884.465	RPL32
615569	3:94831090-94959408	52.6925	C3H1orf168
615577	4:96719766-96729453	67.1723	SSMEM1
615589	5:30328648-30329925	105.736	LOC615589
615629	25:11053725-11054123	113.924	PRM3
615645	4:68170149-68261431	61.222	ZNRF2
615662	Un.1162:14078-44387	222.186	C6H4orf22
615666	12:35732483-35733568	62.4249	MRPL57
615692	12:35752718-35760556	65.633	SAP18
615729	6:70458545-70502752	113.199	SPATA18
615778	22:1179425-1186436	569.101	SEC61G
615798	9:30161363-30281475	78.9293	PKIB
615821	9:63657139-63659219	57.2607	LYRM2
615827	3:16761592-16765098	60.0185	CKS1B
615867	19:37354398-37355558	249.384	HILS1
615890	19:9422192-9472568	91.3062	GDPD1
616002	16:73990555-74037538	67.7263	LOC616002
616015	11:102167875-102171276	87.6547	C11H9orf16
616065	16:44336952-44345661	183.415	RPL22
616109	17:72162453-72164650	162.344	UQCR10
616180	19:9556095-9603436	121.662	YPEL2
616210	5:33069458-33086048	102.239	TMBIM6
616224	7:14928757-14930577	153.822	PET100
616237	14:23231545-23237427	72.5271	CHCHD7
616317	2:132691298-132696803	179.837	STMN1
616318	26:37542594-37550325	69.4492	C26H10orf82
616348	10:4485266-4514547	57.021	ARL14EPL
616431	Un.612:22701-23400	92.6349	LOC616431
616607	11:22511377-22519579	799.132	MORN2
616613	17:56939414-56947974	87.9962	FAM216A
616654	3:73106307-73123807	184.644	ASB17
616724	2:134100699-134160250	99.729	NIPAL3
616736	Un.403:21423-108362	74.8291	C8H9orf135
616736	8:48091019-48091299	112.486	C8H9orf135
616773	19:40363450-40366733	82.4466	C19H17orf98
616818	3:18249109-18250091	64.3177	S100A8
616871	14:65987566-65992280	658.839	UQCRB
616974	29:29470236-29484185	1492.49	SPA17
617008	11:103507546-103514644	130.596	C11H9orf50
617031	Un.54189:28665-81985	119.034	GALNTL5
617040	11:74604717-74605967	372.953	OST4
617051	19:57117332-57119700	142.724	H3F3B
617063	10:35020887-35221308	51.8983	FSIP1
617117	19:14384886-14396716	60.4484	FNDC8
617192	23:11483505-11506870	144.659	TMEM217
617230	13:57900305-57903998	702.175	ATP5E
617269	5:35240787-35249238	72.1066	ASB8
617277	25:2843408-2847396	772.587	ELOB
617324	11:74975353-75026764	82.7412	CIB4
617351	5:35063398-35064338	138.864	H1FNT
617353	13:29194207-29210857	433.048	MEIG1
617407	Un.40:405029-409628	71.2384	COPS9
617441	21:68418079-68444903	303.253	APOPT1
617466	Un.287:87618-110014	70.0183	MRPS24
617486	3:34344522-34350203	58.146	PIFO
617536	10:33208142-33223184	496.243	TMCO5A
617585	8:96105671-96106574	113.578	PPP3R2
617633	Un.216:41219-41826	133.215	LOC617633
617655	23:8936263-9033227	142.224	C23H6orf106
617807	13:60621395-60660919	59.1138	PSMF1
617853	2:124318788-124339740	274.006	SPATA3
618047	12:11901413-11985549	51.7705	DNAJC15
618131	15:20537730-20539714	143.059	TIMM8B
618145	Un.1550:3282-35412	106.564	CEP83
618276	29:34555951-34561492	289.117	SPATA19
618451	7:21853462-21875067	308.917	LYRM7
618530	13:65476148-65477680	94.1733	ROMO1
618779	3:105687605-105709974	195.658	NSUN4
618905	10:81051302-81086496	583.096	FAM71D
732539	5:61729532-61778905	112.986	SARNP
767587	28:24215220-24261596	70.7785	CCAR1
767873	Un.8:1031172-1044759	53.8393	SNRPB2
767874	23:18247150-18252814	122.416	HSP90AB1
767877	20:33684866-33725543	104.367	CCDC152
767906	4:21207179-21208718	261.009	ARL4A
767908	Un.2349:48445-51842	213.932	RPL39
767909	21:68682612-68687969	860.211	C21H14orf2
767912	3:15580672-15587455	1458.26	TSACC
767914	2:6359813-6437993	680.259	C2H2orf88
767915	5:34668669-34693072	1540.25	C5H12orf54
767916	6:67694760-67828250	176.928	COX7B2
767923	4:105904870-105909171	100.573	FMC1
767925	18:55848321-55851847	72.489	RPL13A
767933	Y:24360418-24362269	328.074	HSFY2
767940	2:126496537-126513008	99.509	RBBP4
767951	1:153006695-153019410	186.617	PIGP
767954	16:68502666-68514739	88.365	SPATA45
767956	26:46150165-46157304	115.986	TEX36
767957	13:61623765-61633552	208.594	DEFB119
767958	29:41693676-41697402	478.669	TMEM258
767960	15:19943725-19978052	81.3066	C15H11orf88
767965	5:80565562-80583424	73.9099	TEX33
767969	16:2155468-2185456	114.492	LEMD1
767970	29:42251918-42270614	86.0675	ASRGL1
767974	12:84840489-84849318	108.613	MGC134473
767979	18:9284353-9287619	268.28	HSBP1
767980	1:112632696-112644011	54.1491	SSR3
767981	4:14060883-14085796	278.713	SEM1
767982	26:24579860-24585151	421.13	USMG5
767985	8:93575983-93580879	548.186	CKS2
767988	3:20359823-20367160	81.6655	RIIAD1
767993	6:74660159-74667524	481.029	SPINK2
767994	16:30118769-30154856	199.841	C16H1orf100
767995	8:65679462-65697825	178.933	HEMGN
767996	3:18436493-18438862	180.302	LELP1
767998	28:42981506-42998684	142.436	LRRC18
768000	22:49855456-49857352	1248.33	IQCF5
768008	4:9734835-9758264	76.1975	TMBIM7P
768011	Un.1232:8118-16748	949.425	MGC134093
768012	6:30421132-30422470	198.701	PDHA2
768014	20:18251504-18279878	64.4816	KIF2A
768015	11:30203347-30234951	150.738	PIGF
768018	3:111998318-112000958	514.292	TMCO2
768021	19:8840981-8841529	2638.69	MGC137055
768029	17:41844139-41976208	110.912	C17H4orf45
768032	3:83201170-83247189	53.1646	C3H1orf141
768062	18:6294741-6304859	302.821	DYNLRB2
768064	22:17153944-17157207	162.969	FANCD2OS
768066	16:57375482-57385806	418.444	TEX35
768227	15:62056687-62115569	74.7179	DNAJC24
768254	Y:16978676-16989725	123.281	ZNF280B
768311	11:90532305-90563768	232.672	YWHAQ
768317	20:35674153-35676751	2569.57	RPL37
768323	Un.1111:23886-24629	516.029	LOC768323
768327	7:17175925-17177199	179.171	RPL36
768330	2:73882629-73887810	440.616	DBI
774023	8:41400210-41411435	151.726	INSL6
777592	9:40600312-40605157	2776.43	FAM229B
777599	15:83965111-83992175	100.114	MS4A5
777785	8:104790056-104822456	699.456	TXNDC8
780805	3:63300564-63305598	237.782	SAMD13
780806	3:34127660-34212811	196.166	ADORA3
780809	10:81499005-81517210	191.724	VTI1B
780820	Un.660:26133-43030	50.2149	C18H16orf78
780846	4:108630654-108638333	51.8489	LOC780846
780878	28:13448640-13543693	85.482	PHYHIPL
781072	X:84100433-84101459	2735.43	NA
781112	Un.243:147283-162571	65.799	LOC781112
781191	X:84113460-84114208	12624.4	NA
781267	X:84759963-84760710	4531.97	NA
781311	X:84763606-84764354	4520.88	NA
781333	1:35368768-35418686	153.114	VGLL3
781423	7:30345830-30403702	1403.53	LOC781423
781474	5:16957452-17162109	61.4924	LRRIQ1
781500	4:74797645-74799315	191.8	TEX47
781546	25:26465931-26467988	560.165	C25H16orf82
781575	28:6364063-6378759	76.9087	TOMM20
781841	Un.89:107953-108694	4868.28	LOC781841
781895	X:18100056-18100776	847.979	LOC781895
781903	5:101475786-101493147	137.001	C5H12orf60
781911	X:13644596-13645517	260.942	LOC781911
781935	Un.394:103889-105120	786.336	LOC781935
782003	5:88044222-88086485	93.8966	SMCO2
782130	3:108815240-108823713	272.586	FAM183A
782317	11:38482701-38509066	89.458	C11H2orf73
782973	3:112398812-112400594	67.6945	OXCT2
783012	27:7262906-7266851	663.215	LOC783012
783058	X:16342812-16343547	8766.2	MGC148328
783113	3:18934597-18936224	68.4728	SPRR3
783362	Un.165:95077-96001	157.637	LOC783362
783399	8:107414960-107421204	184.447	LOC783399
783404	Un.165:102453-103213	1020.08	LOC783404
783415	26:43377040-43379869	256.776	FAM24A
783449	Un.165:109112-110427	283.929	NA
783451	Un.315:79403-81005	79.5263	BEX4
783646	3:15847345-15873875	55.8499	LOC783646
783986	17:14125815-14206979	154.631	ANAPC10
784038	5:35054156-35055093	132.247	LOC784038
784096	X:33850170-33850858	72.0991	NA
784212	X:33957834-33958526	75.7222	NA
784270	4:96130756-96137892	109.346	SMKR1
784495	13:60033853-60035427	1272.14	FAM209A
784593	7:31497454-31550227	75.9972	FAM170A
784825	4:9484833-9500929	86.9141	LRRD1
785001	10:19477395-19493209	64.0243	TMEM202
785289	Un.2114:7510-18609	50.278	NA
785386	5:119373740-119374218	77.4441	LOC785386
785417	13:61662171-61666273	87.5574	DEFB122A
785439	7:48844213-48871889	68.1001	NME5
785657	Un.4593:309-5997	70.3495	NA
785691	15:28112738-28114813	387.19	LOC785691
785781	28:43821935-43831541	207.662	C28H10orf53
786327	6:6388807-6424320	363.361	NA
786597	16:42206063-42206778	2856.97	LOC786597
786770	Un.127:299205-300267	507.232	NA
786899	6:5522320-5805042	391.69	NA
786928	18:45522894-45524359	50.9336	LOC786928
786942	X:8766728-8767790	162.297	LOC786942
786992	13:61684054-61694488	95.3764	DEFB123
787125	9:26353600-26362391	67.8084	CENPW
787653	17:72885516-72890165	81.6935	C17H5orf52
787914	8:26395289-26399778	286.102	RPS6
788142	3:22220529-22250914	78.1878	LOC788142
788471	14:15057584-15066385	89.8479	RNF139
788530	29:44922351-44923070	142.656	TMEM262
788801	23:33642887-33643764	119.394	LOC788801
788861	21:22665730-22669179	556.146	RPS17
788870	13:3156312-3183791	54.5591	ANKEF1
788940	Un.5144:5778-6845	242.906	NA
789037	5:118682535-118683600	706.79	DNAJB7
789486	7:20405813-20429114	267.145	NA
789501	18:62042786-62043716	66.3578	BOSTAUV1R424
789591	27:11434243-11475949	51.7222	NA
789894	18:17550015-17573579	58.2759	PAPD5
789897	Un.1271:7936-8713	564.886	NA
790027	27:16855655-16870793	213.207	CCDC110
790872	5:5959486-5995572	105.312	NAP1L1
790875	1:65528797-65747275	51.9437	GSK3B
790880	21:57239435-57259331	86.7768	ATXN3
100048949	27:36789280-36840175	267.502	ADAM3A
100048949	27:36908565-36970116	59.3741	ADAM3A
100125318	7:51053088-51065313	69.6843	IK
100125578	4:82574423-83328657	82.9174	SUGCT
100125779	1:71826584-71859782	176.744	PCYT1A
100125878	29:30488271-30494864	172.351	SSLP1
100125920	1:52461678-52462910	321.077	CCDC54
100125942	11:74453845-74458257	73.3241	ATRAID
100125949	22:49892439-49896426	425.969	LOC100125949
100126817	7:26159061-26169885	484.012	TEX43
100126817	7:23648627-23648862	362.059	TEX43
100137883	Un.2383:1400-3683	274.949	LOC100137883
100138038	4:45669723-45730370	55.3386	ARMC10
100138230	21:55861796-55863052	100.302	HYPK
100138847	Un.191:8003-9442	53.3214	CT83
100138870	10:11852941-11882922	51.6444	CLPX
100139208	2:123867927-123902318	97.6813	SP140L
100139661	1:64836647-64861155	80.8775	C1H3orf30
100139910	22:51838483-51908276	76.2549	PRKAR2A
100140431	25:40082810-40084304	164.728	FAM220A
100270792	18:45657793-45666672	328.645	COX6B1
100271685	Un.65:391496-418283	368.325	LOC100271685
100294981	11:61774855-61776839	212.555	C11H2orf74
100296376	19:44696006-44712697	420.784	C19H17orf105
100296459	18:65439942-65453299	100.572	C18H19orf18
100296529	X:17654838-17655446	147.358	LOC100296529
100296545	4:48256949-48274541	97.5128	LOC100296545
100296935	23:22919693-22924664	280.184	DEFB110
100297344	11:30789188-30802135	836.634	CALM2
100297578	4:109585399-109586753	88.9692	C4H7orf34
100300024	Un.54772:4253-14052	328.029	FABP12
100300164	Un.1109:13682-50149	144.868	EHBP1
100335722	5:119306254-119313223	50.7964	LOC100335722
100335832	Un.1516:7192-31667	65.8944	NA
100335836	7:88390053-88392605	232.52	NA
100335845	Un.2551:2666-6387	74.308	LOC100335845
100335880	Un.1013:48562-53866	131.096	NA
100336099	19:40644230-40646043	201.901	RPL19
100336225	X:85475677-85476467	850.193	NA
100336249	16:52186662-52188555	1765.75	LOC100336249
100336353	Un.5133:6766-7513	4378.78	NA
100336546	19:47737721-47779127	70.5739	NA
100337047	Un.52457:44860-57791	123.266	PHF7
100337215	10:22387504-22388251	130.164	LOC100337215
100532750	8:104291156-104452185	53.833	PALM2
100847151	27:36492563-36629359	50.9616	LOC100847151
100847253	Un.411:65166-65911	932.155	NA
100847317	18:54593686-54649379	69.1137	BSPH1
100847420	Un.1077:184-952	673.72	LOC100847420
100847519	X:9021806-9088988	451.662	NA
100847614	Un.222:140213-144793	51.103	LOC100847614
100847724	19:13747139-13749037	150.889	LOC100847724
100847755	26:31816033-31834369	277.812	BBIP1
100847786	17:13520025-13571573	53.449	C17H4orf51
100847905	29:30599253-30605417	63.9133	PATE3
100848508	23:30397085-30400533	55.6074	NA
100848577	8:109068199-109080134	226.986	TEX48
100848911	7:72785976-72793697	270.904	PTTG1
100849247	Un.2743:1417-5566	88.6117	NA
100850168	X:16347114-16347876	12068.6	LOC100850168
100850238	18:55503231-55505125	351.233	LOC100850238
100850938	Un.187:219890-221548	86.4161	LOC100850938
100851135	Un.127:161402-162462	253.547	NA
100851635	Un.50373:378-1155	564.886	NA
100851896	Un.2639:4818-5262	101.807	NA
100852084	Un.54753:22218-30552	172.142	LOC100852084
100913174	13:61446336-61450864	130.914	BBD126
101902760	17:55316815-55317205	492.431	LOC101902760
101903527	2:116547970-116563465	61.8599	NA
101905136	17:75232958-75237577	99.8474	LOC101905136
101905758	26:20648439-20650180	134.881	C26H10orf62
101905930	X:86160990-86161623	200.282	NA
101906111	29:9429242-9431343	66.7845	LOC101906111
101906117	4:89665874-89667460	112.684	RNF133
101906273	2:27449955-27450878	73.6906	LOC101906273
101906350	12:76502696-76506427	801.628	LOC101906350
101906427	12:76482017-76485645	77.7933	LOC101906427
101906565	1:97818811-97819382	67.1164	LOC101906565
101907093	29:23013317-23017323	348.137	CCDC179
101907137	23:27854113-27856733	50.4968	LOC101907137
101907255	26:42514458-42523996	112.969	LOC101907255
101908088	6:100858043-100860557	101.526	NA
101908253	Un.50986:20055-20493	93.7388	NA
101908360	23:27710791-27713411	50.4968	NA
101908438	6:23468614-23470833	61.2592	NA
101908834	Un.165:116572-118924	70.7151	NA
101908938	19:47697709-47712483	56.4394	NA
101909309	Un.893:19111-19555	59.5475	NA
101909361	Un.729:22229-22775	66.9427	NA
101909713	Un.2132:285-5736	98.5791	NA
101910036	Un.127:292243-293035	379.904	NA
101910115	25:11070709-11071154	95.7175	LOC101910115
101910196	Un.1913:8397-27231	70.3754	NA

## Sheet: Oocyte genes
Gene	Name	Oocyte
ACCSL	237058	399561
CUFF.56339.1	70433.8	1908.19
TUBA1A	27499.1	23045.1
CUFF.48125.1	23340.7	16600.4
LOC100850199	14625.1	21574.1
KDELR2	11031.6	13671.1
ARNTL	8824.53	14946.4
LOC100850038	8572.53	10953.5
CUFF.75291.1	8380.53	7243.47
CUFF.86330.1	8011.31	7921.02
PDSS1	7911.62	9100.61
CUFF.47056.1	6061.79	6164.93
EXOSC9	6048.86	10357.8
CUFF.67982.1	6021.17	3912.11
COG5	5648.25	7847.63
CUFF.39630.3	5617.79	3923.81
TCP1	5483.02	6340.43
SURF1	5347.33	4904.5
CUFF.80780.1	5178.41	7542.36
LOC100849937	5067.64	6371.28
RIC3	5061.18	5821.37
LOC100296593	5015.95	10582.3
CUFF.67227.3	4793.49	2336.84
EIF5B	4475.03	5491.64
CUFF.18517.1	4463.03	3887.65
CUFF.48391.1	4427.96	3869.57
CUFF.67842.1	4400.26	1576.33
MKRN2	3780.89	3917.43
AGMAT	3683.04	5383.15
TAX1BP1	3673.81	4109.95
NEMF	3625.81	8115.67
CUFF.73600.1	3582.43	891.341
FTSJ3	3559.35	588.2
EIF4ENIF1	3487.35	1105.14
BTBD10	3458.74	7224.33
ZCCHC17	3457.81	2697.42
CUFF.39464.1	3449.5	4683.26
LOC100851757	3422.74	602.027
CUFF.1333.1	3331.35	155.293
MFAP1	3228.89	3784.48
AKIP1	3203.05	2843.14
CUFF.2070.1	3192.89	2463.42
TUBGCP4	3107.05	5270.4
MAP4	3073.82	1634.83
CUFF.37904.1	3071.97	2313.44
SUPT16H	3033.2	289.314
SETDB1	2965.82	3382.42
EIF3A	2928.89	2145.39
CCDC111	2874.43	5020.44
MFSD10	2770.13	2870.8
CUFF.51726.1	2660.28	3132.46
RAB1A	2641.82	2432.57
CUFF.40250.2	2634.44	1779.49
CUFF.83089.1	2594.74	2374.07
TFB1M	2551.36	3166.49
CUFF.14954.1	2501.51	2928.24
CUFF.20938.1	2494.13	1116.84
CUFF.47049.1	2470.13	105.302
FAM46C	2412.9	370.151
NPC1	2382.44	5467.17
RAF1	2259.67	1982.65
LOC100296613	2259.67	953.033
LOC512220	2200.59	3641.95
NDUFAF1	2196.9	1190.23
MARCKSL1	2159.98	3949.34
FAM149B1	2067.67	1581.65
ZCCHC3	2040.9	1581.65
DLGAP5	2025.21	3722.78
CUFF.19165.1	2016.9	4408.84
LOC100850844	2005.83	784.976
CUFF.44543.1	1975.37	3134.58
NID2	1949.52	2516.6
STAR	1932.9	1075.35
CUFF.65846.1	1844.29	1755.03
CUFF.51703.1	1842.44	595.646
LRP2BP	1838.75	311.65
COPG2	1835.06	3020.77
CUFF.90015.1	1821.21	771.148
CUFF.12036.1	1793.52	1778.43
ESRP2	1781.52	1708.23
MIA3	1775.98	2176.23
MLF1IP	1742.75	3649.39
CMTM3	1703.06	1665.68
CUFF.19067.1	1700.29	903.041
LOC100295417	1699.37	1036
METTL23	1651.37	2427.26
CUFF.67336.1	1639.37	796.676
DYNC1LI1	1630.14	1293.4
CUFF.24867.1	1630.14	978.56
MTMR2	1563.68	2308.13
MGC157082	1478.75	776.466
CUFF.58731.1	1464.91	2153.9
SRSF9	1446.45	2344.29
LOC100850450	1433.52	1922.02
CCDC109B	1430.76	2512.35
CUFF.22396.1	1424.29	1293.4
COQ6	1419.68	1813.53
CUFF.69802.1	1419.68	1342.33
TOR1A	1406.76	1849.69
LOC100849482	1397.52	3320.72
CHRNA5	1379.99	1701.84
CUFF.4525.1	1379.06	1371.05
CUFF.53794.1	1351.37	976.433
CUFF.54055.2	1337.53	1593.35
LOC100851409	1333.83	415.888
NUBP1	1331.99	1191.29
EME1	1328.29	355.26
CUFF.66953.1	1302.45	319.096
SMC4	1299.68	2078.38
SLA2	1293.22	895.596
LOC100849282	1286.76	4484.36
RNF149	1283.06	1025.36
CUFF.39977.1	1278.45	596.709
TMED6	1261.83	965.797
CUFF.23383.1	1259.06	550.972
TCTN1	1258.14	1638.03
POLG	1244.3	991.324
CUFF.76886.1	1243.37	1808.21
MAPRE1	1233.22	2110.29
ESRRA	1231.37	1730.56
ARHGAP35	1228.6	424.397
RETSAT	1221.22	1694.4
ELAC2	1201.83	795.612
LOC100851875	1195.37	3363.27
EIF2AK4	1195.37	2064.55
LOC100851589	1195.37	119.129
CUFF.64643.1	1183.37	1762.47
UNC50	1165.83	1739.07
CUFF.69696.1	1159.37	698.82
MEST	1121.53	671.165
KCTD3	1112.3	2400.66
RFC5	1089.22	595.646
SON	1085.53	1866.71
CD99L2	1077.22	1684.83
FAM159B	1074.45	1790.13
LOC100852384	1037.53	1417.85
TOP2B	1007.99	1488.05
UHRF1	1007.99	827.522
ABI3BP	985.837	1859.26
NSA2	972.914	1153
LOC100849859	965.529	706.265
RPGRIP1	949.837	739.239
ATP1B1	937.837	1289.15
UBAP1	926.76	408.443
SEMA4D	922.145	1250.86
C7H5orf45	918.453	1671
BTG4	903.684	1428.49
C16H1orf112	881.53	666.91
CUFF.3586.1	880.607	371.215
PARP12	875.068	982.815
CUFF.79371.1	873.222	82.9649
RHOQ	866.761	1717.8
PRG4	861.222	1174.27
TAF1D	853.838	1124.28
CUFF.33042.1	843.684	623.3
CHTF8	831.684	435.034
SLC25A26	827.069	965.797
TMEM85	818.761	1047.7
TRNT1	818.761	994.515
CUFF.49196.1	799.377	61.6919
C20H5orf44	798.454	20.2094
EIF4A1	796.608	1672.06
PEX10	791.069	680.738
CUFF.23193.1	785.531	192.521
CUFF.8521.1	784.608	1427.42
NME7	781.839	771.148
CCNA2	781.839	535.017
PDZD9	774.454	1055.14
CSDE1	769.839	988.133
EIF3M	768.916	1556.12
CUFF.26870.1	764.3	369.087
STAT3	761.531	1091.31
CUFF.63722.1	757.839	1340.2
GPR39	755.993	127.638
BAG2	737.531	776.466
CDK5R1	730.147	32.9732
CUFF.78298.1	725.531	165.93
HBP1	719.993	717.966
OOSP1	710.762	1149.81
CUFF.65759.1	709.839	834.967
AIMP2	705.224	347.814
LOC100849633	704.301	762.639
VRK2	702.455	1387
EXT2	675.686	715.838
CUFF.9070.1	675.686	559.481
CUFF.15954.1	671.993	914.741
LOC100851156	671.07	550.972
NUP88	663.686	958.351
CUFF.57784.1	663.686	216.985
CS	660.917	675.419
TTC16	649.84	875.386
DPPA3	643.378	1048.76
TUBA1C	643.378	492.471
CCDC64B	636.917	757.321
AKTIP	634.148	645.637
CENPF	634.148	19.1457
LOC100851729	630.455	1154.06
CAMKK2	626.763	122.32
TP53INP1	623.071	979.624
CNOT7	611.071	1308.29
PPL	603.686	377.597
NCOR1	599.994	63.8192
OSBPL9	599.071	1188.1
OSTALPHA	599.071	344.623
CUFF.50788.1	591.687	1724.18
CUFF.35719.2	588.917	156.357
IGF2BP3	587.071	468.007
CNOT6L	577.841	1127.47
CUFF.11708.1	577.841	632.873
RPS21	571.379	419.079
SLC20A1	569.533	502.044
DEK	566.764	864.75
CUFF.68036.1	564.918	849.859
SMAGP	564.918	826.458
LOC100851980	562.148	285.059
FAM208A	557.533	1191.29
SYCP3	551.995	776.466
CUFF.6825.1	548.302	1345.52
CUFF.6623.1	542.764	436.098
GRTP1	540.918	117.002
FOXO1	539.072	105.302
PPP1R35	535.379	220.176
TTC19	527.995	170.184
YIPF2	527.995	78.7103
TXNDC11	527.072	543.527
NCOA4	524.303	794.549
STT3B	519.687	2083.7
NSUN5	519.687	148.911
NRD1	515.072	452.052
DOCK1	514.149	241.449
PROX2	512.303	396.742
EIF5	507.687	561.609
AKIRIN2	506.764	770.085
KIF20B	503.995	569.054
AUTS2	503.072	462.689
BRI3	503.072	88.2832
GRIP1	497.534	341.433
CUFF.33311.1	496.611	69.1374
CUFF.66049.1	484.611	625.428
TMOD1	484.611	488.217
NAA30	482.765	909.423
UBE2D3	479.995	1106.2
CHERP	479.072	303.141
RASA1	479.072	289.314
2018-09-11	476.303	306.332
LAMA5	473.534	339.305
LOC100849213	472.611	370.151
CUFF.4197.1	471.688	418.016
CUFF.73679.1	470.765	380.788
CUFF.12388.1	466.149	225.494
LOC100851498	464.303	669.038
CUFF.68532.1	462.457	321.223
PPP2R5A	460.611	707.329
BOC	460.611	362.706
MPHOSPH9	459.688	598.836
BCAR4	459.688	476.516
ATAD5	452.303	606.282
MAP6D1	449.534	321.223
ST3GAL6	447.688	578.627
LOC100849715	445.842	58.5009
SLC12A5	444.919	237.195
HVCN1	442.15	544.59
LOC508486	442.15	190.394
GTF2A1	436.611	139.339
PABPN1	435.688	339.305
IQGAP1	434.765	520.126
CUFF.55137.1	431.996	270.168
H3F3B	427.38	276.55
SMC2	427.38	174.439
LOC100298796	425.534	507.362
GNPTG	422.765	187.203
FAM48A	419.996	259.531
TMEM131	419.996	36.1642
CAND2	419.073	674.356
HMGN2	415.381	740.302
TESK2	415.381	15.9548
BCCIP	414.458	439.289
CTNND1	414.458	321.223
ILF2	412.611	825.394
CUFF.11262.1	411.688	218.049
NAA20	409.842	374.406
SEH1L	406.15	403.124
CNNM2	406.15	262.722
TIMM8B	404.304	379.724
CRCP	400.611	516.935
CUFF.63732.1	399.688	349.942
ADD3	396.919	411.634
LOC522998	392.304	749.875
C13H20orf3	392.304	355.26
CHD4	391.381	1032.81
ZP2	391.381	569.054
LOC100849609	391.381	356.324
GPC4	390.458	512.681
CTNS	390.458	433.97
CNN3	390.458	390.361
CUFF.70627.1	389.535	80.8376
SWAP70	384.919	92.5378
OSGIN2	383.996	447.798
SKP2	382.15	461.625
CUFF.36110.1	382.15	322.287
GLIS1	380.304	326.541
NCOA5	378.458	491.408
REV1	378.458	247.831
SPTBN1	377.535	446.734
CDKN2A	375.689	490.344
EZR	373.843	364.833
DOC2A	373.843	132.957
LOC786254	372.919	343.56
TXNDC5	367.381	590.327
GRPEL1	366.458	416.952
LOC100852258	365.535	118.065
VAPA	364.612	552.036
CUFF.38879.1	360.92	1547.61
LOC100139161	359.996	486.089
NCBP1	359.996	406.315
C21H15orf63	359.996	391.424
ZMYND11	358.15	335.051
MARS	356.304	553.099
FBXO5	355.381	68.0738
PRC1	354.458	450.989
WAC	352.612	616.919
RLTPR	352.612	252.086
TH1L	351.689	343.56
AFAP1L2	349.843	664.783
POLR3GL	347.997	224.431
RNF34	347.074	571.181
ILDR1	347.074	321.223
WDR31	347.074	0
CUFF.6044.1	344.304	0
CUFF.28740.1	342.458	82.9649
C24H18orf8	340.612	580.754
UBE2H	340.612	305.268
GET4	337.843	418.016
ZNF79	337.843	79.774
SORL1	336.92	463.753
LOC100849460	335.997	5.31826
SLC3A1	335.074	3.19096
TBL1XR1	334.151	420.143
NPRL3	332.304	548.845
ANKRD17	332.304	84.0286
RIOK3	328.612	529.699
LOC100851173	327.689	31.9096
TMCC1	326.766	336.114
CUFF.83549.5	326.766	189.33
AURKA	325.843	254.213
CDCA8	325.843	226.558
CUFF.59664.4	324.92	345.687
ACTB	323.997	505.235
HMGN1	323.074	365.897
CUFF.54296.1	322.151	261.659
GOPC	322.151	222.303
COX6A1	319.382	342.496
MTIF3	319.382	73.392
CCDC135	318.458	280.804
PSMC5	318.458	121.256
NCAPG	317.535	567.991
SRPK1	316.612	412.697
CTSZ	313.843	358.451
PCBP1	313.843	352.069
HSP90AB1	313.843	302.077
ERRFI1	312.92	631.81
ZMYND8	312.92	44.6734
TEX9	310.151	595.646
FAM13C	306.459	152.102
PSMD1	304.612	62.7555
CUFF.1993.3	303.689	61.6919
HSP90B1	300.92	343.56
NUP35	299.997	692.438
ATXN7L1	299.997	180.821
TRAM1	299.997	57.4372
TTI2	299.074	299.95
NIT1	299.074	106.365
CUFF.64790.1	298.151	411.634
ESF1	298.151	154.23
CUFF.55828.1	297.228	722.22
CAPZA1	295.382	482.898
CALM1	295.382	436.098
DNAJC16	294.459	521.19
CERS2	292.613	382.915
PLAA	291.689	450.989
USP7	291.689	131.893
JAZF1	290.766	264.85
C3H1orf122	288.92	223.367
LOC789231	287.074	383.979
MAT2B	286.151	488.217
CUFF.84728.1	286.151	294.632
DNAH11	286.151	275.486
CUFF.71838.1	285.228	34.0369
UGP2	284.305	203.158
TP53BP1	282.459	128.702
PAIP1	280.613	567.991
ASF1B	280.613	381.851
ARMC1	280.613	287.186
UHRF2	279.69	459.498
C17H4orf29	279.69	421.206
CSNK1G3	279.69	412.697
GLUL	279.69	195.712
RHOF	278.767	273.359
SQSTM1	277.843	340.369
SRR	276.92	89.3468
PCNA	275.997	519.063
ARL13B	275.997	262.722
RBMS1	275.997	138.275
CBFB	275.074	472.262
RPS2	275.074	341.433
SREK1IP1	275.074	224.431
CUFF.75290.1	270.459	321.223
LOC100335379	270.459	108.493
ANGEL1	270.459	17.0184
LOC100850459	269.536	356.324
EIF3L	269.536	341.433
NUFIP2	268.613	354.196
TOMM6	267.69	475.453
USP1	267.69	325.478
CUFF.57081.1	267.69	208.476
PARL	266.767	488.217
MLLT11	266.767	443.543
TET3	266.767	324.414
EIF4A2	266.767	274.422
MLH1	266.767	166.993
MPP5	263.997	365.897
HMGCS1	263.997	307.396
C15H11orf31	263.997	283.995
PPM1B	263.074	343.56
SHMT1	263.074	254.213
HNRNPU	263.074	209.54
PDHA1	263.074	159.548
CUFF.75923.1	263.074	107.429
SLC18A2	262.151	363.769
CUFF.57612.2	258.459	18.0821
MXI1	255.69	122.32
ARID5B	254.767	145.72
GGNBP2	253.844	162.739
KIAA1967	253.844	43.6098
LOC100141212	252.921	455.243
UBE2N	252.921	391.424
YWHAH	252.921	292.504
ZNF235	252.921	15.9548
LOC100300830	251.998	413.761
TCEA1	251.998	385.042
TRIP12	251.998	316.969
LOC100849444	251.074	352.069
SERP1	251.074	351.005
CEP78	250.151	263.786
CDO1	248.305	635.001
CUFF.71211.1	248.305	522.253
RAP1A	248.305	396.742
SKP1	247.382	503.108
CTNNAL1	247.382	290.377
CUFF.52877.2	246.459	274.422
TOR1B	244.613	440.352
OAZ1	244.613	322.287
NAE1	243.69	624.364
CUFF.70336.1	242.767	381.851
STAU1	242.767	333.987
RFC4	241.844	353.133
TADA2A	240.921	372.278
CUFF.45376.1	240.921	328.669
ACOT11	240.921	114.874
CUL7	240.921	36.1642
NPM1	239.998	424.397
EPSTI1	239.998	411.634
FDX1	239.998	379.724
B3GALNT2	239.998	164.866
C16H1orf114	239.998	129.766
CUFF.64933.1	239.075	143.593
TWF1	238.152	495.662
CUFF.36073.1	238.152	264.85
PLEK2	237.228	363.769
PABPC4	237.228	318.032
CCDC73	237.228	274.422
SLC7A6OS	237.228	237.195
ZCCHC14	237.228	208.476
CRK	235.382	321.223
FBXW7	235.382	216.985
GPBP1	232.613	330.796
MMAA	232.613	305.268
FAM175A	231.69	89.3468
PPP1CB	228.921	447.798
BRCA2	228.921	165.93
LOC100849154	227.998	271.231
TBCE	227.075	278.677
NLK	227.075	164.866
LTBP3	227.075	51.0553
RAB10	226.152	236.131
MAP2K1	225.229	329.732
CUFF.17028.1	225.229	155.293
ACAT2	225.229	77.6466
ATRX	225.229	23.4004
TYMS	224.306	414.825
WDR26	224.306	408.443
SMC3	224.306	195.712
ZFP36L1	224.306	44.6734
FERMT2	223.382	227.622
PRKAR1A	223.382	218.049
THAP9	221.536	497.789
SUV39H2	221.536	125.511
NGLY1	220.613	388.233
ASAP1	220.613	297.823
LOC100849806	218.767	35.1005
LOC100336629	217.844	313.778
MELK	215.075	386.106
FAM108C1	215.075	304.205
EPB41L5	214.152	331.86
RAB11A	213.229	347.814
NBR1	213.229	230.813
CRYBG3	212.306	247.831
CCNH	212.306	234.004
RPL7L1	212.306	108.493
NO66	212.306	57.4372
C9H6orf120	211.383	269.104
EAF1	211.383	181.885
MAFG	210.459	9.57287
SS18	209.536	287.186
RPUSD3	209.536	58.5009
RDX	208.613	359.515
EIF3E	208.613	219.112
CDC5L	208.613	212.731
AHSA1	207.69	394.615
WDR19	206.767	338.242
LANCL1	206.767	257.404
LOC100335881	206.767	121.256
LOC100850994	206.767	64.8828
FOXE3	205.844	139.339
ELK4	205.844	130.829
MAPRE2	205.844	97.856
PPP2R5C	204.921	85.0922
SPG21	203.998	481.835
TSC22D2	203.998	312.714
FER	203.998	272.295
CKS2	203.075	402.061
RAB6A	202.152	463.753
DROSHA	202.152	303.141
LOC100852091	202.152	122.32
MGC152301	202.152	53.1826
ZFYVE1	201.229	114.874
ING3	200.306	31.9096
FAM184A	200.306	11.7002
ARL8B	199.383	429.716
SLC19A2	198.46	210.603
ARID1A	198.46	119.129
C3H1orf146	197.537	681.801
CHSY1	197.537	348.878
CLPX	197.537	229.749
NEIL3	196.613	445.67
TOMM22	196.613	159.548
ASPHD1	196.613	40.4188
CYFIP1	195.69	526.508
INPP5B	195.69	293.568
CENPV	195.69	282.932
CBLB	194.767	423.334
GFI1	194.767	335.051
WDR55	194.767	78.7103
AMOT	193.844	390.361
MYH3	193.844	252.086
AKAP11	193.844	180.821
CTSC	191.998	296.759
CENPE	191.998	142.529
TBPL1	191.075	474.389
LYSMD4	191.075	81.9013
PDIA5	190.152	515.872
MRPS18C	190.152	155.293
CUFF.72492.1	190.152	51.0553
MYF5	189.229	393.551
MTFR1	189.229	344.623
LONP1	189.229	70.2011
NRIP3	188.306	465.88
CSTF1	188.306	328.669
CUFF.67825.1	188.306	18.0821
BICC1	186.46	207.412
TPX2	185.537	177.63
JARID2	184.614	40.4188
CYB561D1	184.614	0
RGS16	183.691	362.706
PKD1L3	183.691	243.576
C13H20orf118	182.767	324.414
ALG6	181.844	281.868
ELOVL4	180.921	301.014
MSX1	180.921	221.24
WBP4	180.921	13.8275
ATP6V1C1	179.998	330.796
ZUFSP	179.998	196.776
SLC1A5	179.998	112.747
CUFF.70753.1	179.075	276.55
PLEKHF2	179.075	229.749
AP4M1	179.075	188.267
TFAP2B	179.075	37.2278
CSNK2B	178.152	351.005
C1H8orf42	178.152	339.305
DOK4	178.152	330.796
GCLC	178.152	312.714
RAI14	178.152	131.893
EIF1	177.229	437.161
ST13	177.229	278.677
WNT5A	177.229	225.494
PWP1	176.306	127.638
SRPK2	176.306	108.493
LCTL	176.306	88.2832
AGPS	175.383	328.669
CUFF.48213.1	175.383	170.184
PDIA6	174.46	460.562
BCL2L10	173.537	296.759
ZNF277	173.537	196.776
IDE	173.537	140.402
GALNT11	172.614	332.923
LOC100849456	172.614	198.903
ZNF215	172.614	171.248
GOLT1B	171.691	479.707
REXO2	171.691	305.268
SRPX	171.691	297.823
SERINC5	171.691	119.129
CUFF.8645.1	171.691	67.0101
BRD4	171.691	15.9548
C18H16orf57	170.768	351.005
SPRYD4	170.768	210.603
AZIN1	170.768	193.585
ARIH1	170.768	135.084
YWHAE	170.768	61.6919
CWC25	170.768	52.119
PILRA	170.768	0
MYO1B	169.844	504.171
TESC	169.844	293.568
NAA35	169.844	292.504
G3BP2	169.844	274.422
MOGAT1	169.844	229.749
LOC100335268	169.844	11.7002
EEA1	169.844	6.38192
RANBP9	168.921	347.814
ENAH	168.921	333.987
DYNC1I2	168.921	323.35
PROSER1	167.998	169.121
LOC515736	167.075	240.386
USP25	167.075	204.221
NSMCE4A	166.152	375.469
DTNB	166.152	54.2463
CUFF.73383.1	166.152	11.7002
PMCH	165.229	312.714
DICER1	165.229	238.258
PPP6C	165.229	222.303
DCP1A	165.229	130.829
ZNRF2	164.306	248.895
OPA1	164.306	207.412
LAMP2	164.306	154.23
HEY1	164.306	124.447
DCUN1D5	163.383	366.96
CKAP5	162.46	216.985
PDE8A	162.46	195.712
MKL1	162.46	45.7371
MYH2	162.46	23.4004
RNF114	161.537	262.722
TPK1	161.537	218.049
MYBBP1A	160.614	176.566
ZNF830	159.691	315.905
KIF18A	159.691	299.95
MKNK1	159.691	241.449
RALGPS2	159.691	192.521
HNRPDL	159.691	158.484
FTSJ2	159.691	84.0286
TOP1	159.691	82.9649
CCDC34	159.691	81.9013
CCDC88A	159.691	72.3284
RBL2	158.768	236.131
DERL1	158.768	195.712
EIF2C2	158.768	173.375
ASAP2	158.768	120.193
LIX1	158.768	88.2832
PRKACB	157.845	275.486
SLC7A2	157.845	190.394
LETMD1	157.845	108.493
RBBP8	157.845	42.5461
TUBG2	156.922	207.412
PPIG	156.922	48.928
AK5	155.998	203.158
LOC100850012	155.998	86.1559
LOC614741	155.998	45.7371
LOC100849096	155.998	22.3367
NUDT4	155.075	342.496
KPNA7	155.075	261.659
SCN8A	155.075	35.1005
RAD21	154.152	316.969
S100PBP	154.152	312.714
GOLPH3	154.152	297.823
LOC530653	154.152	227.622
LOC100140623	154.152	185.076
CDK17	154.152	165.93
FBXW11	154.152	159.548
COPA	154.152	157.421
PPAP2A	154.152	86.1559
SLC7A7	154.152	2.12731
CDK2AP2	153.229	227.622
CDV3	153.229	185.076
AURKC	153.229	177.63
CLUAP1	152.306	282.932
CUFF.86610.7	152.306	265.913
PRICKLE1	152.306	222.303
WDR76	152.306	187.203
FAM117B	152.306	178.694
MTF2	152.306	173.375
PAPD7	152.306	162.739
ECHDC2	152.306	145.72
MCM7	152.306	84.0286
ACSM3	152.306	63.8192
NSG1	152.306	6.38192
HIGD1D	151.383	265.913
NUP155	151.383	265.913
PPP2CA	151.383	194.648
TIMP3	151.383	175.503
LOC100852133	151.383	139.339
PAXIP1	151.383	60.6282
JOSD1	151.383	15.9548
CUFF.20329.1	151.383	11.7002
FAM161A	151.383	8.50922
USP53	150.46	248.895
MPZL3	150.46	223.367
PSMD11	150.46	31.9096
CEP170	149.537	308.459
CUFF.78002.3	149.537	165.93
PAPOLA	149.537	152.102
ATP2B1	149.537	78.7103
SP140L	149.537	71.2647
CYB5B	148.614	323.35
INTS9	148.614	192.521
TTC9C	148.614	152.102
LOC782386	147.691	187.203
FAM120A	147.691	130.829
STAG1	147.691	112.747
HMGB1	147.691	99.9834
RERE	147.691	79.774
SACM1L	146.768	226.558
CPEB1	146.768	72.3284
THYN1	146.768	26.5913
LOC100140997	146.768	20.2094
MEA1	146.768	3.19096
MLLT4	145.845	193.585
CEP95	145.845	148.911
CDCA3	145.845	129.766
BMP6	145.845	107.429
KCTD13	145.845	85.0922
CUFF.34779.1	145.845	43.6098
CETN2	144.922	275.486
TC2N	144.922	243.576
TXNDC9	144.922	204.221
USP46	144.922	189.33
TMEM181	144.922	162.739
PRKD3	144.922	97.856
STX18	144.922	94.6651
CUFF.40154.1	144.922	82.9649
DDX55	144.922	40.4188
C10H14orf166	143.999	221.24
DBN1	143.999	210.603
COX7A2L	143.999	196.776
CUFF.77001.1	143.999	74.4557
ALDH5A1	143.999	41.4825
ALKBH2	143.076	348.878
CDK2AP1	143.076	341.433
HAS2	143.076	244.64
RNF10	143.076	154.23
MLL3	143.076	109.556
PRRC2A	143.076	68.0738
TINF2	142.152	314.841
ALG13	142.152	295.695
RIMS2	142.152	169.121
CUFF.71270.1	142.152	152.102
FAM46B	142.152	152.102
NHSL1	142.152	135.084
LOC100851688	142.152	48.928
CUFF.76209.2	142.152	45.7371
LOC100851264	141.229	251.022
PBK	141.229	212.731
SCN5A	141.229	186.139
MGST2	141.229	151.039
SNX25	141.229	70.2011
LOC100851604	141.229	38.2915
XPR1	140.306	343.56
SEC63	140.306	72.3284
CPEB3	140.306	19.1457
ATF2	139.383	275.486
AMFR	139.383	265.913
LOC100852045	139.383	197.839
NRAS	139.383	152.102
PSMA5	138.46	370.151
RBBP4	138.46	331.86
CCNYL1	138.46	282.932
ARHGAP11A	138.46	105.302
BORA	137.537	280.804
ZAR1L	137.537	204.221
SNF8	137.537	135.084
LOC786246	137.537	85.0922
POLR2J	136.614	320.159
SUCLG2	136.614	230.813
FAM58A	136.614	195.712
FBXO9	136.614	179.757
NCOA6	136.614	168.057
TMEM59	135.691	331.86
EPB41L2	135.691	242.513
WDR48	135.691	166.993
TJP1	135.691	163.803
ATP10D	135.691	158.484
DAZL	135.691	141.466
MYO19	135.691	120.193
POLDIP3	135.691	92.5378
CELF1	135.691	42.5461
FER1L5	135.691	1.06365
MAPK8	134.768	220.176
VDAC1	134.768	176.566
RAB2A	134.768	154.23
NPAS3	134.768	40.4188
NADKD1	133.845	259.531
ZMPSTE24	133.845	185.076
LOC785554	133.845	106.365
FNBP4	132.922	266.977
IRF8	132.922	256.34
LOC532848	132.922	123.384
LOC574091	132.922	73.392
DYNC1LI2	132.922	52.119
GLE1	131.999	178.694
FAM76B	131.999	137.211
PAN3	131.076	221.24
CTNNA1	131.076	208.476
SYPL1	131.076	187.203
DDHD2	131.076	175.503
FKBP5	131.076	148.911
API5	131.076	111.684
SASS6	131.076	92.5378
ZFP91	131.076	91.4741
ZNF750	131.076	47.8644
MGC152281	130.153	315.905
SNW1	130.153	202.094
LOC510487	130.153	174.439
ADAM10	130.153	166.993
UBE2D2	130.153	129.766
EPB41L4B	129.23	154.23
MAGOH	129.23	114.874
STRN3	128.306	196.776
PPP2R1B	128.306	195.712
MCART1	128.306	181.885
LOC100850212	128.306	129.766
CCNG1	127.383	325.478
RPL11	127.383	325.478
CHRNA3	127.383	271.231
CUFF.13824.1	127.383	247.831
CSGALNACT2	127.383	229.749
LOC100140518	127.383	208.476
ATL2	127.383	155.293
NAV2	127.383	89.3468
CHPT1	127.383	82.9649
RAB21	126.46	171.248
RPL7A	126.46	88.2832
TACC3	126.46	71.2647
CTDSPL2	126.46	47.8644
LOC535781	126.46	18.0821
BPGM	125.537	270.168
NEK7	125.537	194.648
FKBP1A	125.537	184.012
RAD23B	125.537	136.148
C26H10orf137	125.537	99.9834
ZBTB43	125.537	96.7924
TADA2B	125.537	88.2832
FANCI	125.537	59.5646
MLL5	124.614	283.995
TMEM60	124.614	237.195
C13H20orf11	124.614	222.303
EIF4G2	124.614	210.603
PPIP5K2	124.614	172.312
ELAVL1	124.614	155.293
CUFF.68329.1	124.614	87.2195
ADAMTS18	123.691	237.195
MRPL49	123.691	223.367
PLEKHB2	123.691	213.794
ZFAND5	123.691	193.585
MCF2	123.691	111.684
LARP7	123.691	12.7638
TMBIM4	122.768	197.839
TRAFD1	122.768	106.365
PLEKHG7	122.768	95.7287
SRRM2	122.768	82.9649
QPCTL	122.768	65.9465
CUFF.67398.1	122.768	45.7371
CASP6	121.845	244.64
LOC100851992	121.845	220.176
DCLRE1A	121.845	189.33
CUL4B	121.845	168.057
SMAD5	121.845	146.784
MINA	121.845	126.575
TRIM13	120.922	203.158
TM7SF3	120.922	129.766
SDCCAG3	120.922	101.047
CUFF.23049.1	120.922	85.0922
FAM154A	120.922	25.5277
UBE2Z	120.922	24.464
GMPR2	120.922	9.57287
RNF146B	119.999	237.195
PSMG1	119.999	196.776
DLG5	119.999	98.9197
RYR3	119.999	84.0286
SREK1	119.999	42.5461
AP1AR	119.076	225.494
C10H15orf23	119.076	223.367
CUFF.13609.1	119.076	184.012
GLO1	119.076	129.766
DHX32	119.076	122.32
GAN	119.076	43.6098
CUFF.5552.1	118.153	163.803
WDSUB1	118.153	106.365
PHF13	118.153	97.856
PARP1	118.153	63.8192
CSK	118.153	12.7638
SAMD8	117.23	199.967
CUFF.68050.1	117.23	163.803
GFPT1	117.23	88.2832
CCZ1	116.307	280.804
TAF5	116.307	229.749
ITGB1	116.307	220.176
REPS1	116.307	216.985
JMJD4	116.307	0
THAP5	115.383	236.131
SPRYD7	115.383	231.876
SAR1A	115.383	212.731
SF3B1	115.383	179.757
METTL6	115.383	171.248
FAM169A	115.383	157.421
SRSF2	115.383	140.402
TMEM87A	115.383	118.065
NUMB	115.383	99.9834
PTPN11	115.383	99.9834
RTF1	115.383	37.2278
FBXL19	115.383	5.31826
POGK	114.46	332.923
MTERFD1	114.46	292.504
CCDC66	114.46	172.312
SGOL1	114.46	162.739
DCUN1D4	114.46	120.193
DLX6	114.46	37.2278
FBXO11	113.537	240.386
ACBD3	113.537	186.139
RARS2	113.537	165.93
CEP192	113.537	156.357
CTNNB1	113.537	129.766
CKAP2	113.537	90.4105
EIF5A	113.537	63.8192
CUFF.89080.1	113.537	59.5646
CUFF.63310.1	112.614	173.375
MIR1282	112.614	111.684
CUFF.1574.2	112.614	99.9834
AFF1	112.614	46.8007
CUFF.51155.1	111.691	289.314
GTPBP4	111.691	211.667
EXOSC8	111.691	199.967
TRIM65	111.691	177.63
WDYHV1	111.691	168.057
CDC42SE2	111.691	158.484
STRN	111.691	136.148
FOXK2	111.691	81.9013
WDR83	111.691	68.0738
RPS3	110.768	205.285
RNF115	110.768	185.076
KIF5B	110.768	155.293
ASPM	110.768	149.975
SLC15A4	110.768	146.784
TMSB4X	110.768	140.402
LEF1	110.768	94.6651
ZBTB11	110.768	81.9013
GPATCH1	110.768	28.7186
DARS	109.845	190.394
CEP57	109.845	158.484
NAP1L1	109.845	125.511
TRMT2A	109.845	65.9465
RYBP	109.845	59.5646
LOC100850270	109.845	55.3099
ABLIM1	109.845	28.7186
CUFF.38105.1	108.922	389.297
TRIM49	108.922	169.121
MBD4	108.922	154.23
LOC787940	108.922	153.166
WAPAL	108.922	139.339
DLG1	108.922	95.7287
HSPE1	108.922	58.5009
FOXO3	108.922	49.9917
BRD7	107.999	301.014
SLC35E3	107.999	264.85
PICALM	107.999	169.121
SH3BGRL2	107.999	162.739
LOC100848920	107.999	129.766
PPP1R14C	107.999	129.766
KIAA0226L	107.999	118.065
CUFF.47004.1	107.999	97.856
NR3C2	107.999	92.5378
PLEKHG1	107.999	85.0922
FAM20B	107.999	36.1642
CUFF.42139.2	107.999	8.50922
THOC7	107.076	227.622
YWHAG	107.076	169.121
MED4	107.076	162.739
SPCS3	107.076	146.784
DSTN	107.076	94.6651
CDC20	107.076	80.8376
LOC100849695	106.153	395.679
MSH6	106.153	143.593
CPEB4	106.153	130.829
RNF8	106.153	101.047
NAA50	105.23	231.876
SOAT1	105.23	216.985
WDR20	105.23	210.603
ZNF706	105.23	189.33
SGTB	105.23	154.23
TMPO	105.23	125.511
ZNF621	105.23	118.065
SSLP1	105.23	41.4825
FOXN3	105.23	20.2094
SPRY1	105.23	7.44557
LOC100850722	104.307	324.414
CETN3	104.307	224.431
RWDD4	104.307	156.357
MTHFD1	104.307	141.466
RCAN3	104.307	115.938
CENPP	104.307	98.9197
CRKL	104.307	91.4741
PIAS1	104.307	30.8459
USP8	104.307	15.9548
NIPBL	104.307	10.6365
KIAA0430	104.307	0
HDAC1	103.384	238.258
PARG	103.384	216.985
F3	103.384	182.948
TMEM14C	103.384	177.63
KDM1A	103.384	136.148
TMTC2	103.384	108.493
LOC510844	103.384	20.2094
SMC1B	103.384	12.7638
WASL	102.461	176.566
LIN7C	102.461	154.23
NETO2	102.461	120.193
ANGEL2	102.461	61.6919
CKAP4	102.461	55.3099
PPP1R12C	102.461	15.9548
LOC523153	101.537	163.803
CUFF.27916.1	101.537	141.466
LOC100851735	101.537	109.556
TMEM194A	101.537	90.4105
UACA	101.537	84.0286
TRAF3IP3	101.537	82.9649
RSU1	101.537	81.9013
CUFF.55999.1	101.537	32.9732
ITGA2	101.537	25.5277
OCIAD1	100.614	215.921
CENPL	100.614	180.821
RAP2A	100.614	166.993
CUFF.56926.1	100.614	157.421
APH1B	100.614	104.238
SLC36A1	100.614	84.0286
CUFF.56350.2	100.614	76.583
RFXANK	100.614	9.57287
POGZ	99.6913	218.049
EIF4E	99.6913	145.72
VAMP3	99.6913	142.529
ERMP1	99.6913	138.275
PPIL4	99.6913	125.511
CSPP1	99.6913	121.256
AGTR1	99.6913	86.1559
LPCAT3	99.6913	25.5277
CARM1	99.6913	6.38192
C23H6orf106	99.6913	2.12731
TMCC3	98.7683	188.267
WTAP	98.7683	149.975
CUFF.9073.1	98.7683	109.556
SSH2	98.7683	80.8376
USP37	98.7683	79.774
SPATS2	98.7683	78.7103
CUFF.10144.3	97.8452	319.096
OSTF1	97.8452	254.213
SUPV3L1	97.8452	174.439
JAK1	97.8452	155.293
WDFY1	97.8452	151.039
CUFF.35631.1	97.8452	129.766
IGF2R	97.8452	87.2195
NLRP9	97.8452	87.2195
HN1L	97.8452	55.3099
ABR	97.8452	14.8911
SNRPE	96.9221	287.186
IFRD1	96.9221	158.484
STK35	96.9221	151.039
SEC61A2	96.9221	144.657
CACHD1	96.9221	115.938
COPB1	96.9221	103.174
RAB30	96.9221	97.856
ESPL1	96.9221	76.583
MAK16	96.9221	73.392
TP53I13	96.9221	12.7638
CUFF.39728.1	96.9221	5.31826
CUFF.72743.3	96.9221	2.12731
TM7SF2	96.9221	2.12731
EXOC5	95.9991	228.685
ADORA2B	95.9991	164.866
RPL4	95.9991	161.675
AGBL2	95.9991	158.484
MCMBP	95.9991	129.766
CUFF.24467.1	95.9991	85.0922
MAPK4	95.9991	77.6466
C23H6orf228	95.9991	73.392
PPM1E	95.9991	57.4372
PBRM1	95.9991	41.4825
RAC1	95.076	189.33
TRIM36	95.076	171.248
TMEM184C	95.076	166.993
GNB1	95.076	157.421
EFEMP1	95.076	135.084
SYNE2	95.076	127.638
WDR47	95.076	127.638
DAZAP2	95.076	92.5378
RPN1	95.076	84.0286
NCBP2	95.076	82.9649
LHX2	95.076	48.928
SMC6	95.076	43.6098
SSSCA1	95.076	9.57287
CDC27	94.1529	178.694
TMEM188	94.1529	164.866
TFG	94.1529	123.384
RABGEF1	94.1529	81.9013
DYNLL2	94.1529	54.2463
CUFF.23588.1	94.1529	37.2278
TRIM8	94.1529	24.464
CUFF.16213.1	93.2299	104.238
SENP6	93.2299	102.111
HERC1	93.2299	61.6919
LOC100850819	93.2299	60.6282
CUFF.28574.1	93.2299	39.3551
CDC6	93.2299	20.2094
TYW1	92.3068	215.921
HTATIP2	92.3068	204.221
MCM6	92.3068	185.076
LOC100850711	92.3068	184.012
HMMR	92.3068	174.439
ATAD1	92.3068	128.702
TOR2A	92.3068	47.8644
BAZ1A	92.3068	44.6734
UBXN4	92.3068	30.8459
LOC100137763	92.3068	20.2094
ZC3HAV1	92.3068	8.50922
SUDS3	91.3837	143.593
ATP5S	91.3837	120.193
ARHGAP17	91.3837	115.938
COG6	91.3837	107.429
DMTF1	90.4607	132.957
TNPO1	90.4607	126.575
POLR1C	90.4607	123.384
HP1BP3	90.4607	88.2832
SEC23A	90.4607	69.1374
REV3L	90.4607	54.2463
WDR12	90.4607	9.57287
SHC1	89.5376	152.102
LOC100851916	89.5376	140.402
RNF19B	89.5376	130.829
TPR	89.5376	113.811
HNRNPF	89.5376	103.174
RAB5B	89.5376	80.8376
PPARGC1A	89.5376	48.928
HERPUD2	88.6145	195.712
SEC31A	88.6145	191.457
SFT2D1	88.6145	168.057
ADIPOR1	88.6145	141.466
AMPD3	88.6145	136.148
MAEL	88.6145	126.575
ARID2	88.6145	125.511
PRR7	88.6145	125.511
TCEB2	88.6145	103.174
FBXL14	88.6145	95.7287
CYB5A	88.6145	81.9013
FEZ2	88.6145	80.8376
PPP2R5E	88.6145	75.5193
TNFRSF10A	88.6145	45.7371
CUFF.75025.1	88.6145	43.6098
CPNE2	88.6145	42.5461
UXT	88.6145	0
KIAA0494	87.6915	199.967
VCL	87.6915	189.33
HADH	87.6915	181.885
C5H22orf28	87.6915	130.829
TM9SF3	87.6915	128.702
NCOA2	87.6915	109.556
SAE1	87.6915	87.2195
DCAF12	87.6915	55.3099
CUFF.17805.3	87.6915	49.9917
OSMR	87.6915	40.4188
HMGXB4	87.6915	28.7186
DCAF4	87.6915	0
CUFF.36872.4	86.7684	181.885
MNS1	86.7684	148.911
SOS1	86.7684	137.211
EGLN3	86.7684	112.747
SYNCRIP	86.7684	107.429
IL23A	86.7684	91.4741
CUTA	86.7684	85.0922
GRPEL2	86.7684	82.9649
CEPT1	86.7684	76.583
DSEL	86.7684	67.0101
LOC100852216	86.7684	53.1826
CMTM4	86.7684	45.7371
AKAP8	86.7684	32.9732
CUFF.16006.1	86.7684	5.31826
PNRC2	85.8453	172.312
GOSR2	85.8453	171.248
TMED7	85.8453	166.993
TP53BP2	85.8453	161.675
CLINT1	85.8453	143.593
RYK	85.8453	143.593
ZBTB2	85.8453	142.529
NKX3-1	85.8453	135.084
RGNEF	85.8453	125.511
ACVR2A	85.8453	121.256
PHAX	85.8453	119.129
SMEK2	85.8453	102.111
ATP6V1B2	85.8453	88.2832
ZC3H14	85.8453	73.392
UBE2I	85.8453	58.5009
NUDT6	85.8453	36.1642
CASC4	84.9222	179.757
TEX2	84.9222	125.511
SEC13	84.9222	124.447
RB1CC1	84.9222	113.811
TBRG1	84.9222	112.747
ABI1	84.9222	89.3468
PPEF2	84.9222	2.12731
SYVN1	83.9992	274.422
TMEM159	83.9992	221.24
CUFF.85017.4	83.9992	194.648
ORC5	83.9992	159.548
ESCO2	83.9992	137.211
GTSF1	83.9992	132.957
ECT2	83.9992	108.493
SNHG12	83.9992	99.9834
SCLT1	83.9992	95.7287
RBM6	83.9992	71.2647
BYSL	83.9992	51.0553
SNX16	83.9992	45.7371
EBF1	83.9992	19.1457
ZNF24	83.0761	140.402
ATP5F1	83.0761	130.829
CDH23	83.0761	129.766
C9H6orf221	83.0761	125.511
ATP11B	83.0761	114.874
PHYHIPL	83.0761	104.238
SRSF4	83.0761	91.4741
FAM126B	83.0761	28.7186
CUFF.34608.1	83.0761	22.3367
ARID4A	83.0761	1.06365
CUFF.58235.3	83.0761	0
CACNA2D1	82.153	186.139
USP2	82.153	80.8376
MTMR3	82.153	65.9465
COLEC12	82.153	51.0553
RIIAD1	82.153	26.5913
CUFF.57645.1	82.153	14.8911
CIRBP	82.153	9.57287
LYAR	82.153	2.12731
STRAP	81.23	193.585
TMEM233	81.23	119.129
RNF38	81.23	91.4741
ZNF436	81.23	86.1559
PDE8B	81.23	74.4557
NMD3	81.23	54.2463
USP34	81.23	37.2278
YBX1	81.23	30.8459
NGDN	80.3069	182.948
FAM190B	80.3069	171.248
SEC61B	80.3069	171.248
MOCS2	80.3069	136.148
SIPA1L2	80.3069	135.084
SARNP	80.3069	131.893
HNRNPC	80.3069	123.384
CDH3	80.3069	112.747
IQCB1	80.3069	112.747
USP48	80.3069	97.856
IGFBP7	80.3069	93.6014
C29H11orf48	80.3069	88.2832
CA14	80.3069	22.3367
CUFF.57642.2	80.3069	13.8275
PHF20	80.3069	10.6365
LRRC59	79.3838	208.476
C1QBP	79.3838	194.648
POLE2	79.3838	187.203
NUP160	79.3838	177.63
SLC44A5	79.3838	172.312
CDK9	79.3838	141.466
DIRAS2	79.3838	125.511
TRIM59	79.3838	121.256
LRIG3	79.3838	118.065
POC5	79.3838	106.365
TIPIN	79.3838	103.174
CDH1	79.3838	102.111
RCOR2	79.3838	97.856
INSIG1	79.3838	74.4557
GOLGA4	79.3838	42.5461
ZAR1	79.3838	30.8459
ZNF462	79.3838	24.464
MAD2L1BP	78.4608	201.03
PRDM13	78.4608	199.967
TAF2	78.4608	130.829
GTF2F2	78.4608	110.62
GRM8	78.4608	101.047
C6H4orf21	78.4608	98.9197
HSPA4L	78.4608	85.0922
SNX27	78.4608	53.1826
PIGW	78.4608	45.7371
GCC2	78.4608	5.31826
STK39	77.5377	270.168
RECQL	77.5377	195.712
ABCB10	77.5377	152.102
CSNK2A2	77.5377	123.384
GMCL1	77.5377	113.811
CUFF.25975.1	77.5377	78.7103
NANOS1	77.5377	78.7103
FBXO32	77.5377	75.5193
EIF2AK2	77.5377	61.6919
WDR34	77.5377	47.8644
KIAA1009	77.5377	38.2915
LOC100849847	77.5377	8.50922
PPM1A	76.6146	169.121
PTAR1	76.6146	165.93
RAD9A	76.6146	142.529
AHCTF1	76.6146	121.256
DENND5A	76.6146	111.684
CUFF.82113.1	76.6146	108.493
MCM4	76.6146	94.6651
CUFF.33176.2	76.6146	85.0922
ZRANB3	76.6146	71.2647
TLCD1	76.6146	37.2278
PEX2	76.6146	31.9096
MORN4	75.6916	174.439
BLCAP	75.6916	168.057
HNRNPA1	75.6916	132.957
DNAJA2	75.6916	85.0922
METTL20	75.6916	76.583
EIF4G3	75.6916	13.8275
SNRPG	74.7685	226.558
TRAPPC2	74.7685	161.675
ENY2	74.7685	144.657
DNMT1	74.7685	114.874
RAP2C	74.7685	113.811
APBB2	74.7685	111.684
BEND4	74.7685	85.0922
FBXO43	74.7685	78.7103
CSF1R	74.7685	59.5646
PCBP2	74.7685	53.1826
FAM18A	74.7685	44.6734
LOC100337329	74.7685	41.4825
DDB1	74.7685	38.2915
UBE2E1	73.8454	173.375
C10H5orf13	73.8454	147.848
TMX3	73.8454	124.447
GDF9	73.8454	123.384
EIF2A	73.8454	120.193
SNRPD3	73.8454	120.193
RAD51AP1	73.8454	104.238
CUFF.48123.9	73.8454	93.6014
HNRNPUL1	73.8454	73.392
RNF207	73.8454	69.1374
USP22	73.8454	58.5009
ADCY3	73.8454	54.2463
UPF1	73.8454	44.6734
CUFF.24756.1	73.8454	42.5461
TRPT1	73.8454	27.655
CFB	73.8454	26.5913
NFRKB	73.8454	25.5277
CUFF.62373.1	73.8454	14.8911
RPL12	73.8454	1.06365
TECTB	72.9224	165.93
LOC100335564	72.9224	127.638
SSX2IP	72.9224	117.002
TBC1D14	72.9224	109.556
FBXL4	72.9224	90.4105
PARN	72.9224	63.8192
PDXDC1	72.9224	61.6919
LRIG1	72.9224	47.8644
LOC509810	72.9224	23.4004
YBX2	72.9224	18.0821
GPR44	72.9224	1.06365
SMAD1	71.9993	146.784
VTI1B	71.9993	142.529
VEZF1	71.9993	124.447
FAM21A	71.9993	99.9834
UNG	71.9993	73.392
CHEK1	71.9993	69.1374
MAPK8IP3	71.9993	69.1374
EEF1A1	71.9993	55.3099
NCOA1	71.9993	40.4188
CERS5	71.9993	23.4004
SSB	71.9993	7.44557
CUFF.29707.1	71.9993	0
CSTB	71.0762	108.493
CUFF.18821.1	71.0762	106.365
CCT8	71.0762	93.6014
PPP4R2	71.0762	73.392
HMBOX1	71.0762	67.0101
SET	71.0762	57.4372
FAM164A	71.0762	48.928
DCLRE1C	71.0762	31.9096
CUFF.73596.1	71.0762	28.7186
KIF3A	71.0762	9.57287
RPS27A	70.1532	136.148
DHX40	70.1532	105.302
MKLN1	70.1532	105.302
TRIM24	70.1532	72.3284
KAT6B	70.1532	68.0738
SF1	70.1532	51.0553
HMG20A	70.1532	38.2915
CUFF.28251.1	70.1532	11.7002
ORC6	69.2301	181.885
LOC781886	69.2301	138.275
C16H1orf55	69.2301	136.148
GNL3	69.2301	125.511
BTF3	69.2301	122.32
COQ10B	69.2301	104.238
APAF1	69.2301	98.9197
CUX2	69.2301	78.7103
SEPHS2	69.2301	58.5009
ZBTB5	69.2301	53.1826
LIG1	69.2301	46.8007
CUFF.32536.1	69.2301	24.464
HSP90AA1	69.2301	23.4004
NKIRAS2	69.2301	23.4004
LOC100851969	69.2301	18.0821
SNTB2	69.2301	8.50922
C24H18orf21	69.2301	1.06365
MORF4L2	68.307	187.203
YIPF5	68.307	111.684
HMGB2	68.307	89.3468
KLF11	68.307	68.0738
SFI1	68.307	65.9465
TIPRL	68.307	65.9465
CRNKL1	68.307	62.7555
THOC3	68.307	56.3736
ZNF266	68.307	55.3099
LOC100851522	68.307	36.1642
TNRC6A	68.307	31.9096
LOC100851655	68.307	24.464
RASAL2	68.307	23.4004
R3HDM2	68.307	15.9548
DHX36	67.384	165.93
FNBP1L	67.384	130.829
RHOT1	67.384	113.811
TET2	67.384	105.302
ESRP1	67.384	98.9197
PAWR	67.384	96.7924
CUFF.67239.2	67.384	87.2195
DPY30	67.384	85.0922
LGALS3	67.384	82.9649
MYLIP	67.384	65.9465
ZNF187	67.384	35.1005
BNIP1	67.384	12.7638
FARP1	67.384	0
E2F5	66.4609	196.776
NUDT9	66.4609	143.593
SPTLC1	66.4609	141.466
PSPH	66.4609	128.702
RIPK1	66.4609	115.938
VPS16	66.4609	107.429
RDH11	66.4609	99.9834
TPD52L2	66.4609	85.0922
CBFA2T2	66.4609	84.0286
GLS2	66.4609	64.8828
YTHDF1	66.4609	49.9917
SUGT1	66.4609	23.4004
CDCA7L	66.4609	22.3367
KIAA0664	66.4609	15.9548
CUFF.29726.2	66.4609	14.8911
RRAGC	66.4609	14.8911
TOMM20L	66.4609	0
YWHAZ	66.4609	0
CEP57L1	65.5378	153.166
NUDT11	65.5378	152.102
PSMB2	65.5378	140.402
DNAJB11	65.5378	132.957
IFNGR1	65.5378	132.957
RAD1	65.5378	121.256
GOLGA7	65.5378	119.129
BMPR1A	65.5378	99.9834
HNRNPL	65.5378	93.6014
EIF4EBP2	65.5378	92.5378
INADL	65.5378	84.0286
RICTOR	65.5378	78.7103
SSFA2	65.5378	68.0738
C5H12orf35	65.5378	58.5009
CUFF.4220.1	65.5378	58.5009
BZW1	65.5378	53.1826
LOC616167	65.5378	53.1826
RAB15	65.5378	51.0553
ADD1	65.5378	48.928
SCYL2	65.5378	48.928
UBE2Q1	65.5378	39.3551
CDYL	65.5378	36.1642
SRRD	65.5378	20.2094
PLCL2	65.5378	19.1457
GPATCH8	65.5378	9.57287
CUFF.52894.1	64.6148	130.829
FAM72A	64.6148	105.302
ALMS1	64.6148	97.856
PALB2	64.6148	97.856
KALRN	64.6148	73.392
UBL3	64.6148	55.3099
LOC783466	64.6148	49.9917
NME2	64.6148	47.8644
SYTL2	64.6148	46.8007
LOC100851920	64.6148	42.5461
TRIP11	64.6148	31.9096
DNAJC9	64.6148	28.7186
CUFF.18265.1	64.6148	15.9548
SUN2	64.6148	15.9548
PRUNE2	64.6148	7.44557
ANKRD12	64.6148	0
CUFF.87978.1	63.6917	294.632
TBCC	63.6917	202.094
PPTC7	63.6917	181.885
MRPL18	63.6917	129.766
FAM8A1	63.6917	115.938
CUFF.30071.2	63.6917	99.9834
DUSP7	63.6917	88.2832
MRPS10	63.6917	87.2195
JAG1	63.6917	86.1559
OTUD3	63.6917	68.0738
MCM10	63.6917	58.5009
ITGAE	63.6917	56.3736
TAF12	63.6917	53.1826
KCMF1	63.6917	51.0553
EXOSC3	63.6917	48.928
CEP135	63.6917	43.6098
CUFF.53806.7	63.6917	29.7823
DDOST	63.6917	25.5277
RFX7	63.6917	20.2094
PTTG1	63.6917	14.8911
KIAA0195	63.6917	8.50922
TMEM50B	62.7686	166.993
CUFF.82323.1	62.7686	134.02
POLR2H	62.7686	127.638
GTF2H3	62.7686	119.129
GLTP	62.7686	118.065
TOMM20	62.7686	111.684
SHCBP1	62.7686	103.174
PDIA4	62.7686	92.5378
SLC31A2	62.7686	82.9649
RPL15	62.7686	78.7103
INPPL1	62.7686	73.392
KIF4A	62.7686	72.3284
CTSB	62.7686	64.8828
PBX3	62.7686	39.3551
SEC16B	62.7686	22.3367
ITGB1BP1	62.7686	18.0821
ROBO1	62.7686	9.57287
ZFR	62.7686	6.38192
TNRC6B	62.7686	4.25461
HIBADH	61.8456	198.903
PIGY	61.8456	170.184
DVL2	61.8456	108.493
SNRPF	61.8456	95.7287
C11H2orf29	61.8456	93.6014
HSPA14	61.8456	89.3468
PTGES3	61.8456	84.0286
POLR2C	61.8456	82.9649
FAM168B	61.8456	75.5193
ZFX	61.8456	73.392
PAPD4	61.8456	71.2647
LOC538992	61.8456	70.2011
VPS72	61.8456	70.2011
ANLN	61.8456	67.0101
CUFF.35571.1	61.8456	61.6919
TXNL1	61.8456	61.6919
LOC100852207	61.8456	55.3099
KIAA0753	61.8456	53.1826
INSIG2	61.8456	29.7823
STK4	61.8456	29.7823
CLSTN1	61.8456	21.2731
DDX42	61.8456	19.1457
UBN1	61.8456	12.7638
LOC100849253	61.8456	2.12731
GIPC2	60.9225	125.511
LOC614993	60.9225	109.556
TMED4	60.9225	104.238
CEP120	60.9225	94.6651
CAST	60.9225	88.2832
PHF10	60.9225	76.583
MKI67IP	60.9225	70.2011
ACVR1	60.9225	59.5646
H2AFX	60.9225	55.3099
PGAM5	60.9225	41.4825
PLEKHH3	60.9225	34.0369
TAOK3	60.9225	12.7638
LOC100847576	60.9225	6.38192
THOC2	60.9225	3.19096
MID1	60.9225	1.06365
UBE2O	60.9225	0
ARL1	59.9994	181.885
LNX2	59.9994	118.065
TTC27	59.9994	118.065
PHLPP2	59.9994	110.62
ANKLE2	59.9994	82.9649
CUFF.23900.1	59.9994	79.774
CHMP2A	59.9994	78.7103
DPP8	59.9994	71.2647
BAZ1B	59.9994	63.8192
SLBP	59.9994	61.6919
AHCYL1	59.9994	38.2915
SVIL	59.9994	27.655
UFL1	59.9994	26.5913
CUFF.69779.1	59.9994	25.5277
DDX24	59.9994	12.7638
SMARCC2	59.9994	10.6365
LOC100851451	59.9994	7.44557
CEP164	59.9994	4.25461
KBTBD4	59.9994	1.06365
ABCF3	59.9994	0
NRSN1	59.9994	0
ACTR3	59.0763	138.275
CUFF.27550.1	59.0763	112.747
ILK	59.0763	109.556
LOC541149	59.0763	88.2832
ANK3	59.0763	87.2195
UBXN2B	59.0763	85.0922
C8H9orf102	59.0763	77.6466
PFDN2	59.0763	67.0101
ANP32E	59.0763	59.5646
GNS	59.0763	59.5646
CUFF.83352.2	59.0763	58.5009
KIAA0922	59.0763	58.5009
SLC16A1	59.0763	58.5009
PLIN2	59.0763	53.1826
KIF5C	59.0763	47.8644
EIF2AK1	59.0763	39.3551
LNX1	59.0763	31.9096
XPC	59.0763	31.9096
LOC100849405	59.0763	29.7823
KIAA1524	59.0763	25.5277
BAZ2A	59.0763	23.4004
CCNI	59.0763	23.4004
RBM38	59.0763	20.2094
NOP58	59.0763	17.0184
LOC789486	59.0763	14.8911
CWC22	59.0763	11.7002
ALDH2	59.0763	6.38192
CUFF.5787.1	59.0763	0
CUFF.61857.1	59.0763	0
RNF2	58.1533	126.575
RAD50	58.1533	112.747
RPS28	58.1533	110.62
PXK	58.1533	105.302
PGM2L1	58.1533	89.3468
HNRNPK	58.1533	85.0922
TTC3	58.1533	75.5193
TUB	58.1533	75.5193
SDCBP	58.1533	72.3284
NFYB	58.1533	71.2647
ARF6	58.1533	63.8192
LOC100851720	58.1533	43.6098
KIAA0913	58.1533	38.2915
SMAD2	58.1533	38.2915
LUC7L3	58.1533	35.1005
CDKL2	58.1533	31.9096
CUFF.79353.4	58.1533	29.7823
DYRK1A	58.1533	20.2094
TOPORS	58.1533	13.8275
CUFF.40241.1	58.1533	6.38192
TTN	58.1533	5.31826
SLC16A11	58.1533	0
CHMP5	57.2302	166.993
NUDT21	57.2302	135.084
AKAP9	57.2302	95.7287
PPIH	57.2302	87.2195
EXT1	57.2302	65.9465
ARHGAP12	57.2302	63.8192
ECHDC1	57.2302	52.119
MPP7	57.2302	46.8007
NUPL1	57.2302	46.8007
KLHL8	57.2302	45.7371
GLUD1	57.2302	41.4825
TMEM30A	57.2302	32.9732
LOC618143	57.2302	6.38192
ABHD10	56.3071	161.675
CUFF.36170.1	56.3071	91.4741
HEY2	56.3071	89.3468
TANK	56.3071	86.1559
RAB28	56.3071	84.0286
LOC506293	56.3071	78.7103
MOB1A	56.3071	77.6466
USP15	56.3071	74.4557
BZW2	56.3071	71.2647
LOC100851694	56.3071	60.6282
TROAP	56.3071	56.3736
CTR9	56.3071	55.3099
VPS35	56.3071	41.4825
FURIN	56.3071	31.9096
LOC100851428	56.3071	23.4004
PDE6A	56.3071	20.2094
LOC100849445	56.3071	18.0821
C2H1orf135	56.3071	15.9548
RAD23A	56.3071	15.9548
DENND4C	56.3071	11.7002
GTF3A	56.3071	9.57287
RPS24	56.3071	3.19096
CAPN7	55.3841	128.702
RBM17	55.3841	119.129
ATG3	55.3841	114.874
CUFF.51296.1	55.3841	103.174
CUFF.35709.2	55.3841	101.047
PLEKHA3	55.3841	90.4105
LSM14B	55.3841	88.2832
2018-03-06	55.3841	87.2195
ZFAND6	55.3841	75.5193
C8H9orf72	55.3841	73.392
NOB1	55.3841	67.0101
PPWD1	55.3841	60.6282
POLB	55.3841	58.5009
FOXJ3	55.3841	56.3736
NHP2L1	55.3841	49.9917
LONRF1	55.3841	48.928
TAF15	55.3841	41.4825
ABCF2	55.3841	39.3551
CFDP1	55.3841	39.3551
ARL6IP1	55.3841	36.1642
NAA15	55.3841	34.0369
PPME1	55.3841	23.4004
FAM149A	55.3841	13.8275
EIF3H	55.3841	12.7638
KLHDC2	54.461	174.439
GLCE	54.461	145.72
GSR	54.461	144.657
TMEM39A	54.461	134.02
YAF2	54.461	130.829
PPP1CC	54.461	118.065
FBXL5	54.461	102.111
GCH1	54.461	90.4105
C6H4orf34	54.461	77.6466
RNF145	54.461	69.1374
FRYL	54.461	67.0101
SMNDC1	54.461	62.7555
ZFP106	54.461	61.6919
FBXL20	54.461	57.4372
UBE2K	54.461	44.6734
ABL1	54.461	36.1642
PSIP1	54.461	30.8459
CTTN	54.461	26.5913
RACGAP1	54.461	26.5913
MYO6	54.461	17.0184
ELL3	54.461	9.57287
LPAR3	54.461	9.57287
CUFF.33824.1	54.461	8.50922
CDK4	54.461	7.44557
ARGLU1	53.5379	113.811
PL-5283	53.5379	87.2195
UBE2V1	53.5379	85.0922
SETD3	53.5379	82.9649
ZDHHC7	53.5379	78.7103
GLS	53.5379	76.583
GSPT1	53.5379	73.392
LOC100851966	53.5379	65.9465
CEBPG	53.5379	64.8828
ATXN3	53.5379	60.6282
SH3KBP1	53.5379	59.5646
LOC100294918	53.5379	56.3736
SLC25A36	53.5379	52.119
RALGAPB	53.5379	47.8644
CBR4	53.5379	45.7371
SNAPIN	53.5379	45.7371
TTC5	53.5379	37.2278
OXSR1	53.5379	28.7186
GLB1L	53.5379	27.655
PPP4C	53.5379	10.6365
CCT3	53.5379	8.50922
PPP1R12A	53.5379	7.44557
ISL1	53.5379	6.38192
FBF1	53.5379	2.12731
RANBP2	52.6149	141.466
RPLP0	52.6149	132.957
MLF1	52.6149	122.32
C20H5orf34	52.6149	113.811
GLT8D1	52.6149	106.365
WSB1	52.6149	101.047
TRO	52.6149	99.9834
C4H7orf57	52.6149	97.856
YES1	52.6149	93.6014
PARP16	52.6149	90.4105
MRPL15	52.6149	85.0922
CASC1	52.6149	81.9013
ETFA	52.6149	80.8376
ATG14	52.6149	79.774
UPF3A	52.6149	78.7103
SAP30L	52.6149	75.5193
PIAS2	52.6149	74.4557
LYPLAL1	52.6149	73.392
CDC25C	52.6149	65.9465
LOC790088	52.6149	64.8828
ACD	52.6149	56.3736
NEDD4L	52.6149	53.1826
SPPL2B	52.6149	51.0553
FBXO45	52.6149	36.1642
KPNA2	52.6149	34.0369
CUFF.89179.1	52.6149	28.7186
SRP72	52.6149	21.2731
FAM45A	52.6149	13.8275
PGM2	52.6149	13.8275
CREBBP	52.6149	12.7638
GKAP1	52.6149	6.38192
ZNF292	52.6149	1.06365
ABCE1	51.6918	154.23
FEM1C	51.6918	130.829
FAM104A	51.6918	112.747
C8H9orf64	51.6918	97.856
CUFF.38220.1	51.6918	90.4105
RPAIN	51.6918	90.4105
ATP5A1	51.6918	85.0922
AP1S2	51.6918	74.4557
ATG5	51.6918	68.0738
PTPN13	51.6918	67.0101
FBLN5	51.6918	64.8828
TXNRD1	51.6918	64.8828
SFPQ	51.6918	57.4372
C19H17orf49	51.6918	55.3099
PAFAH1B2	51.6918	49.9917
AP3M1	51.6918	45.7371
LMNB2	51.6918	45.7371
GRSF1	51.6918	42.5461
MRPL19	51.6918	36.1642
PSMD3	51.6918	35.1005
SEC62	51.6918	35.1005
ZDHHC3	51.6918	27.655
ARHGAP25	51.6918	14.8911
TOP2A	51.6918	14.8911
MAP3K1	51.6918	10.6365
DIAPH1	51.6918	8.50922
UTP18	50.7687	159.548
CENPW	50.7687	153.166
KIF20A	50.7687	87.2195
LOC512293	50.7687	78.7103
SLC5A1	50.7687	74.4557
TMX2	50.7687	74.4557
CUFF.17624.2	50.7687	73.392
SLC35A1	50.7687	72.3284
RPL5	50.7687	69.1374
TMED10	50.7687	63.8192
TSPAN7	50.7687	55.3099
RCN2	50.7687	54.2463
TDRD7	50.7687	54.2463
KANK1	50.7687	45.7371
CASP8AP2	50.7687	38.2915
BMPR1B	50.7687	35.1005
GINS2	50.7687	32.9732
CUFF.56942.1	50.7687	31.9096
LOC526200	50.7687	22.3367
WSB2	50.7687	22.3367
CCAR1	50.7687	9.57287
LEO1	50.7687	7.44557
TNFAIP8L1	50.7687	1.06365
PGGT1B	49.8457	128.702
OR4S1	49.8457	125.511
RCHY1	49.8457	110.62
RAD51	49.8457	104.238
SLC41A2	49.8457	90.4105
WDR92	49.8457	76.583
ORC2	49.8457	72.3284
LOC100850053	49.8457	62.7555
KHDRBS1	49.8457	51.0553
TRMT112	49.8457	51.0553
SAP30	48.9226	187.203
UBE4A	48.9226	138.275
KCTD9	48.9226	105.302
SLC25A44	48.9226	104.238
MAP4K5	48.9226	87.2195
ZP4	48.9226	86.1559
CUFF.54042.1	48.9226	85.0922
DNAJA1	48.9226	85.0922
OSBPL8	48.9226	82.9649
C10H15orf44	48.9226	81.9013
UNC119	48.9226	80.8376
DCAF7	48.9226	79.774
CLK2	48.9226	71.2647
NUP98	48.9226	65.9465
MALT1	48.9226	62.7555
CUFF.6621.2	48.9226	61.6919
MTDH	48.9226	54.2463
ZNF664	47.9995	129.766
NPTN	47.9995	102.111
MYNN	47.9995	96.7924
HMGN4	47.9995	89.3468
DPF2	47.9995	70.2011
LOC100849188	47.9995	70.2011
CUFF.36737.1	47.9995	64.8828
TEX10	47.9995	59.5646
CUFF.31840.1	47.9995	52.119
TIPARP	47.0765	118.065
C24H18orf32	47.0765	115.938
RNF13	47.0765	112.747
PELI1	47.0765	109.556
PSME4	47.0765	86.1559
PDLIM1	47.0765	70.2011
SESN3	47.0765	68.0738
UBA1	47.0765	62.7555
TKTL1	47.0765	59.5646
USP44	47.0765	52.119
CUFF.33033.1	47.0765	51.0553
GPR151	46.1534	115.938
PDK1	46.1534	104.238
CSE1L	46.1534	101.047
PLCH1	46.1534	95.7287
HACE1	46.1534	86.1559
RNPC3	46.1534	86.1559
RHEB	46.1534	84.0286
MTAP	46.1534	82.9649
FAM54B	46.1534	79.774
ELOVL5	46.1534	78.7103
SCCPDH	46.1534	78.7103
SOX30	46.1534	75.5193
CSNK1A1	46.1534	74.4557
DDX21	46.1534	73.392
KRAS	46.1534	70.2011
C1H3orf38	46.1534	68.0738
CCDC132	46.1534	62.7555
FTSJD2	46.1534	56.3736
TRAPPC3	46.1534	52.119
SPDYA	45.2303	162.739
MRPS35	45.2303	94.6651
BLM	45.2303	93.6014
CD164	45.2303	92.5378
NR2C1	45.2303	87.2195
RBM4	45.2303	82.9649
SLC25A16	45.2303	82.9649
CDC40	45.2303	81.9013
RIT1	45.2303	80.8376
CFDP2	45.2303	76.583
RAB22A	45.2303	74.4557
CLK3	45.2303	72.3284
BIRC6	45.2303	70.2011
RNF14	45.2303	69.1374
MED20	45.2303	64.8828
SLAIN1	45.2303	64.8828
DEGS1	45.2303	57.4372
LOC100850426	45.2303	55.3099
PIK3R1	45.2303	53.1826
GTF3C3	45.2303	51.0553
RSPRY1	45.2303	51.0553
NUP37	44.3073	234.004
CUFF.26805.1	44.3073	141.466
ZNF330	44.3073	137.211
CEP44	44.3073	132.957
TMEM128	44.3073	112.747
ANKRD46	44.3073	107.429
SPAG9	44.3073	90.4105
NUP133	44.3073	89.3468
C15H11orf58	44.3073	81.9013
DR1	44.3073	78.7103
GAR1	44.3073	72.3284
PRSS23	44.3073	71.2647
ERBB2IP	44.3073	65.9465
CASC3	44.3073	60.6282
HNRNPH3	44.3073	60.6282
LAMC1	44.3073	59.5646
PTRHD1	44.3073	59.5646
UGDH	44.3073	54.2463
EEF2K	44.3073	51.0553
SEC23B	44.3073	51.0553
CA9	43.3842	129.766
RAP1B	43.3842	126.575
BET1	43.3842	109.556
CUFF.33806.1	43.3842	90.4105
CDK7	43.3842	85.0922
BIRC5	43.3842	84.0286
LOC100850963	43.3842	84.0286
LRRC42	43.3842	84.0286
LOC784368	43.3842	71.2647
PSPC1	43.3842	65.9465
SEC22B	43.3842	62.7555
TMEM109	43.3842	60.6282
AK4	43.3842	54.2463
LOC617154	43.3842	53.1826
PAN2	43.3842	51.0553
TUBE1	42.4611	158.484
N4BP2L2	42.4611	95.7287
POLE4	42.4611	90.4105
IFT88	42.4611	84.0286
PPP4R1	42.4611	67.0101
TMEM9B	42.4611	60.6282
DBT	42.4611	54.2463
LMAN2	42.4611	51.0553
SLC25A30	41.5381	102.111
DNMBP	41.5381	65.9465
MYL12A	41.5381	59.5646
PRPS2	41.5381	55.3099
MTMR12	41.5381	51.0553
FANCL	40.615	106.365
GNPNAT1	40.615	106.365
RRM1	40.615	99.9834
SRP19	40.615	89.3468
SELRC1	40.615	84.0286
EEF1E1	40.615	81.9013
RNF148	40.615	79.774
LATS2	40.615	75.5193
GSK3B	40.615	70.2011
SSR3	40.615	68.0738
CUFF.52326.1	40.615	58.5009
PFKFB2	40.615	57.4372
RAD17	40.615	53.1826
RPL26L1	39.6919	141.466
FABP5	39.6919	134.02
[truncated: 585 more rows]

## Sheet: Target genes of miRanda
bta-miR-103	ENSBTAG00000000355|ENSBTAT00000000461|OXLD1	161	-25.7	161	-25.7	156	23	1031	690
bta-miR-103	ENSBTAG00000000985|ENSBTAT00000001303|RAB10	146	-21.87	146	-21.87	265	23	1177	766
bta-miR-103	ENSBTAG00000000961|ENSBTAT00000001270|NEURL2	149	-20.12	149	-20.12	287	23	736	56
bta-miR-103	ENSBTAG00000001440|ENSBTAT00000001888|PMM2	144	-20.2	144	-20.2	482	23	1313	611
bta-miR-103	ENSBTAG00000001855|ENSBTAT00000002419|COQ9	156	-24.49	156	-24.49	545	23	641	417
bta-miR-103	ENSBTAG00000001086|ENSBTAT00000001440|FHL2	161	-20.8	161	-20.8	672	23	312	78
bta-miR-103	ENSBTAG00000001161|ENSBTAT00000001545|SINHCAF	149	-20.01	149	-20.01	798	23	1914	228
bta-miR-103	ENSBTAG00000003044|ENSBTAT00000003961|SPIN1	159	-20.51	159	-20.51	965	23	3346	3035
bta-miR-103	ENSBTAG00000002209|ENSBTAT00000002860|JPT2	158	-25.01	158	-25.01	1033	23	2338	1736
bta-miR-103	ENSBTAG00000003975|ENSBTAT00000005195|LMAN2L	157	-20.03	157	-20.03	1074	23	976	198
bta-miR-103	ENSBTAG00000003282|ENSBTAT00000004256|SLCO1A2	172	-23.72	172	-23.72	1363	23	1336	828
bta-miR-103	ENSBTAG00000003547|ENSBTAT00000004619|CSTF2	155	-20.96	155	-20.96	1492	23	2916	711
bta-miR-103	ENSBTAG00000002755|ENSBTAT00000003572|ANKRD12	163	-21.66	163	-21.66	1631	23	245	46
bta-miR-103	ENSBTAG00000002744|ENSBTAT00000003558|MUSK	158	-21.63	158	-21.63	1654	23	603	104
bta-miR-103	ENSBTAG00000002561|ENSBTAT00000003317|CCDC120	155	-21.48	155	-21.48	1710	23	1642	1337
bta-miR-103	ENSBTAG00000007622|ENSBTAT00000010022|CTSD	151	-21.47	151	-21.47	1805	23	658	160
bta-miR-103	ENSBTAG00000004791|ENSBTAT00000006292|VPS26C	153	-25.8	153	-25.8	1872	23	1949	1150
bta-miR-103	ENSBTAG00000004941|ENSBTAT00000006500|TEX35	156	-23.9	156	-23.9	1876	23	179	34
bta-miR-103	ENSBTAG00000004878|ENSBTAT00000006413|CAMKV	161	-23.97	161	-23.97	1895	23	1329	269
bta-miR-103	ENSBTAG00000006432|ENSBTAT00000008433|KCNE4	155	-22.45	155	-22.45	1899	23	2041	879
bta-miR-103	ENSBTAG00000006202|ENSBTAT00000008146|ST13	171	-21.15	171	-21.15	1976	23	1870	652
bta-miR-103	ENSBTAG00000006349|ENSBTAT00000008330|EXTL1	155	-22.73	155	-22.73	2066	23	1292	381
bta-miR-103	ENSBTAG00000007994|ENSBTAT00000010509|OSCP1	151	-20.23	151	-20.23	2109	23	233	66
bta-miR-103	ENSBTAG00000007865|ENSBTAT00000010347|GNPDA1	142	-20.99	142	-20.99	2283	23	1360	1108
bta-miR-103	ENSBTAG00000005424|ENSBTAT00000007132|KCNC1	153	-20.17	153	-20.17	2311	23	1380	1296
bta-miR-103	ENSBTAG00000005857|ENSBTAT00000007699|SLC6A1	150	-22.69	150	-22.69	2328	23	2284	387
bta-miR-103	ENSBTAG00000004383|ENSBTAT00000005756|FNBP1L	161	-22.71	161	-22.71	2422	23	2247	578
bta-miR-103	ENSBTAG00000007320|ENSBTAT00000009627|PI4KB	164	-21.91	164	-21.91	2425	23	703	428
bta-miR-103	ENSBTAG00000007123|ENSBTAT00000009379|ENSA	168	-20.22	168	-20.22	2460	23	1951	230
bta-miR-103	ENSBTAG00000007320|ENSBTAT00000009628|PI4KB	164	-21.91	164	-21.91	2527	23	703	428
bta-miR-103	ENSBTAG00000007288|ENSBTAT00000009583|CDK19	150	-21.41	150	-21.41	2532	23	119	63
bta-miR-103	ENSBTAG00000006126|ENSBTAT00000008061|GTF3C1	156	-22.87	156	-22.87	2645	23	826	251
bta-miR-103	ENSBTAG00000005691|ENSBTAT00000007477|FGF2	154	-23.26	154	-23.26	2680	23	6023	5806
bta-miR-103	ENSBTAG00000007592|ENSBTAT00000009984|RARG	158	-20.09	158	-20.09	2818	23	1085	425
bta-miR-103	ENSBTAG00000005312|ENSBTAT00000006986|MED26	161	-20.29	161	-20.29	2842	23	1039	162
bta-miR-103	ENSBTAG00000006567|ENSBTAT00000008625|VIPR1	170	-24.02	170	-24.02	3109	23	1220	144
bta-miR-103	ENSBTAG00000004471|ENSBTAT00000005868|ST3GAL6	156	-20.69	156	-20.69	3238	23	3265	1456
bta-miR-103	ENSBTAG00000004247|ENSBTAT00000005564|RPH3A	159	-20.71	159	-20.71	3336	23	2073	175
bta-miR-103	ENSBTAG00000012074|ENSBTAT00000016017|MYB	169	-24.83	169	-24.83	3488	23	1205	662
bta-miR-103	ENSBTAG00000008424|ENSBTAT00000011083|ABR	162	-21.6	162	-21.6	3596	23	2525	595
bta-miR-103	ENSBTAG00000013259|ENSBTAT00000017638|POLR3A	152	-20.19	152	-20.19	3629	23	2931	1769
bta-miR-103	ENSBTAG00000014603|ENSBTAT00000019599|VAMP1	151	-20.56	151	-20.56	3726	23	2102	158
bta-miR-103	ENSBTAG00000009337|ENSBTAT00000012291|PNMA8A	164	-20.7	164	-20.7	3754	23	2008	1584
bta-miR-103	ENSBTAG00000014596|ENSBTAT00000019429|EFHD1	144	-20.1	144	-20.1	3842	23	1092	552
bta-miR-103	ENSBTAG00000014471|ENSBTAT00000019242|AKAP2	166	-23.95	166	-23.95	3875	23	3851	3352
bta-miR-103	ENSBTAG00000009732|ENSBTAT00000012833|NCBP1	150	-20.39	150	-20.39	3884	23	3613	808
bta-miR-103	ENSBTAG00000012985|ENSBTAT00000017266|FUK	153	-20.75	153	-20.75	3892	23	652	569
bta-miR-103	ENSBTAG00000015249|ENSBTAT00000020286|B4GALT1	151	-22.34	151	-22.34	3951	23	2724	2284
bta-miR-103	ENSBTAG00000014861|ENSBTAT00000019790|SLC20A2	154	-21.54	154	-21.54	3988	23	1295	1200
bta-miR-103	ENSBTAG00000040065|ENSBTAT00000012163|RAD51AP1	150	-22.37	150	-22.37	3997	23	1033	287
bta-miR-103	ENSBTAG00000013653|ENSBTAT00000018147|NFE2L1	161	-25.19	161	-25.19	4047	23	2938	2498
bta-miR-103	ENSBTAG00000011256|ENSBTAT00000014951|MYO1B	162	-22.77	162	-22.77	4054	23	1210	169
bta-miR-103	ENSBTAG00000010532|ENSBTAT00000013923|KCTD11	161	-20.93	161	-20.93	4363	23	1340	3
bta-miR-103	ENSBTAG00000012141|ENSBTAT00000016108|RAD9A	155	-27.71	155	-27.71	4433	23	825	790
bta-miR-103	ENSBTAG00000012343|ENSBTAT00000016375|TSPAN5	154	-20.23	154	-20.23	4456	23	275	60
bta-miR-103	ENSBTAG00000008452|ENSBTAT00000011124|IHH	157	-21.46	157	-21.46	4503	23	769	391
bta-miR-103	ENSBTAG00000009115|ENSBTAT00000012013|SPSB4	148	-21.76	148	-21.76	4541	23	1358	1149
bta-miR-103	ENSBTAG00000014850|ENSBTAT00000019774|GPN2	156	-21.93	156	-21.93	4823	23	643	210
bta-miR-103	ENSBTAG00000014476|ENSBTAT00000019248|ADAL	153	-21.38	153	-21.38	4954	23	399	187
bta-miR-103	ENSBTAG00000012801|ENSBTAT00000017006|UPP2	150	-22.47	150	-22.47	5004	23	1107	926
bta-miR-103	ENSBTAG00000012514|ENSBTAT00000016614|PODN	158	-23.06	158	-23.06	5122	23	267	241
bta-miR-103	ENSBTAG00000015363|ENSBTAT00000020417|CDC42SE1	154	-20.31	154	-20.31	5169	23	2282	42
bta-miR-103	ENSBTAG00000015334|ENSBTAT00000020381|ZHX1	163	-23.97	163	-23.97	5214	23	1606	1329
bta-miR-103	ENSBTAG00000015534|ENSBTAT00000020640|LYPLAL1	151	-21.95	151	-21.95	5261	23	1826	1568
bta-miR-103	ENSBTAG00000030960|ENSBTAT00000011980|DNAJC25	159	-20.9	159	-20.9	5281	23	303	1
bta-miR-103	ENSBTAG00000009750|ENSBTAT00000012858|RAX2	152	-24.46	152	-24.46	5310	23	1226	1041
bta-miR-103	ENSBTAG00000010863|ENSBTAT00000014415|DCP1A	152	-20.78	152	-20.78	5408	23	3872	1085
bta-miR-103	ENSBTAG00000011539|ENSBTAT00000015331|PCGF2	167	-24.81	167	-24.81	5451	23	1299	1264
bta-miR-103	ENSBTAG00000009668|ENSBTAT00000012742|TMEM184B	154	-20.82	154	-20.82	5587	23	2128	542
bta-miR-103	ENSBTAG00000013985|ENSBTAT00000018591|FKRP	148	-27.17	148	-27.17	5618	23	2416	531
bta-miR-103	ENSBTAG00000013912|ENSBTAT00000018473|TXNRD1	160	-24.99	160	-24.99	5656	23	1808	2
bta-miR-103	ENSBTAG00000015572|ENSBTAT00000020694|YTHDC1	152	-22.07	152	-22.07	5730	23	774	396
bta-miR-103	ENSBTAG00000014237|ENSBTAT00000018923|CYTH4	151	-20.18	151	-20.18	5852	23	2216	642
bta-miR-103	ENSBTAG00000011389|ENSBTAT00000015131|TMEM104	159	-24.93	159	-24.93	6033	23	1556	372
bta-miR-103	ENSBTAG00000013303|ENSBTAT00000017694|ACSS2	166	-22.17	166	-22.17	6048	23	743	573
bta-miR-103	ENSBTAG00000012857|ENSBTAT00000017085|CNNM2	166	-21.8	166	-21.8	6331	23	740	60
bta-miR-103	ENSBTAG00000010778|ENSBTAT00000014270|NDUFAF1	150	-22.75	150	-22.75	6501	23	260	106
bta-miR-103	ENSBTAG00000010505|ENSBTAT00000013891|INTS4	155	-21.31	155	-21.31	6568	23	2388	69
bta-miR-103	ENSBTAG00000014103|ENSBTAT00000018755|SH3GL2	160	-24.02	160	-24.02	6797	23	1358	52
bta-miR-103	ENSBTAG00000009584|ENSBTAT00000012612|PPP6R3	147	-20.29	147	-20.29	6799	23	1443	2
bta-miR-103	ENSBTAG00000017283|ENSBTAT00000022977|GTF3C2	156	-20.02	156	-20.02	6947	23	896	76
bta-miR-103	ENSBTAG00000014237|ENSBTAT00000030432|CYTH4	151	-20.18	151	-20.18	7039	23	1851	277
bta-miR-103	ENSBTAG00000021700|ENSBTAT00000028927|MADD	169	-28.75	169	-28.75	7066	23	812	27
bta-miR-103	ENSBTAG00000022155|ENSBTAT00000029891|FSTL1	163	-21.32	163	-21.32	7077	23	2577	315
bta-miR-103	ENSBTAG00000017776|ENSBTAT00000023638|CHD2	290	-42.32	148	-21.21	7111	23	3136	1136 425
bta-miR-103	ENSBTAG00000019066|ENSBTAT00000025383|FAM167A	174	-29.6	174	-29.6	7135	23	2744	1749
bta-miR-103	ENSBTAG00000017711|ENSBTAT00000023556|WHAMM	162	-21.27	162	-21.27	7159	23	860	90
bta-miR-103	ENSBTAG00000024000|ENSBTAT00000033053|ATOH8	154	-21.33	154	-21.33	7226	23	1034	9
bta-miR-103	ENSBTAG00000020090|ENSBTAT00000026765|EPHX3	158	-22.02	158	-22.02	7227	23	477	361
bta-miR-103	ENSBTAG00000021678|ENSBTAT00000028887|SLC31A1	166	-22.28	166	-22.28	7379	23	3082	1088
bta-miR-103	ENSBTAG00000017087|ENSBTAT00000022721|TOP3A	157	-20.43	157	-20.43	7507	23	929	518
bta-miR-103	ENSBTAG00000017060|ENSBTAT00000022687|ITGB2	155	-21.54	155	-21.54	7511	23	381	353
bta-miR-103	ENSBTAG00000006287|ENSBTAT00000025973|NEDD9	156	-21.52	156	-21.52	7527	23	1977	342
bta-miR-103	ENSBTAG00000016220|ENSBTAT00000021581|WIPF3	148	-22.65	148	-22.65	7545	23	752	478
bta-miR-103	ENSBTAG00000016098|ENSBTAT00000021429|BRK1	163	-22.47	163	-22.47	7573	23	880	1
bta-miR-103	ENSBTAG00000020760|ENSBTAT00000027666|SNAP29	165	-20.64	165	-20.64	7622	23	404	66
bta-miR-103	ENSBTAG00000018421|ENSBTAT00000024513|WWP2	144	-21.08	144	-21.08	7881	23	1751	725
bta-miR-103	ENSBTAG00000017639|ENSBTAT00000023465|RPS6KA3	151	-20.5	151	-20.5	7900	23	674	104
bta-miR-103	ENSBTAG00000016906|ENSBTAT00000022485|CYP27B1	154	-20.74	154	-20.74	7913	23	647	309
bta-miR-103	ENSBTAG00000047760|ENSBTAT00000025730|DUS1L	151	-21.13	151	-21.13	7948	23	262	144
bta-miR-103	ENSBTAG00000020655|ENSBTAT00000027526|BSDC1	160	-21.43	160	-21.43	7989	23	1392	1101
bta-miR-103	ENSBTAG00000020810|ENSBTAT00000027732|CYB561	154	-22.38	154	-22.38	8148	23	1692	1227
bta-miR-103	ENSBTAG00000016887|ENSBTAT00000022463|TAF11	152	-21.74	152	-21.74	8249	23	528	269
bta-miR-103	ENSBTAG00000008827|ENSBTAT00000031330|SPOCK2	146	-20.26	146	-20.26	8264	23	3626	2357
bta-miR-103	ENSBTAG00000023632|ENSBTAT00000032340|FBXL8	166	-21.96	166	-21.96	8378	23	383	32
bta-miR-103	ENSBTAG00000020944|ENSBTAT00000027897|PIEZO1	153	-21.55	153	-21.55	8387	23	91	19
bta-miR-103	ENSBTAG00000019967|ENSBTAT00000026598|RASA3	153	-20.12	153	-20.12	8686	23	1319	471
bta-miR-103	ENSBTAG00000021232|ENSBTAT00000028291|TPD52L2	153	-24.2	153	-24.2	8737	23	1444	1281
bta-miR-103	ENSBTAG00000016731|ENSBTAT00000022236|TMEM42	147	-21.62	147	-21.62	8872	23	522	108
bta-miR-103	ENSBTAG00000021633|ENSBTAT00000028828|TDG	170	-25.65	170	-25.65	8966	23	1821	11
bta-miR-103	ENSBTAG00000020776|ENSBTAT00000027684|POLR2E	156	-24.99	156	-24.99	9074	23	590	475
bta-miR-103	ENSBTAG00000019458|ENSBTAT00000025921|ASB3	157	-20.15	157	-20.15	9079	23	1600	270
bta-miR-103	ENSBTAG00000019265|ENSBTAT00000025652|AGK	167	-20.42	167	-20.42	9221	23	1274	1025
bta-miR-103	ENSBTAG00000030499|ENSBTAT00000021194|FCHSD1	154	-20.86	154	-20.86	9248	23	389	16
bta-miR-103	ENSBTAG00000019229|ENSBTAT00000025604|TMEM144	154	-21.4	154	-21.4	9342	23	1650	236
bta-miR-103	ENSBTAG00000020192|ENSBTAT00000026895|PPP2R5C	156	-22.26	156	-22.26	9468	23	2320	1076
bta-miR-103	ENSBTAG00000018770|ENSBTAT00000024993|HSDL1	156	-22.85	156	-22.85	9539	23	2087	524
bta-miR-103	ENSBTAG00000018449|ENSBTAT00000024553|NUMA1	156	-21.13	156	-21.13	9786	23	267	21
bta-miR-103	ENSBTAG00000021664|ENSBTAT00000028870|TACR2	171	-24.14	171	-24.14	9810	23	865	409
bta-miR-103	ENSBTAG00000030393|ENSBTAT00000029403|RDH13	155	-20.38	155	-20.38	9911	23	1806	787
bta-miR-103	ENSBTAG00000019488|ENSBTAT00000025957|USP6NL	147	-20.27	147	-20.27	9942	23	519	153
bta-miR-103	ENSBTAG00000016980|ENSBTAT00000022582|PPIL4	162	-21.78	162	-21.78	9974	23	3402	675
bta-miR-103	ENSBTAG00000009305|ENSBTAT00000055233|ANKRD27	150	-20.44	150	-20.44	10116	23	1096	33
bta-miR-103	ENSBTAG00000004791|ENSBTAT00000050520|VPS26C	153	-25.8	153	-25.8	10169	23	1845	1046
bta-miR-103	ENSBTAG00000047760|ENSBTAT00000057257|DUS1L	151	-21.13	151	-21.13	10218	23	1347	1229
bta-miR-103	ENSBTAG00000032047|ENSBTAT00000045464	165	-22.67	165	-22.67	10225	23	1186	857
bta-miR-103	ENSBTAG00000019265|ENSBTAT00000050797|AGK	167	-20.42	167	-20.42	10237	23	1274	1025
bta-miR-103	ENSBTAG00000010427|ENSBTAT00000049612|RASSF5	161	-23.52	161	-23.52	10262	23	2338	1975
bta-miR-103	ENSBTAG00000039635|ENSBTAT00000056926|CCDC97	163	-24.6	163	-24.6	10460	23	1999	1420
bta-miR-103	ENSBTAG00000039658|ENSBTAT00000054198|PDCD7	153	-23.31	153	-23.31	10484	23	259	39
bta-miR-103	ENSBTAG00000003547|ENSBTAT00000045511|CSTF2	155	-20.96	155	-20.96	10489	23	2916	711
bta-miR-103	ENSBTAG00000030990|ENSBTAT00000043873|UQCC1	163	-21.9	163	-21.9	10679	23	469	366
bta-miR-103	ENSBTAG00000000910|ENSBTAT00000035184|SLC6A7	157	-21.39	157	-21.39	10849	23	1588	1226
bta-miR-103	ENSBTAG00000017840|ENSBTAT00000038215|BAZ2A	169	-29.02	169	-29.02	10977	23	2624	485
bta-miR-103	ENSBTAG00000031476|ENSBTAT00000044610|DLL1	167	-25.49	167	-25.49	10996	23	146	52
bta-miR-103	ENSBTAG00000010338|ENSBTAT00000043458|FBXO36	155	-21.45	155	-21.45	11096	23	4746	1615
bta-miR-103	ENSBTAG00000006264|ENSBTAT00000046009|UMOD	163	-24.91	163	-24.91	11119	23	273	154
bta-miR-103	ENSBTAG00000012074|ENSBTAT00000045964|MYB	169	-24.83	169	-24.83	11169	23	686	662
bta-miR-103	ENSBTAG00000000431|ENSBTAT00000052114|TRDC	145	-21.22	145	-21.22	11222	23	322	207
bta-miR-103	ENSBTAG00000008424|ENSBTAT00000035191|ABR	162	-21.6	162	-21.6	11406	23	2525	595
bta-miR-103	ENSBTAG00000040580|ENSBTAT00000053602	171	-24.64	171	-24.64	11420	23	1385	833
bta-miR-103	ENSBTAG00000002817|ENSBTAT00000035283|SLC46A1	149	-23.74	149	-23.74	11516	23	1560	453
bta-miR-103	ENSBTAG00000031679|ENSBTAT00000038453|HSD17B13	160	-21.37	160	-21.37	11559	23	1315	613
bta-miR-103	ENSBTAG00000025181|ENSBTAT00000035288|CCDC85C	160	-22.75	160	-22.75	11637	23	2743	1762
bta-miR-103	ENSBTAG00000012262|ENSBTAT00000046545|FBXO10	165	-23.17	165	-23.17	11648	23	1787	1672
bta-miR-103	ENSBTAG00000006563|ENSBTAT00000055832|KLHL40	163	-23.9	163	-23.9	11659	23	447	17
bta-miR-103	ENSBTAG00000021842|ENSBTAT00000048452|FCGR2B	161	-22.59	161	-22.59	11676	23	392	164
bta-miR-103	ENSBTAG00000033580|ENSBTAT00000047719|MSLNL	141	-21.22	141	-21.22	11748	23	349	258
bta-miR-103	ENSBTAG00000001659|ENSBTAT00000045547|VPS4A	156	-21.92	156	-21.92	11838	23	1029	571
bta-miR-103	ENSBTAG00000011075|ENSBTAT00000039812|PLPBP	159	-23.48	159	-23.48	11864	23	1219	1047
bta-miR-103	ENSBTAG00000000831|ENSBTAT00000056260|CTNS	150	-21.25	150	-21.25	11867	23	2350	271
bta-miR-103	ENSBTAG00000014601|ENSBTAT00000053713|SGCB	155	-20.97	155	-20.97	12114	23	3364	923
bta-miR-103	ENSBTAG00000020810|ENSBTAT00000042727|CYB561	154	-22.38	154	-22.38	12188	23	1115	837
bta-miR-103	ENSBTAG00000004556|ENSBTAT00000042889|SLC2A3	150	-20.26	150	-20.26	12409	23	2466	81
bta-miR-103	ENSBTAG00000012353|ENSBTAT00000049839|ZNF34	163	-23.75	163	-23.75	12410	23	1019	908
bta-miR-103	ENSBTAG00000024470|ENSBTAT00000046702|SH2D2A	174	-30.89	174	-30.89	12413	23	928	807
bta-miR-103	ENSBTAG00000003975|ENSBTAT00000049716|LMAN2L	157	-20.03	157	-20.03	12460	23	976	198
bta-miR-103	ENSBTAG00000018555|ENSBTAT00000047335|SFXN5	157	-20.01	157	-20.01	12510	23	390	254
bta-miR-103	ENSBTAG00000001004|ENSBTAT00000057091|ESAM	154	-22.89	154	-22.89	12668	23	513	220
bta-miR-103	ENSBTAG00000026995|ENSBTAT00000038642|PNN	152	-20.83	152	-20.83	12689	23	149	68
bta-miR-103	ENSBTAG00000040055|ENSBTAT00000053463|CAB39	162	-23.92	162	-23.92	12745	23	2393	1290
bta-miR-103	ENSBTAG00000014420|ENSBTAT00000063820|AGER	152	-22.58	152	-22.58	12961	23	564	58
bta-miR-103	ENSBTAG00000002744|ENSBTAT00000065708|MUSK	158	-21.63	158	-21.63	12964	23	603	104
bta-miR-103	ENSBTAG00000047760|ENSBTAT00000063588|DUS1L	151	-21.13	151	-21.13	12989	23	262	144
bta-miR-103	ENSBTAG00000001659|ENSBTAT00000065503|VPS4A	156	-21.92	156	-21.92	13035	23	754	296
bta-miR-103	ENSBTAG00000002209|ENSBTAT00000064148|JPT2	158	-25.01	158	-25.01	13037	23	2338	1736
bta-miR-103	ENSBTAG00000046730|ENSBTAT00000063141	167	-25.93	167	-25.93	13100	23	524	59
bta-miR-103	ENSBTAG00000008579|ENSBTAT00000064882|RCC2	615	-87.64	154	-22.34	13107	23	1242	190 282 374 559
bta-miR-103	ENSBTAG00000046277|ENSBTAT00000065520|RGS4	158	-21.99	158	-21.99	13224	23	126	98
bta-miR-103	ENSBTAG00000047314|ENSBTAT00000063035|PPIE	150	-20.51	150	-20.51	13230	23	1772	1364
bta-miR-103	ENSBTAG00000017776|ENSBTAT00000065179|CHD2	290	-42.32	148	-21.21	13237	23	3136	1136 425
bta-miR-103	ENSBTAG00000021232|ENSBTAT00000065880|TPD52L2	153	-24.2	153	-24.2	13266	23	1444	1281
bta-miR-103	ENSBTAG00000046644|ENSBTAT00000064149|HRAS	149	-21.82	149	-21.82	13370	23	187	131
bta-miR-103	ENSBTAG00000021318|ENSBTAT00000065890|SCAMP5	156	-25.4	156	-25.4	13422	23	2755	2433
bta-miR-103	ENSBTAG00000047077|ENSBTAT00000062934|ENTPD7	147	-20.23	147	-20.23	13470	23	132	64
bta-miR-103	ENSBTAG00000013912|ENSBTAT00000064242|TXNRD1	160	-24.99	160	-24.99	13502	23	1808	2
bta-miR-103	ENSBTAG00000047347|ENSBTAT00000066132	150	-22.37	150	-22.37	13626	23	1033	287
bta-miR-103	ENSBTAG00000014861|ENSBTAT00000063501|SLC20A2	154	-21.54	154	-21.54	13740	23	1314	1200
bta-miR-103	ENSBTAG00000006287|ENSBTAT00000063698|NEDD9	156	-21.52	156	-21.52	13768	23	1979	342
bta-miR-103	ENSBTAG00000007288|ENSBTAT00000063412|CDK19	150	-21.41	150	-21.41	13772	23	119	63
bta-miR-103	ENSBTAG00000048114|ENSBTAT00000066107	147	-21.46	147	-21.46	13918	23	393	112
bta-miR-151-5p	ENSBTAG00000000267|ENSBTAT00000000333|SMG6	152	-21.5	152	-21.5	14037	21	304	185
bta-miR-151-5p	ENSBTAG00000000807|ENSBTAT00000001068|TMED3	164	-29.54	164	-29.54	14257	21	602	542
bta-miR-151-5p	ENSBTAG00000000957|ENSBTAT00000001266|CDKN2AIP	158	-22.32	158	-22.32	14328	21	2100	1250
bta-miR-151-5p	ENSBTAG00000001754|ENSBTAT00000002300|AHCYL2	149	-27.47	149	-27.47	14519	21	3082	147
bta-miR-151-5p	ENSBTAG00000001866|ENSBTAT00000002432|EMX1	153	-23.72	153	-23.72	14650	21	387	72
bta-miR-151-5p	ENSBTAG00000001407|ENSBTAT00000001846|AP3S2	155	-26.71	155	-26.71	14763	21	1540	1127
bta-miR-151-5p	ENSBTAG00000003039|ENSBTAT00000003955|PSMB8	147	-21.56	147	-21.56	15097	21	227	7
bta-miR-151-5p	ENSBTAG00000003955|ENSBTAT00000005191|MYO7A	159	-23.92	159	-23.92	15213	21	547	261
bta-miR-151-5p	ENSBTAG00000003257|ENSBTAT00000004221|STK4	149	-20.17	149	-20.17	15268	21	418	235
bta-miR-151-5p	ENSBTAG00000003280|ENSBTAT00000004247|MGC137055	163	-26.42	163	-26.42	15270	21	127	41
bta-miR-151-5p	ENSBTAG00000003836|ENSBTAT00000005003|ADAM19	154	-23.97	154	-23.97	15272	21	3481	157
bta-miR-151-5p	ENSBTAG00000003829|ENSBTAT00000004986|HPN	150	-22.11	150	-22.11	15276	21	294	1
bta-miR-151-5p	ENSBTAG00000002282|ENSBTAT00000002948|EIF1	153	-23.1	153	-23.1	15440	21	804	307
bta-miR-151-5p	ENSBTAG00000003334|ENSBTAT00000004328|ADAP2	149	-20.23	149	-20.23	15483	21	417	143
bta-miR-151-5p	ENSBTAG00000003557|ENSBTAT00000004626|CCDC117	158	-25.06	158	-25.06	15709	21	2687	652
bta-miR-151-5p	ENSBTAG00000004786|ENSBTAT00000006284|TMEM134	153	-20.31	153	-20.31	15731	21	333	46
bta-miR-151-5p	ENSBTAG00000004688|ENSBTAT00000006153|DHCR24	157	-22.83	157	-22.83	15923	21	1133	543
bta-miR-151-5p	ENSBTAG00000004328|ENSBTAT00000005667|CHST10	178	-34.13	178	-34.13	16027	21	1329	590
bta-miR-151-5p	ENSBTAG00000006213|ENSBTAT00000008157	149	-25.51	149	-25.51	16443	21	128	38
bta-miR-151-5p	ENSBTAG00000007540|ENSBTAT00000009923|GLUD1	146	-20.49	146	-20.49	16469	21	695	272
bta-miR-151-5p	ENSBTAG00000004750|ENSBTAT00000006235|VSTM2L	141	-20.86	141	-20.86	16529	21	1112	119
bta-miR-151-5p	ENSBTAG00000004870|ENSBTAT00000006404|GALNT2	152	-21.08	152	-21.08	16606	21	635	165
bta-miR-151-5p	ENSBTAG00000007456|ENSBTAT00000009807|TAZ	153	-20.77	153	-20.77	16608	21	659	244
bta-miR-151-5p	ENSBTAG00000004727|ENSBTAT00000006203|PAQR4	159	-22.9	159	-22.9	16891	21	820	337
bta-miR-151-5p	ENSBTAG00000004732|ENSBTAT00000006213|SPTB	144	-23.62	144	-23.62	16900	21	366	47
bta-miR-151-5p	ENSBTAG00000005761|ENSBTAT00000007572|DEDD2	145	-20.61	145	-20.61	17006	21	808	12
bta-miR-151-5p	ENSBTAG00000012817|ENSBTAT00000009631|JAG1	158	-25.3	158	-25.3	17028	21	1729	1527
bta-miR-151-5p	ENSBTAG00000004281|ENSBTAT00000005606|ACSS1	147	-21.4	147	-21.4	17176	21	258	84
bta-miR-151-5p	ENSBTAG00000007192|ENSBTAT00000009467|SIDT2	154	-24.39	154	-24.39	17240	21	1123	892
bta-miR-151-5p	ENSBTAG00000007880|ENSBTAT00000010364|RAB40C	158	-24.6	158	-24.6	17314	21	1463	1024
bta-miR-151-5p	ENSBTAG00000039695|ENSBTAT00000009151|PPP1R18	146	-20.08	146	-20.08	17322	21	847	297
bta-miR-151-5p	ENSBTAG00000011042|ENSBTAT00000014663|TMEM129	153	-21.4	153	-21.4	17452	21	1275	33
bta-miR-151-5p	ENSBTAG00000012285|ENSBTAT00000016290|ESRRB	151	-22.46	151	-22.46	17539	21	237	114
bta-miR-151-5p	ENSBTAG00000034005|ENSBTAT00000011532|ZNF35	159	-25.65	159	-25.65	17812	21	219	63
bta-miR-151-5p	ENSBTAG00000013848|ENSBTAT00000018394|ADGRD1	299	-41.42	152	-21.03	17953	21	3266	287 1235
bta-miR-151-5p	ENSBTAG00000015538|ENSBTAT00000020642|LEMD2	145	-21.25	145	-21.25	18184	21	1195	440
bta-miR-151-5p	ENSBTAG00000012656|ENSBTAT00000016791|OVOL1	145	-23.04	145	-23.04	18211	21	1820	14
bta-miR-151-5p	ENSBTAG00000010324|ENSBTAT00000013635|GTPBP1	147	-24.92	147	-24.92	18289	21	1535	834
bta-miR-151-5p	ENSBTAG00000013666|ENSBTAT00000018163|SLC25A29	154	-26.61	154	-26.61	18322	21	1298	134
bta-miR-151-5p	ENSBTAG00000015581|ENSBTAT00000020699|COL9A3	148	-22.77	148	-22.77	18572	21	613	118
bta-miR-151-5p	ENSBTAG00000015745|ENSBTAT00000020909|RAB3IL1	162	-24.56	162	-24.56	18725	21	896	175
bta-miR-151-5p	ENSBTAG00000012049|ENSBTAT00000016002|WIPI2	168	-27.91	168	-27.91	18774	21	541	1
bta-miR-151-5p	ENSBTAG00000009870|ENSBTAT00000013017|HES6	149	-21.49	149	-21.49	18803	21	547	300
bta-miR-151-5p	ENSBTAG00000008951|ENSBTAT00000011783|ALPL	150	-21.09	150	-21.09	18862	21	723	455
bta-miR-151-5p	ENSBTAG00000009132|ENSBTAT00000012036|TMPRSS2	150	-22.36	150	-22.36	19170	21	848	293
bta-miR-151-5p	ENSBTAG00000013105|ENSBTAT00000017422|SYT3	153	-28.73	153	-28.73	19285	21	497	59
bta-miR-151-5p	ENSBTAG00000010937|ENSBTAT00000014525|APOO	158	-20.13	158	-20.13	19400	21	282	220
bta-miR-151-5p	ENSBTAG00000008096|ENSBTAT00000010649|EDN1	156	-23.82	156	-23.82	19438	21	1117	12
bta-miR-151-5p	ENSBTAG00000015591|ENSBTAT00000020709|SQSTM1	157	-20.31	157	-20.31	19750	21	711	259
bta-miR-151-5p	ENSBTAG00000015209|ENSBTAT00000020233|MXD4	145	-20.68	145	-20.68	19863	21	290	3
bta-miR-151-5p	ENSBTAG00000011389|ENSBTAT00000015131|TMEM104	161	-24.51	161	-24.51	19960	21	1556	1195
bta-miR-151-5p	ENSBTAG00000009998|ENSBTAT00000013186|GALNT16	146	-20.29	146	-20.29	20067	21	1984	289
bta-miR-151-5p	ENSBTAG00000000496|ENSBTAT00000018208|SLC12A8	152	-23.48	152	-23.48	20613	21	305	62
bta-miR-151-5p	ENSBTAG00000010756|ENSBTAT00000014243|ST7	150	-20.16	150	-20.16	20735	21	252	48
bta-miR-151-5p	ENSBTAG00000019644|ENSBTAT00000026177|EXT2	166	-24.3	166	-24.3	20789	21	545	90
bta-miR-151-5p	ENSBTAG00000021700|ENSBTAT00000028927|MADD	145	-20.2	145	-20.2	20993	21	812	456
bta-miR-151-5p	ENSBTAG00000024000|ENSBTAT00000033053|ATOH8	150	-25.61	150	-25.61	21153	21	1034	368
bta-miR-151-5p	ENSBTAG00000016869|ENSBTAT00000022442|POLD3	153	-21.47	153	-21.47	21282	21	2026	373
bta-miR-151-5p	ENSBTAG00000017803|ENSBTAT00000023671|RAB14	160	-21.23	160	-21.23	21297	21	11	1
bta-miR-151-5p	ENSBTAG00000018496|ENSBTAT00000024618|TIMM17B	151	-26.08	151	-26.08	21371	21	276	19
bta-miR-151-5p	ENSBTAG00000016763|ENSBTAT00000022290|MEPCE	150	-21.62	150	-21.62	21555	21	542	335
bta-miR-151-5p	ENSBTAG00000013848|ENSBTAT00000027783|ADGRD1	147	-20.39	147	-20.39	21649	21	2114	83
bta-miR-151-5p	ENSBTAG00000021176|ENSBTAT00000028221|CRISPLD2	156	-24.53	156	-24.53	21663	21	2319	150
bta-miR-151-5p	ENSBTAG00000002145|ENSBTAT00000029698|MMP17	149	-21.95	149	-21.95	21665	21	281	183
bta-miR-151-5p	ENSBTAG00000016287|ENSBTAT00000021663|UNK	153	-27.49	153	-27.49	21682	21	1296	641
bta-miR-151-5p	ENSBTAG00000019069|ENSBTAT00000025388|SYNGR2	149	-24.95	149	-24.95	21754	21	803	358
bta-miR-151-5p	ENSBTAG00000022022|ENSBTAT00000029424|GUCD1	151	-20.82	151	-20.82	21794	21	2029	1306
bta-miR-151-5p	ENSBTAG00000020014|ENSBTAT00000034094|CEP104	159	-27.02	159	-27.02	21797	21	230	45
bta-miR-151-5p	ENSBTAG00000030499|ENSBTAT00000023082|FCHSD1	150	-22.77	150	-22.77	21832	21	181	11
bta-miR-151-5p	ENSBTAG00000011700|ENSBTAT00000032384|PLLP	146	-20.24	146	-20.24	21947	21	379	125
bta-miR-151-5p	ENSBTAG00000016828|ENSBTAT00000022386|TAPBP	174	-31.72	174	-31.72	22203	21	963	796
bta-miR-151-5p	ENSBTAG00000018063|ENSBTAT00000024049|SPATA2	307	-44.75	155	-23.03	22366	21	2153	1147 1981
bta-miR-151-5p	ENSBTAG00000018834|ENSBTAT00000025071|PPP1R37	144	-20.54	144	-20.54	22393	21	774	172
bta-miR-151-5p	ENSBTAG00000020475|ENSBTAT00000027283|VIPAS39	141	-21.41	141	-21.41	22429	21	986	612
bta-miR-151-5p	ENSBTAG00000013675|ENSBTAT00000029311|IL37	157	-23.75	157	-23.75	22536	21	1406	974
bta-miR-151-5p	ENSBTAG00000020595|ENSBTAT00000027439|KCTD20	146	-20.45	146	-20.45	22614	21	3236	2863
bta-miR-151-5p	ENSBTAG00000021082|ENSBTAT00000028077|TMEM125	144	-22.96	144	-22.96	22778	21	657	209
bta-miR-151-5p	ENSBTAG00000048286|ENSBTAT00000028703|E2F6	154	-24.77	154	-24.77	22830	21	1946	275
bta-miR-151-5p	ENSBTAG00000017812|ENSBTAT00000023681|ALS2CL	152	-20.67	152	-20.67	22849	21	387	239
bta-miR-151-5p	ENSBTAG00000016323|ENSBTAT00000032016|SLC7A14	166	-32.97	166	-32.97	22883	21	723	449
bta-miR-151-5p	ENSBTAG00000018048|ENSBTAT00000029374|MED15	151	-21.24	151	-21.24	22964	21	611	46
bta-miR-151-5p	ENSBTAG00000027407|ENSBTAT00000028109|TNFRSF6B	156	-21.85	156	-21.85	23283	21	117	23
bta-miR-151-5p	ENSBTAG00000018176|ENSBTAT00000024188|C19H17orf62	144	-20.89	144	-20.89	23362	21	1258	53
bta-miR-151-5p	ENSBTAG00000018746|ENSBTAT00000024963|FAM117B	155	-21.22	155	-21.22	23508	21	3587	28
bta-miR-151-5p	ENSBTAG00000006719|ENSBTAT00000031538|ZFAND4	155	-20.41	155	-20.41	23605	21	2189	7
bta-miR-151-5p	ENSBTAG00000020942|ENSBTAT00000027892|RNF166	157	-25.83	157	-25.83	23801	21	927	150
bta-miR-151-5p	ENSBTAG00000004786|ENSBTAT00000029973|TMEM134	153	-20.31	153	-20.31	23918	21	333	46
bta-miR-151-5p	ENSBTAG00000020616|ENSBTAT00000027473|DGKD	145	-20.16	145	-20.16	23949	21	1268	628
bta-miR-151-5p	ENSBTAG00000016211|ENSBTAT00000045996|GCDH	152	-22.9	152	-22.9	23968	21	469	248
bta-miR-151-5p	ENSBTAG00000016508|ENSBTAT00000038164|CTDSP2	149	-21.59	149	-21.59	24573	21	1348	328
bta-miR-151-5p	ENSBTAG00000030584|ENSBTAT00000043199|SLC35A4	158	-23.03	158	-23.03	24640	21	885	685
bta-miR-151-5p	ENSBTAG00000003665|ENSBTAT00000043850|NUP210	153	-24.26	153	-24.26	24651	21	261	228
bta-miR-151-5p	ENSBTAG00000047605|ENSBTAT00000054744	159	-21.58	159	-21.58	24913	21	284	22
bta-miR-151-5p	ENSBTAG00000039138|ENSBTAT00000056731|MRPL41	153	-20.74	153	-20.74	24986	21	129	36
bta-miR-151-5p	ENSBTAG00000015902|ENSBTAT00000043776|PTGFR	150	-23.89	150	-23.89	24989	21	1105	411
bta-miR-151-5p	ENSBTAG00000009834|ENSBTAT00000056449|CNGA3	151	-23.26	151	-23.26	25133	21	1558	476
bta-miR-151-5p	ENSBTAG00000033248|ENSBTAT00000045591|CDH3	158	-22.04	158	-22.04	25144	21	628	220
bta-miR-151-5p	ENSBTAG00000037729|ENSBTAT00000036524|CERS1	152	-22.69	152	-22.69	25183	21	319	104
bta-miR-151-5p	ENSBTAG00000002300|ENSBTAT00000034881|DCT	151	-22.21	151	-22.21	25297	21	334	273
bta-miR-151-5p	ENSBTAG00000002853|ENSBTAT00000043065|HRC	152	-21.55	152	-21.55	25324	21	199	134
bta-miR-151-5p	ENSBTAG00000012262|ENSBTAT00000046545|FBXO10	157	-24.07	157	-24.07	25575	21	1787	1075
bta-miR-151-5p	ENSBTAG00000011732|ENSBTAT00000034874|PGAP3	159	-23.41	159	-23.41	25796	21	1594	417
bta-miR-151-5p	ENSBTAG00000001057|ENSBTAT00000053995|ARFGAP3	162	-28.72	162	-28.72	26092	21	1051	288
bta-miR-151-5p	ENSBTAG00000039163|ENSBTAT00000053914|HIST1H1D	157	-25.34	157	-25.34	26174	21	2936	1316
bta-miR-151-5p	ENSBTAG00000016869|ENSBTAT00000044966|POLD3	153	-21.47	153	-21.47	26322	21	2026	373
bta-miR-151-5p	ENSBTAG00000009984|ENSBTAT00000047413|SGPL1	157	-25.84	157	-25.84	26443	21	2280	1059
bta-miR-151-5p	ENSBTAG00000027557|ENSBTAT00000039630|ZNF408	159	-21.08	159	-21.08	26486	21	816	227
bta-miR-151-5p	ENSBTAG00000011700|ENSBTAT00000056565|PLLP	146	-20.24	146	-20.24	26539	21	379	125
bta-miR-151-5p	ENSBTAG00000026429|ENSBTAT00000037557|DECR2	144	-20.39	144	-20.39	26652	21	1141	1025
bta-miR-151-5p	ENSBTAG00000026753|ENSBTAT00000038197|CXCR1	152	-21.86	152	-21.86	26707	21	610	2
bta-miR-151-5p	ENSBTAG00000047249|ENSBTAT00000064159|EIF4H	153	-22.68	153	-22.68	26982	21	1772	1379
bta-miR-151-5p	ENSBTAG00000046939|ENSBTAT00000064693|TMEM250	164	-27.34	164	-27.34	27065	21	1747	1445
bta-miR-151-5p	ENSBTAG00000046484|ENSBTAT00000063294|AIF1L	155	-20.67	155	-20.67	27309	21	279	5
bta-miR-151-5p	ENSBTAG00000045762|ENSBTAT00000065646|SCAMP4	143	-20.01	143	-20.01	27322	21	1352	148
bta-miR-151-5p	ENSBTAG00000047418|ENSBTAT00000063682|SLC25A6	156	-21.81	156	-21.81	27419	21	389	98
bta-miR-16b	ENSBTAG00000000414|ENSBTAT00000000529|FUT6	163	-20.47	163	-20.47	28017	21	318	227
bta-miR-16b	ENSBTAG00000000435|ENSBTAT00000000558|TARBP2	161	-20.53	161	-20.53	28039	21	274	242
bta-miR-16b	ENSBTAG00000000979|ENSBTAT00000001296|SMIM19	146	-23.46	146	-23.46	28206	21	1822	652
bta-miR-16b	ENSBTAG00000001626|ENSBTAT00000002131|CTPS1	153	-23.11	153	-23.11	28688	21	885	170
bta-miR-16b	ENSBTAG00000001110|ENSBTAT00000001467|SLC16A5	162	-21.87	162	-21.87	28727	21	413	327
bta-miR-16b	ENSBTAG00000003836|ENSBTAT00000005003|ADAM19	159	-21.95	159	-21.95	29199	21	3481	2243
bta-miR-16b	ENSBTAG00000003639|ENSBTAT00000004747|ELMO2	149	-21.98	149	-21.98	29313	21	1291	541
bta-miR-16b	ENSBTAG00000003693|ENSBTAT00000004813|SUN2	158	-20.65	158	-20.65	29446	21	59	1
bta-miR-16b	ENSBTAG00000002490|ENSBTAT00000003236|CHPT1	152	-20.86	152	-20.86	29543	21	128	18
bta-miR-16b	ENSBTAG00000002948|ENSBTAT00000003838|SETD2	152	-23.58	152	-23.58	29637	21	139	87
bta-miR-16b	ENSBTAG00000006414|ENSBTAT00000008410|NUTF2	147	-20.25	147	-20.25	29939	21	394	116
bta-miR-16b	ENSBTAG00000007492|ENSBTAT00000009855|ADAMTSL2	146	-20.77	146	-20.77	29967	21	475	414
bta-miR-16b	ENSBTAG00000006985|ENSBTAT00000009179|TM7SF3	161	-20.1	161	-20.1	30220	21	1847	1353
bta-miR-16b	ENSBTAG00000004383|ENSBTAT00000005756|FNBP1L	158	-20.83	158	-20.83	30276	21	2247	579
bta-miR-16b	ENSBTAG00000007123|ENSBTAT00000009379|ENSA	153	-21.71	153	-21.71	30314	21	1951	1211
bta-miR-16b	ENSBTAG00000005304|ENSBTAT00000006978|SRM	146	-20.02	146	-20.02	30446	21	191	1
bta-miR-16b	ENSBTAG00000005189|ENSBTAT00000006841|SPACA9	158	-21.05	158	-21.05	30694	21	693	255
bta-miR-16b	ENSBTAG00000005086|ENSBTAT00000006703|RPRD1B	149	-21.78	149	-21.78	30829	21	2488	1755
bta-miR-16b	ENSBTAG00000007390|ENSBTAT00000009715|VAT1	146	-21.1	146	-21.1	31196	21	1429	303
bta-miR-16b	ENSBTAG00000010452|ENSBTAT00000013799	147	-21.41	147	-21.41	31420	21	270	228
bta-miR-16b	ENSBTAG00000014158|ENSBTAT00000018816|CCNT2	174	-23.92	174	-23.92	31490	21	2791	109
bta-miR-16b	ENSBTAG00000010923|ENSBTAT00000014511|RAB9A	161	-22.07	161	-22.07	31535	21	439	95
bta-miR-16b	ENSBTAG00000012845|ENSBTAT00000017066|SDF2	148	-20.37	148	-20.37	31772	21	55	29
bta-miR-16b	ENSBTAG00000012024|ENSBTAT00000015948|SLC29A2	145	-20.59	145	-20.59	31780	21	412	163
bta-miR-16b	ENSBTAG00000013371|ENSBTAT00000017794|RUBCNL	156	-20.22	156	-20.22	31791	21	1781	1597
bta-miR-16b	ENSBTAG00000012702|ENSBTAT00000016882|ZDHHC16	159	-22.23	159	-22.23	31854	21	472	420
bta-miR-16b	ENSBTAG00000008688|ENSBTAT00000011453|HEYL	153	-24.18	153	-24.18	32017	21	2287	332
bta-miR-16b	ENSBTAG00000030335|ENSBTAT00000020285|ALDH4A1	155	-21.92	155	-21.92	32158	21	1349	522
bta-miR-16b	ENSBTAG00000015266|ENSBTAT00000020305|SDHAF2	159	-22.36	159	-22.36	32199	21	599	496
bta-miR-16b	ENSBTAG00000009574|ENSBTAT00000012592|ARFGAP2	156	-20.61	156	-20.61	32436	21	1328	560
bta-miR-16b	ENSBTAG00000030369|ENSBTAT00000019606|IFFO1	148	-20.07	148	-20.07	32943	21	966	98
bta-miR-16b	ENSBTAG00000009284|ENSBTAT00000012233|GLS2	147	-21.18	147	-21.18	32954	21	508	418
bta-miR-16b	ENSBTAG00000012460|ENSBTAT00000016534|ELF5	154	-22.34	154	-22.34	32991	21	420	298
bta-miR-16b	ENSBTAG00000012702|ENSBTAT00000016883|ZDHHC16	159	-22.23	159	-22.23	33096	21	472	420
bta-miR-16b	ENSBTAG00000012629|ENSBTAT00000016763|ZNF362	155	-22.37	155	-22.37	33161	21	1476	350
bta-miR-16b	ENSBTAG00000010968|ENSBTAT00000014563|TMED1	146	-21.31	146	-21.31	33308	21	797	481
bta-miR-16b	ENSBTAG00000010361|ENSBTAT00000013680|DLL4	166	-22.71	166	-22.71	33395	21	1060	90
bta-miR-16b	ENSBTAG00000012012|ENSBTAT00000015944|CYB5A	150	-20.01	150	-20.01	33685	21	430	398
bta-miR-16b	ENSBTAG00000011022|ENSBTAT00000014642|ARPP19	157	-23.11	157	-23.11	33838	21	1559	121
bta-miR-16b	ENSBTAG00000039916|ENSBTAT00000017649|SMAD2	162	-20.1	162	-20.1	33963	21	581	376
bta-miR-16b	ENSBTAG00000008945|ENSBTAT00000011776|SDSL	146	-21.05	146	-21.05	34152	21	209	104
bta-miR-16b	ENSBTAG00000010321|ENSBTAT00000013634|TTC1	154	-21.87	154	-21.87	34158	21	484	211
bta-miR-16b	ENSBTAG00000015401|ENSBTAT00000020474|ATG4B	150	-23.25	150	-23.25	34209	21	1019	415
bta-miR-16b	ENSBTAG00000015628|ENSBTAT00000020758|SMPD1	147	-23.95	147	-23.95	34532	21	354	284
bta-miR-16b	ENSBTAG00000008411|ENSBTAT00000011069|PLEKHO2	151	-23.16	151	-23.16	34588	21	2004	58
bta-miR-16b	ENSBTAG00000014103|ENSBTAT00000018755|SH3GL2	161	-20.79	161	-20.79	34651	21	1358	1222
bta-miR-16b	ENSBTAG00000013614|ENSBTAT00000018099|TMEM38A	148	-22.22	148	-22.22	34674	21	1361	944
bta-miR-16b	ENSBTAG00000011022|ENSBTAT00000022929|ARPP19	157	-23.11	157	-23.11	34807	21	755	121
bta-miR-16b	ENSBTAG00000018114|ENSBTAT00000024108|ACVR2A	173	-24.3	173	-24.3	34905	21	2307	491
bta-miR-16b	ENSBTAG00000018374|ENSBTAT00000024447|WASF2	154	-20.73	154	-20.73	35262	21	2407	1183
bta-miR-16b	ENSBTAG00000017465|ENSBTAT00000023218|GNS	164	-20.51	164	-20.51	35626	21	2567	1667
bta-miR-16b	ENSBTAG00000015882|ENSBTAT00000021109|UBE2J2	155	-23.49	155	-23.49	35680	21	361	62
bta-miR-16b	ENSBTAG00000016906|ENSBTAT00000022485|CYP27B1	169	-25.36	169	-25.36	35767	21	647	310
bta-miR-16b	ENSBTAG00000017783|ENSBTAT00000023648|TSPYL2	158	-21.18	158	-21.18	36003	21	545	220
bta-miR-16b	ENSBTAG00000021121|ENSBTAT00000029375|PPIL2	141	-21.55	141	-21.55	36062	21	1066	694
bta-miR-16b	ENSBTAG00000019037|ENSBTAT00000025341|AQP4	145	-20.21	145	-20.21	36227	21	4655	2866
bta-miR-16b	ENSBTAG00000019080|ENSBTAT00000025399|PTH	173	-20.96	173	-20.96	36244	21	224	42
bta-miR-16b	ENSBTAG00000003077|ENSBTAT00000030078|DPF2	151	-22.18	151	-22.18	36508	21	1220	447
bta-miR-16b	ENSBTAG00000020878|ENSBTAT00000033813|DMTF1	141	-20.29	141	-20.29	36861	21	990	126
bta-miR-16b	ENSBTAG00000017287|ENSBTAT00000022976|DRAM1	154	-20.98	154	-20.98	36921	21	1873	657
bta-miR-16b	ENSBTAG00000016577|ENSBTAT00000022053|AXIN1	150	-23.16	150	-23.16	37119	21	584	231
bta-miR-16b	ENSBTAG00000019721|ENSBTAT00000026283|REXO4	156	-23.01	156	-23.01	37187	21	370	126
bta-miR-16b	ENSBTAG00000019011|ENSBTAT00000025308|PGM1	149	-21.5	149	-21.5	37488	21	572	239
bta-miR-16b	ENSBTAG00000021918|ENSBTAT00000029222|EZH1	154	-20.05	154	-20.05	37721	21	2614	1713
bta-miR-16b	ENSBTAG00000021663|ENSBTAT00000028866|SMIM8	152	-20.03	152	-20.03	37781	21	307	284
bta-miR-16b	ENSBTAG00000007315|ENSBTAT00000053558|LARS2	154	-20.82	154	-20.82	37925	21	2191	594
bta-miR-16b	ENSBTAG00000025920|ENSBTAT00000036722	169	-23.75	169	-23.75	38207	21	1394	50
bta-miR-16b	ENSBTAG00000019011|ENSBTAT00000043425|PGM1	149	-21.5	149	-21.5	38352	21	575	239
bta-miR-16b	ENSBTAG00000024015|ENSBTAT00000061002|PTPRM	146	-20.4	146	-20.4	38503	21	505	175
bta-miR-16b	ENSBTAG00000014794|ENSBTAT00000046782|SCYL3	147	-20.28	147	-20.28	38594	21	1962	122
bta-miR-16b	ENSBTAG00000007732|ENSBTAT00000049002|ARPP21	150	-21.4	150	-21.4	38765	21	1760	44
bta-miR-16b	ENSBTAG00000012078|ENSBTAT00000052750|TMEM176A	156	-22.86	156	-22.86	38790	21	605	288
bta-miR-16b	ENSBTAG00000031476|ENSBTAT00000044610|DLL1	146	-20.05	146	-20.05	38850	21	146	53
bta-miR-16b	ENSBTAG00000039916|ENSBTAT00000036594|SMAD2	162	-20.1	162	-20.1	38880	21	581	376
bta-miR-16b	ENSBTAG00000031895|ENSBTAT00000045235|TFB1M	145	-21.04	145	-21.04	38949	21	1351	1031
bta-miR-16b	ENSBTAG00000015133|ENSBTAT00000053921|CCR7	143	-20.54	143	-20.54	38989	21	949	807
bta-miR-16b	ENSBTAG00000018938|ENSBTAT00000037513|CDIP1	161	-24.69	161	-24.69	39134	21	1222	223
bta-miR-16b	ENSBTAG00000031895|ENSBTAT00000045233|TFB1M	145	-21.04	145	-21.04	39172	21	1568	1248
bta-miR-16b	ENSBTAG00000011911|ENSBTAT00000049978	173	-20.33	173	-20.33	39229	21	2009	656
bta-miR-16b	ENSBTAG00000040580|ENSBTAT00000053602	150	-20.94	150	-20.94	39274	21	1385	837
bta-miR-16b	ENSBTAG00000019498|ENSBTAT00000057592|ITGA3	150	-21.73	150	-21.73	39357	21	279	35
bta-miR-16b	ENSBTAG00000006410|ENSBTAT00000045011|DCTN5	156	-20.62	156	-20.62	39374	21	1311	1106
bta-miR-16b	ENSBTAG00000010130|ENSBTAT00000061303|ZNF335	146	-22.92	146	-22.92	39379	21	301	147
bta-miR-16b	ENSBTAG00000004622|ENSBTAT00000046628|DZANK1	149	-21.09	149	-21.09	39465	21	916	208
bta-miR-16b	ENSBTAG00000025181|ENSBTAT00000035288|CCDC85C	148	-24.31	148	-24.31	39491	21	2743	1389
bta-miR-16b	ENSBTAG00000012262|ENSBTAT00000046545|FBXO10	156	-23.33	156	-23.33	39502	21	1787	293
bta-miR-16b	ENSBTAG00000031656|ENSBTAT00000044882|TAF13	169	-20.68	169	-20.68	39665	21	1072	977
bta-miR-16b	ENSBTAG00000010868|ENSBTAT00000053788|SIAH1	161	-25.41	161	-25.41	40495	21	1088	451
bta-miR-16b	ENSBTAG00000038652|ENSBTAT00000054074	166	-20.32	166	-20.32	40708	21	2217	1603
bta-miR-16b	ENSBTAG00000018227|ENSBTAT00000065868|SLC4A7	150	-20.58	150	-20.58	40985	21	4137	1974
bta-miR-16b	ENSBTAG00000000979|ENSBTAT00000064873|SMIM19	146	-23.46	146	-23.46	41157	21	1822	652
bta-miR-16b	ENSBTAG00000048237|ENSBTAT00000064356|FGF9	147	-21.58	147	-21.58	41272	21	422	186
bta-miR-16b	ENSBTAG00000045779|ENSBTAT00000065949|UBE2A	153	-22.21	153	-22.21	41527	21	912	813
bta-miR-16b	ENSBTAG00000046266|ENSBTAT00000064514|TNFSF9	149	-22.44	149	-22.44	41722	21	363	101
bta-miR-221	ENSBTAG00000000044|ENSBTAT00000000049|MYADML2	153	-23.59	153	-23.59	41803	22	2117	858
bta-miR-221	ENSBTAG00000003415|ENSBTAT00000004431|ESD	162	-21.31	162	-21.31	43127	22	1120	582
bta-miR-221	ENSBTAG00000004791|ENSBTAT00000006292|VPS26C	157	-22.48	157	-22.48	43653	22	1949	87
bta-miR-221	ENSBTAG00000004218|ENSBTAT00000005527|SYNDIG1L	158	-22.37	158	-22.37	43823	22	1530	803
bta-miR-221	ENSBTAG00000006066|ENSBTAT00000007970|CDS2	158	-24.69	158	-24.69	44098	22	2394	904
bta-miR-221	ENSBTAG00000004996|ENSBTAT00000006575|FAM206A	158	-21.3	158	-21.3	45106	22	922	547
bta-miR-221	ENSBTAG00000008448|ENSBTAT00000011114|MEIS1	162	-21.73	162	-21.73	45552	22	1242	48
bta-miR-221	ENSBTAG00000012972|ENSBTAT00000017246|CYP2U1	160	-21.19	160	-21.19	45932	22	2357	1006
bta-miR-221	ENSBTAG00000013589|ENSBTAT00000018071|CHMP3	149	-20.28	149	-20.28	46026	22	3133	1428
bta-miR-221	ENSBTAG00000011692|ENSBTAT00000015524|C25H16orf45	313	-45.67	162	-24.1	46053	22	3692	2570 3064
bta-miR-221	ENSBTAG00000012432|ENSBTAT00000016504|FDFT1	166	-23.23	166	-23.23	46179	22	668	428
bta-miR-221	ENSBTAG00000012349|ENSBTAT00000016385|LAX1	155	-21.22	155	-21.22	46201	22	588	306
bta-miR-221	ENSBTAG00000015582|ENSBTAT00000020701|HMOX1	158	-23.01	158	-23.01	46244	22	599	261
bta-miR-221	ENSBTAG00000015529|ENSBTAT00000020635|CHCHD4	164	-22.74	164	-22.74	46680	22	762	187
bta-miR-221	ENSBTAG00000026915|ENSBTAT00000018438|NEK1	167	-20.29	167	-20.29	47491	22	411	67
bta-miR-221	ENSBTAG00000008978|ENSBTAT00000011818|USP22	165	-21.14	165	-21.14	48348	22	2390	1030
bta-miR-221	ENSBTAG00000013735|ENSBTAT00000018249|TBCE	160	-20.67	160	-20.67	48447	22	197	17
bta-miR-221	ENSBTAG00000008624|ENSBTAT00000011374|TLNRD1	159	-22.62	159	-22.62	48574	22	691	432
bta-miR-221	ENSBTAG00000021141|ENSBTAT00000028175|CD8A	153	-21.74	153	-21.74	49453	22	1264	1055
bta-miR-221	ENSBTAG00000020048|ENSBTAT00000026712|MAPK10	153	-20.33	153	-20.33	49657	22	751	696
bta-miR-221	ENSBTAG00000018421|ENSBTAT00000024513|WWP2	157	-21.03	157	-21.03	49662	22	1751	63
bta-miR-221	ENSBTAG00000020648|ENSBTAT00000027519|SCFD2	161	-21.51	161	-21.51	50147	22	1441	396
bta-miR-221	ENSBTAG00000020319|ENSBTAT00000027080|ALOX5	157	-24.54	157	-24.54	50294	22	522	172
bta-miR-221	ENSBTAG00000005638|ENSBTAT00000031634|CABYR	175	-27.7	175	-27.7	50432	22	700	482
bta-miR-221	ENSBTAG00000018783|ENSBTAT00000025006|NELFCD	153	-21.14	153	-21.14	50674	22	491	262
bta-miR-221	ENSBTAG00000017133|ENSBTAT00000022773|GINS4	170	-21.38	170	-21.38	50696	22	1933	826
bta-miR-221	ENSBTAG00000016210|ENSBTAT00000021572|LYPD2	157	-22.27	157	-22.27	50740	22	66	4
bta-miR-221	ENSBTAG00000007184|ENSBTAT00000032609|NUDT7	162	-25.98	162	-25.98	51600	22	3643	559
bta-miR-221	ENSBTAG00000021918|ENSBTAT00000029222|EZH1	155	-23.19	155	-23.19	51648	22	2614	1171
bta-miR-221	ENSBTAG00000020357|ENSBTAT00000027131|GOLPH3L	159	-21.15	159	-21.15	51657	22	502	421
bta-miR-221	ENSBTAG00000033214|ENSBTAT00000047180|TBC1D19	163	-20.77	163	-20.77	52111	22	1064	314
bta-miR-221	ENSBTAG00000002859|ENSBTAT00000056695	157	-21.7	157	-21.7	52327	22	1903	1402
bta-miR-221	ENSBTAG00000009797|ENSBTAT00000037063|RIMBP2	166	-21.88	166	-21.88	52512	22	89	1
bta-miR-221	ENSBTAG00000038025|ENSBTAT00000038531|HIST2H2BE	158	-20.08	158	-20.08	54008	22	1908	1585
bta-miR-221	ENSBTAG00000027453|ENSBTAT00000039422|RNF4	156	-23.35	156	-23.35	54144	22	2027	695
bta-miR-221	ENSBTAG00000015604|ENSBTAT00000038564|ZNF385A	159	-20.75	159	-20.75	54282	22	1124	1029
bta-miR-221	ENSBTAG00000038635|ENSBTAT00000053442	162	-23.47	162	-23.47	54293	22	1785	1147
bta-miR-221	ENSBTAG00000046609|ENSBTAT00000064942|DPPA3	147	-21.84	147	-21.84	54895	22	649	142
bta-miR-221	ENSBTAG00000047225|ENSBTAT00000064951|BCL2L14	153	-22.09	153	-22.09	54937	22	1194	908
bta-miR-221	ENSBTAG00000047225|ENSBTAT00000065305|BCL2L14	153	-22.09	153	-22.09	55173	22	740	456
bta-miR-221	ENSBTAG00000046609|ENSBTAT00000065996|DPPA3	147	-21.84	147	-21.84	55629	22	655	142
bta-miR-221	ENSBTAG00000020648|ENSBTAT00000064371|SCFD2	161	-21.51	161	-21.51	55679	22	1441	396
bta-miR-27a-5p	ENSBTAG00000000816|ENSBTAT00000001081|PRDM1	160	-21.66	160	-21.66	55978	22	2437	1387
bta-miR-27a-5p	ENSBTAG00000000824|ENSBTAT00000001090|TSEN54	153	-22.49	153	-22.49	55999	22	341	168
bta-miR-27a-5p	ENSBTAG00000001694|ENSBTAT00000002222|TYRO3	154	-20.33	154	-20.33	56245	22	1076	47
bta-miR-27a-5p	ENSBTAG00000001154|ENSBTAT00000001536|DGAT2	153	-22.64	153	-22.64	56357	22	1205	1096
bta-miR-27a-5p	ENSBTAG00000001306|ENSBTAT00000001725|FXN	154	-20.57	154	-20.57	56425	22	822	437
bta-miR-27a-5p	ENSBTAG00000001419|ENSBTAT00000001861|MRPL4	163	-28.02	163	-28.02	56582	22	635	46
bta-miR-27a-5p	ENSBTAG00000002758|ENSBTAT00000003575|THBD	161	-23.07	161	-23.07	56743	22	1781	522
bta-miR-27a-5p	ENSBTAG00000004023|ENSBTAT00000005255|KIAA1324L	167	-21.27	167	-21.27	56817	22	515	267
bta-miR-27a-5p	ENSBTAG00000003865|ENSBTAT00000005042|CASR	166	-22.52	166	-22.52	57146	22	1477	940
bta-miR-27a-5p	ENSBTAG00000002419|ENSBTAT00000003140|PIGM	165	-27.17	165	-27.17	57168	22	2085	1094
bta-miR-27a-5p	ENSBTAG00000003550|ENSBTAT00000004617|C29H11orf54	152	-20.96	152	-20.96	57328	22	1245	97
bta-miR-27a-5p	ENSBTAG00000002216|ENSBTAT00000002868|MYOD1	161	-24.33	161	-24.33	57425	22	699	337
bta-miR-27a-5p	ENSBTAG00000031252|ENSBTAT00000007723|CD82	154	-20.57	154	-20.57	57768	22	856	181
bta-miR-27a-5p	ENSBTAG00000007268|ENSBTAT00000009559|F13A1	149	-20.1	149	-20.1	57911	22	1615	228
bta-miR-27a-5p	ENSBTAG00000006162|ENSBTAT00000008106|RAB11FIP5	155	-20.99	155	-20.99	57940	22	449	60
bta-miR-27a-5p	ENSBTAG00000005105|ENSBTAT00000006727|PAFAH2	153	-20.06	153	-20.06	58225	22	1042	272
bta-miR-27a-5p	ENSBTAG00000004750|ENSBTAT00000006235|VSTM2L	159	-21.1	159	-21.1	58310	22	1112	158
bta-miR-27a-5p	ENSBTAG00000004597|ENSBTAT00000006032|PIM2	156	-22.1	156	-22.1	58391	22	918	503
bta-miR-27a-5p	ENSBTAG00000006063|ENSBTAT00000007965|TMEM230	162	-22.9	162	-22.9	58617	22	943	25
bta-miR-27a-5p	ENSBTAG00000005086|ENSBTAT00000006703|RPRD1B	151	-20.8	151	-20.8	58683	22	2488	1733
bta-miR-27a-5p	ENSBTAG00000005828|ENSBTAT00000007664|MERTK	161	-20.84	161	-20.84	58920	22	543	260
bta-miR-27a-5p	ENSBTAG00000010171|ENSBTAT00000013418|JOSD1	157	-20.88	157	-20.88	59315	22	1999	860
bta-miR-27a-5p	ENSBTAG00000013259|ENSBTAT00000017638|POLR3A	156	-23.56	156	-23.56	59337	22	2931	364
bta-miR-27a-5p	ENSBTAG00000010381|ENSBTAT00000013701|PRMT9	153	-25.22	153	-25.22	59414	22	901	753
bta-miR-27a-5p	ENSBTAG00000013741|ENSBTAT00000018256|CPLX2	158	-20.18	158	-20.18	59582	22	636	246
bta-miR-27a-5p	ENSBTAG00000015118|ENSBTAT00000020115|PNPLA1	157	-21.68	157	-21.68	59692	22	1389	964
bta-miR-27a-5p	ENSBTAG00000008367|ENSBTAT00000011015|LIX1L	174	-33.17	174	-33.17	59989	22	1950	802
bta-miR-27a-5p	ENSBTAG00000010324|ENSBTAT00000013635|GTPBP1	317	-44.45	166	-24.3	60070	22	1535	1185 1280
bta-miR-27a-5p	ENSBTAG00000008176|ENSBTAT00000010748|KCNRG	174	-24.61	174	-24.61	60193	22	484	341
bta-miR-27a-5p	ENSBTAG00000015354|ENSBTAT00000020418|ZDHHC9	166	-20.51	166	-20.51	60337	22	1449	602
bta-miR-27a-5p	ENSBTAG00000010124|ENSBTAT00000013356|ATG4C	159	-20.48	159	-20.48	60447	22	963	400
bta-miR-27a-5p	ENSBTAG00000008191|ENSBTAT00000010771|SLC39A7	158	-23.96	158	-23.96	60484	22	592	22
bta-miR-27a-5p	ENSBTAG00000014199|ENSBTAT00000018875|TBX21	165	-23.74	165	-23.74	60638	22	1120	691
bta-miR-27a-5p	ENSBTAG00000008523|ENSBTAT00000011237|TFE3	158	-22.17	158	-22.17	60743	22	1382	423
bta-miR-27a-5p	ENSBTAG00000015007|ENSBTAT00000019983|NCOA1	145	-23.1	145	-23.1	61524	22	74	27
bta-miR-27a-5p	ENSBTAG00000015340|ENSBTAT00000020392|ANGPTL7	155	-22.36	155	-22.36	62211	22	892	604
bta-miR-27a-5p	ENSBTAG00000007659|ENSBTAT00000016014|CORO2A	149	-21.58	149	-21.58	62525	22	2791	1260
bta-miR-27a-5p	ENSBTAG00000019242|ENSBTAT00000025624|CHRNB1	151	-20.32	151	-20.32	62558	22	960	49
bta-miR-27a-5p	ENSBTAG00000017811|ENSBTAT00000023676|SLC39A9	150	-20.34	150	-20.34	62678	22	1919	1304
bta-miR-27a-5p	ENSBTAG00000019097|ENSBTAT00000025424|CNTNAP1	160	-24.31	160	-24.31	62687	22	329	12
bta-miR-27a-5p	ENSBTAG00000020202|ENSBTAT00000026905|CRHBP	152	-24.84	152	-24.84	62816	22	519	168
bta-miR-27a-5p	ENSBTAG00000019548|ENSBTAT00000026044	162	-26.79	162	-26.79	63283	22	189	94
bta-miR-27a-5p	ENSBTAG00000018893|ENSBTAT00000025149|AHCYL1	152	-21	152	-21	63377	22	2044	1659
bta-miR-27a-5p	ENSBTAG00000018464|ENSBTAT00000024571|ZDHHC14	154	-23.67	154	-23.67	63680	22	883	103
bta-miR-27a-5p	ENSBTAG00000020655|ENSBTAT00000027526|BSDC1	163	-21.66	163	-21.66	63697	22	1392	890
bta-miR-27a-5p	ENSBTAG00000021523|ENSBTAT00000028687|STAT3	164	-23.42	164	-23.42	63796	22	1907	59
bta-miR-27a-5p	ENSBTAG00000019662|ENSBTAT00000026201|ATXN7L3	151	-21.95	151	-21.95	64015	22	2853	342
bta-miR-27a-5p	ENSBTAG00000031851|ENSBTAT00000029578|SELPLG	152	-23.56	152	-23.56	64167	22	686	24
bta-miR-27a-5p	ENSBTAG00000021697|ENSBTAT00000028919|PDGFB	156	-21.8	156	-21.8	64181	22	1413	1124
bta-miR-27a-5p	ENSBTAG00000018245|ENSBTAT00000024287|SLC1A3	154	-21.62	154	-21.62	64252	22	2106	79
bta-miR-27a-5p	ENSBTAG00000020547|ENSBTAT00000027379|BCAP31	165	-25.7	165	-25.7	64618	22	314	181
bta-miR-27a-5p	ENSBTAG00000019161|ENSBTAT00000025503|NPRL2	154	-23.7	154	-23.7	64646	22	148	37
bta-miR-27a-5p	ENSBTAG00000016676|ENSBTAT00000022174|PTER	151	-21.78	151	-21.78	64998	22	625	183
bta-miR-27a-5p	ENSBTAG00000018115|ENSBTAT00000024107|PEBP1	147	-20.12	147	-20.12	65537	22	742	70
bta-miR-27a-5p	ENSBTAG00000017661|ENSBTAT00000023492|RFX2	315	-43.62	158	-23.18	65597	22	1986	962 1219
bta-miR-27a-5p	ENSBTAG00000003469|ENSBTAT00000035771|CHURC1	162	-21.94	162	-21.94	65797	22	2389	2092
bta-miR-27a-5p	ENSBTAG00000007213|ENSBTAT00000038306|SIRPA	152	-23.74	152	-23.74	65799	22	2258	1516
bta-miR-27a-5p	ENSBTAG00000018893|ENSBTAT00000055113|AHCYL1	152	-21	152	-21	65995	22	2044	1659
bta-miR-27a-5p	ENSBTAG00000015354|ENSBTAT00000048680|ZDHHC9	166	-20.51	166	-20.51	66110	22	761	602
bta-miR-27a-5p	ENSBTAG00000025762|ENSBTAT00000036420|CNP	155	-23.53	155	-23.53	66771	22	1023	260
bta-miR-27a-5p	ENSBTAG00000030200|ENSBTAT00000042620|ARL16	169	-25.93	169	-25.93	66812	22	394	84
bta-miR-27a-5p	ENSBTAG00000039121|ENSBTAT00000054758|PTP4A2	155	-20.73	155	-20.73	67064	22	603	564
bta-miR-27a-5p	ENSBTAG00000002624|ENSBTAT00000054061|PSTPIP2	165	-20.11	165	-20.11	67136	22	1583	824
bta-miR-27a-5p	ENSBTAG00000033298|ENSBTAT00000055200|LYRM9	150	-22.04	150	-22.04	67241	22	2251	1031
bta-miR-27a-5p	ENSBTAG00000002184|ENSBTAT00000043320|FNDC5	165	-29.73	165	-29.73	67507	22	756	175
bta-miR-27a-5p	ENSBTAG00000011732|ENSBTAT00000034874|PGAP3	154	-24.94	154	-24.94	67577	22	1594	1171
bta-miR-27a-5p	ENSBTAG00000027074|ENSBTAT00000038788|SV2B	144	-20.67	144	-20.67	67703	22	2869	1468
bta-miR-27a-5p	ENSBTAG00000038025|ENSBTAT00000038531|HIST2H2BE	157	-25.03	157	-25.03	67935	22	1908	165
bta-miR-27a-5p	ENSBTAG00000013362|ENSBTAT00000036123|DNM2	149	-20.92	149	-20.92	68242	22	828	57
bta-miR-27a-5p	ENSBTAG00000008191|ENSBTAT00000052666|SLC39A7	158	-23.96	158	-23.96	68323	22	586	22
bta-miR-27a-5p	ENSBTAG00000039855|ENSBTAT00000055237|SUMF1	155	-24.79	155	-24.79	68423	22	994	749
bta-miR-27a-5p	ENSBTAG00000047654|ENSBTAT00000063380|CMTM3	150	-21.78	150	-21.78	68747	22	423	263
bta-miR-27a-5p	ENSBTAG00000021697|ENSBTAT00000063564|PDGFB	156	-21.8	156	-21.8	69050	22	1601	1124
bta-miR-27a-5p	ENSBTAG00000046840|ENSBTAT00000063079|DEXI	149	-20.58	149	-20.58	69065	22	804	489
bta-miR-27a-5p	ENSBTAG00000048273|ENSBTAT00000065362	158	-26.62	158	-26.62	69067	22	1372	946
bta-miR-27a-5p	ENSBTAG00000005105|ENSBTAT00000065543|PAFAH2	153	-20.06	153	-20.06	69376	22	1109	272
bta-miR-27a-5p	ENSBTAG00000015007|ENSBTAT00000064008|NCOA1	145	-23.1	145	-23.1	69620	22	176	129
bta-miR-125b	ENSBTAG00000000039|ENSBTAT00000000043|SIRT7	152	-23.71	152	-23.71	69672	22	491	327
bta-miR-125b	ENSBTAG00000040031|ENSBTAT00000000628|ZNF148	142	-20.09	142	-20.09	69772	22	5123	2995
bta-miR-125b	ENSBTAG00000000312|ENSBTAT00000000410|GRINA	152	-20.73	152	-20.73	69776	22	554	295
bta-miR-125b	ENSBTAG00000000342|ENSBTAT00000000447|PLOD3	142	-20.76	142	-20.76	69810	22	296	152
bta-miR-125b	ENSBTAG00000000321|ENSBTAT00000000422|TBL2	156	-23.33	156	-23.33	69834	22	600	436
bta-miR-125b	ENSBTAG00000001009|ENSBTAT00000001338|HCLS1	152	-20.61	152	-20.61	69903	22	1532	213
bta-miR-125b	ENSBTAG00000000815|ENSBTAT00000001080|EPHA2	143	-21.81	143	-21.81	69941	22	263	160
bta-miR-125b	ENSBTAG00000000752|ENSBTAT00000000999|SGO1	152	-20.95	152	-20.95	70021	22	1183	571
bta-miR-125b	ENSBTAG00000000678|ENSBTAT00000000901|CSDE1	148	-23.03	148	-23.03	70078	22	1251	1073
bta-miR-125b	ENSBTAG00000001567|ENSBTAT00000002052|LRRK1	144	-23.1	144	-23.1	70211	22	762	365
bta-miR-125b	ENSBTAG00000039682|ENSBTAT00000002556|MTUS1	145	-21.85	145	-21.85	70414	22	260	169
bta-miR-125b	ENSBTAG00000001762|ENSBTAT00000002309|RFXANK	141	-21.92	141	-21.92	70486	22	147	13
bta-miR-125b	ENSBTAG00000003002|ENSBTAT00000003908|WDR75	156	-26.98	156	-26.98	70554	22	1037	721
bta-miR-125b	ENSBTAG00000003935|ENSBTAT00000005137|TMBIM1	146	-20.3	146	-20.3	70569	22	1215	626
bta-miR-125b	ENSBTAG00000003419|ENSBTAT00000004437|EAPP	158	-22.36	158	-22.36	70629	22	2600	785
bta-miR-125b	ENSBTAG00000002563|ENSBTAT00000003319|WDR45	167	-28.67	167	-28.67	70653	22	325	151
bta-miR-125b	ENSBTAG00000003966|ENSBTAT00000005170|DUSP3	317	-47.27	161	-27.26	70685	22	3497	2037 2726
bta-miR-125b	ENSBTAG00000002566|ENSBTAT00000003320|PGPEP1	142	-22.92	142	-22.92	70699	22	3227	3013
bta-miR-125b	ENSBTAG00000002072|ENSBTAT00000002680|ERCC2	151	-24.22	151	-24.22	70747	22	487	136
bta-miR-125b	ENSBTAG00000003039|ENSBTAT00000003955|PSMB8	145	-22.38	145	-22.38	70805	22	227	29
bta-miR-125b	ENSBTAG00000002720|ENSBTAT00000003524|PRPF38A	147	-21.56	147	-21.56	70847	22	3591	2277
bta-miR-125b	ENSBTAG00000003990|ENSBTAT00000005212|ITPRIP	285	-43.5	144	-22.1	70859	22	2110	1297 960
bta-miR-125b	ENSBTAG00000002414|ENSBTAT00000003132|KCNJ10	151	-22.63	151	-22.63	70862	22	3950	2612
bta-miR-125b	ENSBTAG00000002125|ENSBTAT00000002747|GNAL	143	-22.17	143	-22.17	70925	22	1852	238
bta-miR-125b	ENSBTAG00000003016|ENSBTAT00000003923|PTPN7	159	-22.61	159	-22.61	70951	22	1148	918
bta-miR-125b	ENSBTAG00000003836|ENSBTAT00000005003|ADAM19	150	-20.98	150	-20.98	70980	22	3481	2543
bta-miR-125b	ENSBTAG00000002092|ENSBTAT00000002703|PI16	158	-23.17	158	-23.17	71030	22	914	316
bta-miR-125b	ENSBTAG00000003907|ENSBTAT00000005102|TSPAN14	149	-22.11	149	-22.11	71047	22	1533	318
bta-miR-125b	ENSBTAG00000003476|ENSBTAT00000004519|FEM1A	159	-20.24	159	-20.24	71070	22	1490	1168
bta-miR-125b	ENSBTAG00000003184|ENSBTAT00000004135|GATA1	153	-20.9	153	-20.9	71085	22	145	4
bta-miR-125b	ENSBTAG00000002226|ENSBTAT00000002878|FBXO31	150	-23.76	150	-23.76	71104	22	93	11
bta-miR-125b	ENSBTAG00000003777|ENSBTAT00000004917|TIE1	153	-28.1	153	-28.1	71217	22	177	130
bta-miR-125b	ENSBTAG00000003579|ENSBTAT00000004657|FBXW4	150	-22.75	150	-22.75	71282	22	604	25
bta-miR-125b	ENSBTAG00000002216|ENSBTAT00000002868|MYOD1	145	-21.19	145	-21.19	71352	22	699	43
bta-miR-125b	ENSBTAG00000002879|ENSBTAT00000003732|DCPS	158	-22.79	158	-22.79	71366	22	2209	192
bta-miR-125b	ENSBTAG00000002352|ENSBTAT00000003035|GGA2	154	-21.95	154	-21.95	71389	22	989	408
bta-miR-125b	ENSBTAG00000003578|ENSBTAT00000004655|DPCD	153	-22.13	153	-22.13	71400	22	211	128
bta-miR-125b	ENSBTAG00000003557|ENSBTAT00000004626|CCDC117	145	-20.78	145	-20.78	71417	22	2687	1052
bta-miR-125b	ENSBTAG00000006325|ENSBTAT00000008304|NUDCD3	149	-25.41	149	-25.41	71523	22	1642	368
bta-miR-125b	ENSBTAG00000006573|ENSBTAT00000008633|KLHL18	176	-35.83	176	-35.83	71547	22	2884	1733
bta-miR-125b	ENSBTAG00000007876|ENSBTAT00000010361|MAPK8	147	-20.82	147	-20.82	71678	22	4529	1135
bta-miR-125b	ENSBTAG00000006324|ENSBTAT00000008295|NAB2	147	-21.42	147	-21.42	71883	22	745	600
bta-miR-125b	ENSBTAG00000006276|ENSBTAT00000008228|C1QTNF1	152	-25.16	152	-25.16	71922	22	1663	987
bta-miR-125b	ENSBTAG00000004420|ENSBTAT00000005794|BAHD1	157	-23.54	157	-23.54	71970	22	118	31
bta-miR-125b	ENSBTAG00000004188|ENSBTAT00000005482|SNAP47	147	-21.46	147	-21.46	72106	22	495	374
bta-miR-125b	ENSBTAG00000017409|ENSBTAT00000007545|DLX3	156	-25.88	156	-25.88	72121	22	1702	733
bta-miR-125b	ENSBTAG00000004777|ENSBTAT00000006275|S100B	158	-23.45	158	-23.45	72146	22	1076	715
bta-miR-125b	ENSBTAG00000004114|ENSBTAT00000005378|MAP3K11	152	-25.01	152	-25.01	72156	22	524	252
bta-miR-125b	ENSBTAG00000006735|ENSBTAT00000008854|STAC	149	-23.57	149	-23.57	72199	22	1272	318
bta-miR-125b	ENSBTAG00000006505|ENSBTAT00000008523|S100A9	163	-24.91	163	-24.91	72200	22	93	17
bta-miR-125b	ENSBTAG00000006016|ENSBTAT00000007903|GTPBP2	150	-23.62	150	-23.62	72235	22	1106	971
bta-miR-125b	ENSBTAG00000006517|ENSBTAT00000008544|DRG2	152	-20.15	152	-20.15	72278	22	680	347
bta-miR-125b	ENSBTAG00000006126|ENSBTAT00000008061|GTF3C1	163	-27.32	163	-27.32	72280	22	826	443
bta-miR-125b	ENSBTAG00000007422|ENSBTAT00000009769|TRAPPC11	145	-20.76	145	-20.76	72286	22	919	11
bta-miR-125b	ENSBTAG00000005034|ENSBTAT00000006638|CAPN5	145	-21.6	145	-21.6	72339	22	2361	2287
bta-miR-125b	ENSBTAG00000007776|ENSBTAT00000010224|BRPF1	150	-23.42	150	-23.42	72345	22	259	102
bta-miR-125b	ENSBTAG00000006921|ENSBTAT00000009089|ABCA6	154	-27.51	154	-27.51	72458	22	363	250
bta-miR-125b	ENSBTAG00000004505|ENSBTAT00000005918|NLRC3	157	-23.64	157	-23.64	72502	22	387	241
bta-miR-125b	ENSBTAG00000007145|ENSBTAT00000009403|KRT82	146	-23.65	146	-23.65	72587	22	1006	828
bta-miR-125b	ENSBTAG00000007644|ENSBTAT00000010058|GNG7	158	-27.32	158	-27.32	72605	22	3225	1479
bta-miR-125b	ENSBTAG00000004863|ENSBTAT00000006392|RIC3	145	-21.82	145	-21.82	72667	22	1830	283
bta-miR-125b	ENSBTAG00000004706|ENSBTAT00000006178|SUV39H1	154	-24.89	154	-24.89	72766	22	1524	1029
bta-miR-125b	ENSBTAG00000004515|ENSBTAT00000005929|KCNK1	151	-23.25	151	-23.25	72850	22	631	21
bta-miR-125b	ENSBTAG00000004603|ENSBTAT00000006041|PHC2	153	-22.64	153	-22.64	72877	22	1853	128
bta-miR-125b	ENSBTAG00000005309|ENSBTAT00000006984|TGDS	157	-29.66	157	-29.66	72891	22	1535	1399
bta-miR-125b	ENSBTAG00000004257|ENSBTAT00000005578|TAF4B	148	-24.36	148	-24.36	72892	22	332	86
bta-miR-125b	ENSBTAG00000004356|ENSBTAT00000005698|ROBO4	162	-24.48	162	-24.48	72936	22	656	398
bta-miR-125b	ENSBTAG00000006273|ENSBTAT00000008234|SULT4A1	148	-23.83	148	-23.83	72943	22	1355	384
bta-miR-125b	ENSBTAG00000007921|ENSBTAT00000010415|DAPP1	150	-20.35	150	-20.35	73044	22	1670	154
bta-miR-125b	ENSBTAG00000005464|ENSBTAT00000007187|ADCY6	145	-21.59	145	-21.59	73052	22	2349	487
bta-miR-125b	ENSBTAG00000037533|ENSBTAT00000009019|C4A	157	-21.67	157	-21.67	73112	22	257	162
bta-miR-125b	ENSBTAG00000012529|ENSBTAT00000016634|IFNG	155	-21.82	155	-21.82	73176	22	594	235
bta-miR-125b	ENSBTAG00000009201|ENSBTAT00000012121|CORO7	164	-27.03	164	-27.03	73177	22	670	307
bta-miR-125b	ENSBTAG00000010013|ENSBTAT00000013207|DNAJA3	149	-20.17	149	-20.17	73224	22	1084	173
bta-miR-125b	ENSBTAG00000013259|ENSBTAT00000017638|POLR3A	160	-24.77	160	-24.77	73264	22	2931	973
bta-miR-125b	ENSBTAG00000010413|ENSBTAT00000013741|TMEM169	153	-21.13	153	-21.13	73277	22	525	349
bta-miR-125b	ENSBTAG00000009542|ENSBTAT00000012550|ZC3H10	140	-21.93	140	-21.93	73322	22	1599	1276
bta-miR-125b	ENSBTAG00000011000|ENSBTAT00000014602|HDAC10	159	-24.81	159	-24.81	73342	22	264	154
bta-miR-125b	ENSBTAG00000014931|ENSBTAT00000019876|MLF2	163	-28.33	163	-28.33	73346	22	536	136
bta-miR-125b	ENSBTAG00000014603|ENSBTAT00000019599|VAMP1	150	-20.35	150	-20.35	73361	22	2102	1284
bta-miR-125b	ENSBTAG00000014215|ENSBTAT00000018897|CCDC86	150	-21.19	150	-21.19	73366	22	805	332
bta-miR-125b	ENSBTAG00000015114|ENSBTAT00000020111|CALR	171	-27.08	171	-27.08	73401	22	590	297
bta-miR-125b	ENSBTAG00000013109|ENSBTAT00000017425|STIM1	157	-22.17	157	-22.17	73405	22	1402	654
bta-miR-125b	ENSBTAG00000013191|ENSBTAT00000017563|AGRN	152	-23.58	152	-23.58	73426	22	236	155
bta-miR-125b	ENSBTAG00000014143|ENSBTAT00000018799|ASB5	158	-22.77	158	-22.77	73555	22	1797	615
bta-miR-125b	ENSBTAG00000011602|ENSBTAT00000015416|RASAL3	162	-23.55	162	-23.55	73687	22	394	246
bta-miR-125b	ENSBTAG00000008674|ENSBTAT00000011436|FAM136A	160	-20.22	160	-20.22	73698	22	1303	1045
bta-miR-125b	ENSBTAG00000013526|ENSBTAT00000017986|EFTUD2	154	-23.6	154	-23.6	73794	22	370	218
bta-miR-125b	ENSBTAG00000013226|ENSBTAT00000017599|HUS1	155	-25.21	155	-25.21	73879	22	164	9
bta-miR-125b	ENSBTAG00000015336|ENSBTAT00000020388|PRUNE1	148	-20.1	148	-20.1	73926	22	1430	993
bta-miR-125b	ENSBTAG00000030335|ENSBTAT00000020285|ALDH4A1	165	-29.17	165	-29.17	73939	22	1349	319
bta-miR-125b	ENSBTAG00000014442|ENSBTAT00000019208|MTG2	155	-20.94	155	-20.94	73944	22	768	595
bta-miR-125b	ENSBTAG00000013443|ENSBTAT00000017885|SDR9C7	147	-23.02	147	-23.02	73950	22	944	1
bta-miR-125b	ENSBTAG00000014063|ENSBTAT00000018689|DNAH8	149	-21.91	149	-21.91	73958	22	129	46
bta-miR-125b	ENSBTAG00000047776|ENSBTAT00000012703	153	-22.64	153	-22.64	74018	22	253	209
bta-miR-125b	ENSBTAG00000011403|ENSBTAT00000015156|RUSC2	159	-22.62	159	-22.62	74056	22	495	7
bta-miR-125b	ENSBTAG00000012919|ENSBTAT00000017168|MMP15	147	-20.76	147	-20.76	74154	22	1506	240
bta-miR-125b	ENSBTAG00000015723|ENSBTAT00000020872|CRIPT	151	-22.34	151	-22.34	74188	22	615	576
bta-miR-125b	ENSBTAG00000009602|ENSBTAT00000012636|TMEM120B	143	-23.01	143	-23.01	74205	22	1565	100
bta-miR-125b	ENSBTAG00000009455|ENSBTAT00000012441|IL12RB2	151	-22.52	151	-22.52	74228	22	464	127
bta-miR-125b	ENSBTAG00000015659|ENSBTAT00000020797|CIAO1	149	-21.01	149	-21.01	74240	22	2357	120
bta-miR-125b	ENSBTAG00000012860|ENSBTAT00000017091|PDZD11	175	-31.08	175	-31.08	74266	22	530	39
bta-miR-125b	ENSBTAG00000010860|ENSBTAT00000014422|DRD2	147	-22.11	147	-22.11	74316	22	1050	211
bta-miR-125b	ENSBTAG00000008940|ENSBTAT00000011769|NPTX1	155	-23.22	155	-23.22	74335	22	596	350
bta-miR-125b	ENSBTAG00000010490|ENSBTAT00000013864|PEX5	150	-26.75	150	-26.75	74408	22	1133	101
bta-miR-125b	ENSBTAG00000004976|ENSBTAT00000017389|CDCA7L	158	-26.98	158	-26.98	74427	22	1292	951
bta-miR-125b	ENSBTAG00000014692|ENSBTAT00000019554|CREB3L4	141	-20.23	141	-20.23	74465	22	272	59
bta-miR-125b	ENSBTAG00000012721|ENSBTAT00000016909|HOGA1	154	-23.05	154	-23.05	74523	22	251	73
bta-miR-125b	ENSBTAG00000011917|ENSBTAT00000015811|GPAM	165	-29.46	165	-29.46	74706	22	3622	2787
bta-miR-125b	ENSBTAG00000012101|ENSBTAT00000016048|SYMPK	150	-23.73	150	-23.73	74711	22	112	24
bta-miR-125b	ENSBTAG00000030369|ENSBTAT00000019606|IFFO1	147	-21.24	147	-21.24	74724	22	966	742
bta-miR-125b	ENSBTAG00000015758|ENSBTAT00000020923|USB1	151	-21.64	151	-21.64	74752	22	1005	544
bta-miR-125b	ENSBTAG00000010378|ENSBTAT00000013699|PEF1	140	-22.19	140	-22.19	74774	22	804	558
bta-miR-125b	ENSBTAG00000015363|ENSBTAT00000020417|CDC42SE1	317	-45.88	164	-24.07	74804	22	2282	875 1539
bta-miR-125b	ENSBTAG00000014269|ENSBTAT00000016321|SCARB1	144	-25.36	144	-25.36	74806	22	818	85
bta-miR-125b	ENSBTAG00000008280|ENSBTAT00000010892|HNF4G	155	-24.91	155	-24.91	74917	22	2388	760
bta-miR-125b	ENSBTAG00000010482|ENSBTAT00000013851|PITPNM1	142	-20.07	142	-20.07	75136	22	147	89
bta-miR-125b	ENSBTAG00000012073|ENSBTAT00000016016|VOPP1	146	-21.46	146	-21.46	75166	22	1139	527
bta-miR-125b	ENSBTAG00000014269|ENSBTAT00000018959|SCARB1	144	-25.36	144	-25.36	75201	22	938	205
bta-miR-125b	ENSBTAG00000008115|ENSBTAT00000010671|TNFAIP1	156	-21.82	156	-21.82	75262	22	907	317
bta-miR-125b	ENSBTAG00000015046|ENSBTAT00000020028|MST1R	153	-26.69	153	-26.69	75264	22	281	213
bta-miR-125b	ENSBTAG00000008497|ENSBTAT00000011200|RGS14	152	-21.73	152	-21.73	75400	22	506	140
bta-miR-125b	ENSBTAG00000014769|ENSBTAT00000019648|GMEB2	145	-21.53	145	-21.53	75412	22	697	501
bta-miR-125b	ENSBTAG00000010545|ENSBTAT00000013943|KXD1	164	-30.37	164	-30.37	75440	22	725	16
bta-miR-125b	ENSBTAG00000015487|ENSBTAT00000020586|KDM4B	147	-22.29	147	-22.29	75475	22	350	135
bta-miR-125b	ENSBTAG00000031777|ENSBTAT00000020079|GDPD5	150	-21.16	150	-21.16	75501	22	1480	561
bta-miR-125b	ENSBTAG00000011023|ENSBTAT00000014644|TMEM52B	151	-24.15	151	-24.15	75508	22	1981	529
bta-miR-125b	ENSBTAG00000039891|ENSBTAT00000015264|KRT71	140	-20.78	140	-20.78	75522	22	609	479
bta-miR-125b	ENSBTAG00000039705|ENSBTAT00000020019|HGH1	152	-20.14	152	-20.14	75539	22	383	324
bta-miR-125b	ENSBTAG00000015294|ENSBTAT00000020336|COX10	151	-23.86	151	-23.86	75591	22	1437	824
bta-miR-125b	ENSBTAG00000013044|ENSBTAT00000017338|GAB3	151	-23.82	151	-23.82	75596	22	610	161
bta-miR-125b	ENSBTAG00000011217|ENSBTAT00000014899|DNAJC11	153	-22.09	153	-22.09	75633	22	1271	241
bta-miR-125b	ENSBTAG00000011389|ENSBTAT00000015131|TMEM104	150	-23.36	150	-23.36	75668	22	1556	218
bta-miR-125b	ENSBTAG00000014083|ENSBTAT00000018722|AMIGO1	158	-24.76	158	-24.76	75737	22	3184	1096
bta-miR-125b	ENSBTAG00000014799|ENSBTAT00000019692|ARMC7	164	-26.66	164	-26.66	75741	22	1224	26
bta-miR-125b	ENSBTAG00000009998|ENSBTAT00000013186|GALNT16	160	-21.32	160	-21.32	75775	22	1984	468
bta-miR-125b	ENSBTAG00000009390|ENSBTAT00000012360|MINDY4	149	-22.91	149	-22.91	75777	22	348	50
bta-miR-125b	ENSBTAG00000010444|ENSBTAT00000013790|ERBB3	153	-23.85	153	-23.85	75790	22	1285	5
bta-miR-125b	ENSBTAG00000010652|ENSBTAT00000014100|PDE4C	160	-27.76	160	-27.76	75803	22	131	88
bta-miR-125b	ENSBTAG00000010359|ENSBTAT00000013678|THG1L	142	-22.05	142	-22.05	75817	22	1291	504
bta-miR-125b	ENSBTAG00000015144|ENSBTAT00000020147|GMIP	160	-26.71	160	-26.71	75953	22	399	189
bta-miR-125b	ENSBTAG00000011149|ENSBTAT00000014806|SIGIRR	152	-23.5	152	-23.5	76048	22	169	84
bta-miR-125b	ENSBTAG00000014153|ENSBTAT00000018809|PKNOX1	154	-23.46	154	-23.46	76057	22	473	348
bta-miR-125b	ENSBTAG00000015436|ENSBTAT00000020526|SLC27A4	154	-25.59	154	-25.59	76157	22	657	612
bta-miR-125b	ENSBTAG00000010502|ENSBTAT00000013876|SERTAD3	158	-27.48	158	-27.48	76182	22	652	312
bta-miR-125b	ENSBTAG00000010805|ENSBTAT00000014315|POMT1	155	-26.76	155	-26.76	76216	22	597	442
bta-miR-125b	ENSBTAG00000014366|ENSBTAT00000019100|PRPF19	153	-23.84	153	-23.84	76277	22	371	188
bta-miR-125b	ENSBTAG00000013910|ENSBTAT00000018472|POLR3GL	154	-24.91	154	-24.91	76292	22	2073	1982
bta-miR-125b	ENSBTAG00000008411|ENSBTAT00000011069|PLEKHO2	140	-20.01	140	-20.01	76369	22	2004	1214
bta-miR-125b	ENSBTAG00000008332|ENSBTAT00000010972|ENPEP	160	-22.57	160	-22.57	76372	22	612	186
bta-miR-125b	ENSBTAG00000008920|ENSBTAT00000011740|ATP1B4	171	-24.28	171	-24.28	76411	22	3288	1154
bta-miR-125b	ENSBTAG00000012020|ENSBTAT00000015940|TRAF5	172	-30.61	172	-30.61	76440	22	1389	279
bta-miR-125b	ENSBTAG00000013614|ENSBTAT00000018099|TMEM38A	156	-22.36	156	-22.36	76455	22	1361	1139
bta-miR-125b	ENSBTAG00000018691|ENSBTAT00000024876|RHOU	145	-21.65	145	-21.65	76484	22	1824	1204
bta-miR-125b	ENSBTAG00000018999|ENSBTAT00000025290|MGRN1	145	-21.44	145	-21.44	76522	22	1384	1006
bta-miR-125b	ENSBTAG00000024509|ENSBTAT00000034075|TMEM52	156	-23.85	156	-23.85	76535	22	385	310
bta-miR-125b	ENSBTAG00000019645|ENSBTAT00000026175|TFDP1	153	-20.12	153	-20.12	76563	22	934	69
bta-miR-125b	ENSBTAG00000021576|ENSBTAT00000028746|LMOD1	304	-50.4	153	-26.24	76575	22	691	312 449
bta-miR-125b	ENSBTAG00000018548|ENSBTAT00000024684|INTS7	150	-25.19	150	-25.19	76666	22	1228	445
bta-miR-125b	ENSBTAG00000018924|ENSBTAT00000025183|QRICH1	162	-25.68	162	-25.68	76724	22	751	199
bta-miR-125b	ENSBTAG00000019379|ENSBTAT00000025822|TUSC5	162	-25.82	162	-25.82	76791	22	2668	888
bta-miR-125b	ENSBTAG00000018808|ENSBTAT00000025036|SLC25A35	151	-22.86	151	-22.86	76872	22	262	57
bta-miR-125b	ENSBTAG00000017072|ENSBTAT00000022702|ZNF384	156	-22.89	156	-22.89	76889	22	939	266
bta-miR-125b	ENSBTAG00000021939|ENSBTAT00000029249|ELAC2	149	-23.12	149	-23.12	76929	22	1013	646
bta-miR-125b	ENSBTAG00000021573|ENSBTAT00000028744|DCAF12	155	-20.34	155	-20.34	76941	22	1937	942
bta-miR-125b	ENSBTAG00000021079|ENSBTAT00000028074|C3H1orf210	142	-21.39	142	-21.39	76945	22	243	69
bta-miR-125b	ENSBTAG00000021457|ENSBTAT00000028604|EFEMP2	307	-52.25	156	-26.64	76963	22	595	45 2
bta-miR-125b	ENSBTAG00000017780|ENSBTAT00000023643|DPYSL4	148	-24.55	148	-24.55	77008	22	603	190
bta-miR-125b	ENSBTAG00000018706|ENSBTAT00000024898|PCTP	155	-22.89	155	-22.89	77034	22	1215	1021
bta-miR-125b	ENSBTAG00000018374|ENSBTAT00000024447|WASF2	151	-22.47	151	-22.47	77043	22	2407	1022
bta-miR-125b	ENSBTAG00000021735|ENSBTAT00000028978|GALNT14	155	-26.25	155	-26.25	77074	22	424	142
bta-miR-125b	ENSBTAG00000016124|ENSBTAT00000021459|PACSIN1	309	-56.24	164	-32.47	77093	22	2591	1217 1453
bta-miR-125b	ENSBTAG00000018579|ENSBTAT00000024728|DOK1	315	-52.37	158	-28.22	77105	22	913	367 625
bta-miR-125b	ENSBTAG00000017087|ENSBTAT00000022721|TOP3A	158	-21.67	158	-21.67	77142	22	929	56
bta-miR-125b	ENSBTAG00000021780|ENSBTAT00000029032|SCO1	147	-21.48	147	-21.48	77184	22	2851	239
bta-miR-125b	ENSBTAG00000018101|ENSBTAT00000024092|AHCY	141	-20.05	141	-20.05	77192	22	734	242
bta-miR-125b	ENSBTAG00000019589|ENSBTAT00000026102|C1H21orf2	148	-22.6	148	-22.6	77213	22	1073	920
bta-miR-125b	ENSBTAG00000021861|ENSBTAT00000029144|NELFB	150	-23.67	150	-23.67	77269	22	30	2
bta-miR-125b	ENSBTAG00000019225|ENSBTAT00000025599|SLC39A14	152	-21.28	152	-21.28	77339	22	2986	412
bta-miR-125b	ENSBTAG00000017435|ENSBTAT00000023179|KCTD7	158	-28.09	158	-28.09	77349	22	3370	2791
bta-miR-125b	ENSBTAG00000019723|ENSBTAT00000026285|PEX12	150	-20.87	150	-20.87	77364	22	1117	324
bta-miR-125b	ENSBTAG00000016287|ENSBTAT00000021663|UNK	156	-24.01	156	-24.01	77390	22	1296	493
bta-miR-125b	ENSBTAG00000018201|ENSBTAT00000024227|TKFC	152	-20.37	152	-20.37	77424	22	394	1
bta-miR-125b	ENSBTAG00000019909|ENSBTAT00000026521|SIRT6	150	-22.34	150	-22.34	77432	22	579	91
bta-miR-125b	ENSBTAG00000017834|ENSBTAT00000023709|PRELP	144	-21.72	144	-21.72	77465	22	2405	1990
bta-miR-125b	ENSBTAG00000022022|ENSBTAT00000029424|GUCD1	150	-21.37	150	-21.37	77502	22	2029	586
bta-miR-125b	ENSBTAG00000016881|ENSBTAT00000022456|ANPEP	151	-20.06	151	-20.06	77510	22	453	264
bta-miR-125b	ENSBTAG00000017179|ENSBTAT00000022828|USP12	150	-23.45	150	-23.45	77523	22	164	83
bta-miR-125b	ENSBTAG00000022598|ENSBTAT00000030613|NRADD	160	-25.61	160	-25.61	77533	22	310	10
bta-miR-125b	ENSBTAG00000011937|ENSBTAT00000029526|RITA1	157	-24.46	157	-24.46	77589	22	567	418
bta-miR-125b	ENSBTAG00000016156|ENSBTAT00000021507|MAPK3	166	-30.39	166	-30.39	77711	22	1046	377
bta-miR-125b	ENSBTAG00000020434|ENSBTAT00000027233|C18H19orf12	154	-20.37	154	-20.37	77719	22	1952	461
bta-miR-125b	ENSBTAG00000019574|ENSBTAT00000026080|MAPK12	160	-22.2	160	-22.2	77720	22	464	332
bta-miR-125b	ENSBTAG00000021523|ENSBTAT00000028687|STAT3	152	-20.5	152	-20.5	77723	22	1907	1064
bta-miR-125b	ENSBTAG00000016613|ENSBTAT00000022102|KCNH6	158	-28.16	158	-28.16	77730	22	326	255
bta-miR-125b	ENSBTAG00000016769|ENSBTAT00000022303|CDK16	145	-20.44	145	-20.44	77772	22	1230	846
bta-miR-125b	ENSBTAG00000018522|ENSBTAT00000024656|OAZ1	146	-24.97	146	-24.97	77808	22	419	3
bta-miR-125b	ENSBTAG00000017873|ENSBTAT00000023760|USF1	158	-23.06	158	-23.06	77810	22	667	1
bta-miR-125b	ENSBTAG00000021254|ENSBTAT00000028322|CENPI	156	-24.48	156	-24.48	77817	22	2191	482
bta-miR-125b	ENSBTAG00000018564|ENSBTAT00000024705|ZFYVE27	163	-25.39	163	-25.39	77839	22	1511	222
bta-miR-125b	ENSBTAG00000021811|ENSBTAT00000029073|ANGPT4	150	-20.37	150	-20.37	77851	22	721	566
bta-miR-125b	ENSBTAG00000008827|ENSBTAT00000031330|SPOCK2	153	-26.12	153	-26.12	77899	22	3626	2321
bta-miR-125b	ENSBTAG00000016828|ENSBTAT00000022386|TAPBP	150	-20.37	150	-20.37	77911	22	963	462
bta-miR-125b	ENSBTAG00000020735|ENSBTAT00000027632|SMG1	147	-21.01	147	-21.01	77924	22	559	160
bta-miR-125b	ENSBTAG00000019838|ENSBTAT00000026432|SHC1	147	-20.02	147	-20.02	77966	22	1507	391
bta-miR-125b	ENSBTAG00000023632|ENSBTAT00000032340|FBXL8	165	-24.49	165	-24.49	78013	22	383	309
bta-miR-125b	ENSBTAG00000031851|ENSBTAT00000029578|SELPLG	145	-20.06	145	-20.06	78094	22	686	401
bta-miR-125b	ENSBTAG00000020634|ENSBTAT00000027498|FBXO7	151	-20.31	151	-20.31	78175	22	1510	529
bta-miR-125b	ENSBTAG00000039509|ENSBTAT00000026124|GPRC5A	148	-20.67	148	-20.67	78181	22	845	213
bta-miR-125b	ENSBTAG00000017593|ENSBTAT00000023397|TREM1	150	-20.03	150	-20.03	78216	22	450	237
bta-miR-125b	ENSBTAG00000016389|ENSBTAT00000021793|UBL4B	162	-27.56	162	-27.56	78262	22	924	613
bta-miR-125b	ENSBTAG00000003077|ENSBTAT00000030078|DPF2	149	-20.02	149	-20.02	78289	22	1220	164
bta-miR-125b	ENSBTAG00000020595|ENSBTAT00000027439|KCTD20	146	-20.57	146	-20.57	78322	22	3236	2308
bta-miR-125b	ENSBTAG00000021166|ENSBTAT00000028208|FAM71A	151	-23.77	151	-23.77	78345	22	107	22
bta-miR-125b	ENSBTAG00000023628|ENSBTAT00000032323|C23H6orf47	150	-25.68	150	-25.68	78386	22	746	84
bta-miR-125b	ENSBTAG00000024096|ENSBTAT00000033237|LSM10	148	-21.53	148	-21.53	78394	22	345	133
bta-miR-125b	ENSBTAG00000000406|ENSBTAT00000033914|GPATCH4	160	-24.09	160	-24.09	78512	22	452	36
bta-miR-125b	ENSBTAG00000016251|ENSBTAT00000021619|TMEM101	171	-33.41	171	-33.41	78524	22	741	511
bta-miR-125b	ENSBTAG00000021427|ENSBTAT00000028563|HOXB3	151	-27.34	151	-27.34	78578	22	1497	635
bta-miR-125b	ENSBTAG00000019404|ENSBTAT00000025852|IL10RB	150	-20.69	150	-20.69	78583	22	855	755
bta-miR-125b	ENSBTAG00000013226|ENSBTAT00000033617|HUS1	155	-25.21	155	-25.21	78598	22	238	83
bta-miR-125b	ENSBTAG00000016738|ENSBTAT00000022253|DTX1	168	-25.96	168	-25.96	78612	22	1054	422
bta-miR-125b	ENSBTAG00000031788|ENSBTAT00000023622	156	-26.45	156	-26.45	78649	22	881	707
bta-miR-125b	ENSBTAG00000017287|ENSBTAT00000022976|DRAM1	155	-24.56	155	-24.56	78702	22	1873	822
bta-miR-125b	ENSBTAG00000019458|ENSBTAT00000025921|ASB3	148	-24.23	148	-24.23	78714	22	1600	479
bta-miR-125b	ENSBTAG00000016772|ENSBTAT00000022310|USP11	158	-26.62	158	-26.62	78820	22	390	271
bta-miR-125b	ENSBTAG00000017894|ENSBTAT00000023783|CAD	170	-27.36	170	-27.36	78858	22	238	172
bta-miR-125b	ENSBTAG00000018084|ENSBTAT00000024074|CASTOR1	153	-21.47	153	-21.47	78894	22	435	230
bta-miR-125b	ENSBTAG00000018253|ENSBTAT00000024298|CHRNA1	154	-23.21	154	-23.21	78966	22	2196	1555
bta-miR-125b	ENSBTAG00000022044|ENSBTAT00000029514|RAB35	153	-23.51	153	-23.51	78971	22	2059	1894
bta-miR-125b	ENSBTAG00000023172|ENSBTAT00000029334|ITSN2	152	-21.13	152	-21.13	78973	22	354	1
bta-miR-125b	ENSBTAG00000009841|ENSBTAT00000031107|CNDP2	156	-22.84	156	-22.84	79017	22	471	273
bta-miR-125b	ENSBTAG00000019863|ENSBTAT00000026466|CCDC70	148	-21.93	148	-21.93	79063	22	125	23
bta-miR-125b	ENSBTAG00000016061|ENSBTAT00000021373|RSAD2	145	-20.11	145	-20.11	79066	22	1422	86
bta-miR-125b	ENSBTAG00000018176|ENSBTAT00000024188|C19H17orf62	317	-49.53	171	-27.71	79070	22	1258	1006 522
bta-miR-125b	ENSBTAG00000017409|ENSBTAT00000023142|DLX3	156	-25.88	156	-25.88	79175	22	1489	520
bta-miR-125b	ENSBTAG00000016532|ENSBTAT00000021983|MAPKAPK3	151	-22.44	151	-22.44	79179	22	1285	51
bta-miR-125b	ENSBTAG00000016724|ENSBTAT00000022232|NPEPL1	141	-20.12	141	-20.12	79257	22	438	129
bta-miR-125b	ENSBTAG00000022632|ENSBTAT00000030664|TCTA	158	-23.62	158	-23.62	79267	22	1239	691
bta-miR-125b	ENSBTAG00000019692|ENSBTAT00000026248|BCL2L2	157	-28.17	157	-28.17	79336	22	2766	392
bta-miR-125b	ENSBTAG00000021120|ENSBTAT00000028141|SMYD1	156	-26.19	156	-26.19	79392	22	4358	486
bta-miR-125b	ENSBTAG00000019988|ENSBTAT00000026624|GNA15	156	-26.13	156	-26.13	79555	22	716	474
bta-miR-125b	ENSBTAG00000020540|ENSBTAT00000027368|TMEM198	144	-22.49	144	-22.49	79585	22	738	234
bta-miR-125b	ENSBTAG00000018579|ENSBTAT00000024727|DOK1	157	-28.22	157	-28.22	79592	22	392	170
bta-miR-125b	ENSBTAG00000016571|ENSBTAT00000022045|FAM234A	141	-20.22	141	-20.22	79622	22	714	302
bta-miR-125b	ENSBTAG00000019621|ENSBTAT00000026141|NDRG3	147	-20.91	147	-20.91	79655	22	1407	1253
bta-miR-125b	ENSBTAG00000018119|ENSBTAT00000034676|AOAH	156	-24.83	156	-24.83	79855	22	1300	1038
bta-miR-125b	ENSBTAG00000026660|ENSBTAT00000037998|TAF12	141	-20.45	141	-20.45	79876	22	240	1
bta-miR-125b	ENSBTAG00000001662|ENSBTAT00000044505|EHD3	151	-21.75	151	-21.75	79886	22	1658	481
bta-miR-125b	ENSBTAG00000007436|ENSBTAT00000035110|GGT6	167	-31.36	167	-31.36	79888	22	420	24
bta-miR-125b	ENSBTAG00000026319|ENSBTAT00000037353|ASPHD1	145	-21.04	145	-21.04	79896	22	154	28
bta-miR-125b	ENSBTAG00000000356|ENSBTAT00000034734|CCDC137	140	-20.51	140	-20.51	79911	22	1108	665
bta-miR-125b	ENSBTAG00000003966|ENSBTAT00000042995|DUSP3	317	-47.27	161	-27.26	80001	22	3497	2037 2726
bta-miR-125b	ENSBTAG00000040291|ENSBTAT00000043652|KRTAP10-8	140	-20.59	140	-20.59	80055	22	358	198
bta-miR-125b	ENSBTAG00000039313|ENSBTAT00000048146|ZNF341	158	-24.7	158	-24.7	80083	22	1735	304
bta-miR-125b	ENSBTAG00000039635|ENSBTAT00000056926|CCDC97	293	-40.99	148	-20.57	80095	22	1999	38 1594
bta-miR-125b	ENSBTAG00000039093|ENSBTAT00000052682	146	-20.47	146	-20.47	80165	22	157	6
bta-miR-125b	ENSBTAG00000001030|ENSBTAT00000057477|MTMR3	147	-23.79	147	-23.79	80235	22	3773	2733
bta-miR-125b	ENSBTAG00000017738|ENSBTAT00000054399|EMID1	150	-20.98	150	-20.98	80238	22	622	223
bta-miR-125b	ENSBTAG00000019838|ENSBTAT00000040264|SHC1	147	-20.02	147	-20.02	80268	22	1507	391
bta-miR-125b	ENSBTAG00000030584|ENSBTAT00000043199|SLC35A4	145	-20.02	145	-20.02	80348	22	885	587
bta-miR-125b	ENSBTAG00000010276|ENSBTAT00000056581|RECQL4	160	-27.7	160	-27.7	80369	22	225	80
bta-miR-125b	ENSBTAG00000014794|ENSBTAT00000046782|SCYL3	147	-22.29	147	-22.29	80375	22	1962	879
bta-miR-125b	ENSBTAG00000016772|ENSBTAT00000055593|USP11	158	-26.62	158	-26.62	80403	22	383	271
bta-miR-125b	ENSBTAG00000011019|ENSBTAT00000036999	145	-20.73	145	-20.73	80424	22	666	396
bta-miR-125b	ENSBTAG00000006989|ENSBTAT00000056323|SEMA4F	154	-20.91	154	-20.91	80429	22	3381	551
bta-miR-125b	ENSBTAG00000018538|ENSBTAT00000050229|CEP70	156	-21.83	156	-21.83	80514	22	575	276
bta-miR-125b	ENSBTAG00000044099|ENSBTAT00000061099|ZSWIM7	142	-22.99	142	-22.99	80548	22	1038	735
bta-miR-125b	ENSBTAG00000037702|ENSBTAT00000053413|SP140L	148	-20.03	148	-20.03	80594	22	3767	3400
bta-miR-125b	ENSBTAG00000017840|ENSBTAT00000038215|BAZ2A	141	-20.76	141	-20.76	80612	22	2624	835
bta-miR-125b	ENSBTAG00000001564|ENSBTAT00000061284|PDE4DIP	148	-23.56	148	-23.56	80620	22	989	341
bta-miR-125b	ENSBTAG00000012112|ENSBTAT00000045685|SLC7A6	308	-46.11	158	-24.98	80638	22	2557	123 180
bta-miR-125b	ENSBTAG00000018808|ENSBTAT00000044651|SLC25A35	151	-22.86	151	-22.86	80646	22	416	225
bta-miR-125b	ENSBTAG00000026192|ENSBTAT00000043431|C25H7orf50	157	-25.82	157	-25.82	80744	22	1937	1354
bta-miR-125b	ENSBTAG00000011789|ENSBTAT00000039029|REST	145	-20.07	145	-20.07	80849	22	2574	1348
bta-miR-125b	ENSBTAG00000007125|ENSBTAT00000051898|AFMID	154	-26.26	154	-26.26	80851	22	417	226
bta-miR-125b	ENSBTAG00000037461|ENSBTAT00000055698|SDHAF1	143	-20.14	143	-20.14	80860	22	619	12
bta-miR-125b	ENSBTAG00000010285|ENSBTAT00000047683|MMRN1	149	-22.44	149	-22.44	80870	22	205	131
bta-miR-125b	ENSBTAG00000011189|ENSBTAT00000035977|TJAP1	147	-21.67	147	-21.67	80874	22	671	463
bta-miR-125b	ENSBTAG00000021614|ENSBTAT00000039537|TASP1	151	-20.9	151	-20.9	80892	22	1464	99
bta-miR-125b	ENSBTAG00000038888|ENSBTAT00000054216|ZBTB9	165	-26.88	165	-26.88	80909	22	1115	911
bta-miR-125b	ENSBTAG00000031829|ENSBTAT00000045129|FTSJ1	154	-21.54	154	-21.54	80935	22	1904	1365
bta-miR-125b	ENSBTAG00000011994|ENSBTAT00000044619|NDEL1	148	-20.82	148	-20.82	80936	22	1126	621
bta-miR-125b	ENSBTAG00000002624|ENSBTAT00000054061|PSTPIP2	153	-21.48	153	-21.48	81063	22	1583	1432
bta-miR-125b	ENSBTAG00000030646|ENSBTAT00000043312|KCTD17	149	-21.81	149	-21.81	81164	22	838	434
bta-miR-125b	ENSBTAG00000016467|ENSBTAT00000036406|SLC22A17	155	-29.66	155	-29.66	81204	22	332	129
bta-miR-125b	ENSBTAG00000010490|ENSBTAT00000052144|PEX5	150	-26.75	150	-26.75	81213	22	1152	101
bta-miR-125b	ENSBTAG00000020699|ENSBTAT00000042839|TSPAN11	140	-22.16	140	-22.16	81218	22	739	24
bta-miR-125b	ENSBTAG00000025181|ENSBTAT00000035288|CCDC85C	140	-21.74	140	-21.74	81272	22	2743	1952
bta-miR-125b	ENSBTAG00000020575|ENSBTAT00000044045|IFITM5	147	-20.6	147	-20.6	81292	22	264	137
bta-miR-125b	ENSBTAG00000015255|ENSBTAT00000042557|ST6GALNAC2	152	-20.52	152	-20.52	81408	22	737	368
bta-miR-125b	ENSBTAG00000032962|ENSBTAT00000046796|SKOR2	153	-23.61	153	-23.61	81420	22	407	341
bta-miR-125b	ENSBTAG00000019537|ENSBTAT00000039901|MARCH8	163	-24.58	163	-24.58	81467	22	3318	2469
bta-miR-125b	ENSBTAG00000000831|ENSBTAT00000056260|CTNS	144	-20.51	144	-20.51	81502	22	2350	1404
bta-miR-125b	ENSBTAG00000047511|ENSBTAT00000056451	152	-27.19	152	-27.19	81538	22	371	18
bta-miR-125b	ENSBTAG00000017790|ENSBTAT00000052601|B9D1	159	-22.69	159	-22.69	81549	22	278	52
bta-miR-125b	ENSBTAG00000038156|ENSBTAT00000053650|DYNLT3	155	-22.34	155	-22.34	81617	22	1744	1163
bta-miR-125b	ENSBTAG00000027205|ENSBTAT00000039008|PGBD5	162	-28	162	-28	81678	22	486	110
bta-miR-125b	ENSBTAG00000011000|ENSBTAT00000042583|HDAC10	159	-24.81	159	-24.81	81688	22	169	59
bta-miR-125b	ENSBTAG00000033699|ENSBTAT00000047877|CHRM4	159	-27.08	159	-27.08	81716	22	1258	1011
bta-miR-125b	ENSBTAG00000010238|ENSBTAT00000036478|LTB4R	140	-20.91	140	-20.91	81755	22	227	154
bta-miR-125b	ENSBTAG00000030403|ENSBTAT00000042929|FIZ1	149	-20.09	149	-20.09	81761	22	1077	41
bta-miR-125b	ENSBTAG00000038738|ENSBTAT00000053065|PXMP4	152	-23.93	152	-23.93	81776	22	768	293
bta-miR-125b	ENSBTAG00000033747|ENSBTAT00000047926|SIL1	152	-22.09	152	-22.09	81788	22	159	47
bta-miR-125b	ENSBTAG00000025571|ENSBTAT00000056429|MRPS18A	150	-20.88	150	-20.88	81799	22	267	195
bta-miR-125b	ENSBTAG00000015208|ENSBTAT00000061091|CARMIL3	150	-20.94	150	-20.94	81839	22	268	91
bta-miR-125b	ENSBTAG00000030646|ENSBTAT00000045619|KCTD17	149	-21.81	149	-21.81	81851	22	798	394
bta-miR-125b	ENSBTAG00000038025|ENSBTAT00000038531|HIST2H2BE	153	-24.78	153	-24.78	81862	22	1908	1144
bta-miR-125b	ENSBTAG00000007192|ENSBTAT00000047991|SIDT2	167	-27.03	167	-27.03	81933	22	1394	955
bta-miR-125b	ENSBTAG00000013955|ENSBTAT00000037373|TRAPPC9	149	-25.32	149	-25.32	81935	22	647	565
bta-miR-125b	ENSBTAG00000007308|ENSBTAT00000038729|EDC3	160	-28	160	-28	81988	22	559	227
bta-miR-125b	ENSBTAG00000017179|ENSBTAT00000054576|USP12	150	-23.45	150	-23.45	82038	22	3103	83
bta-miR-125b	ENSBTAG00000019963|ENSBTAT00000045068|GRK1	150	-20.4	150	-20.4	82039	22	1010	279
bta-miR-125b	ENSBTAG00000009297|ENSBTAT00000037612|PANX2	144	-20.95	144	-20.95	82097	22	845	313
bta-miR-125b	ENSBTAG00000015604|ENSBTAT00000038564|ZNF385A	147	-20.14	147	-20.14	82136	22	1124	196
bta-miR-125b	ENSBTAG00000038635|ENSBTAT00000053442	152	-23.27	152	-23.27	82147	22	1785	840
bta-miR-125b	ENSBTAG00000019269|ENSBTAT00000043412|COL6A2	161	-28.24	161	-28.24	82185	22	781	361
bta-miR-125b	ENSBTAG00000008645|ENSBTAT00000036417|ESRRA	147	-22.05	147	-22.05	82225	22	799	317
bta-miR-125b	ENSBTAG00000020269|ENSBTAT00000050202|MISP	150	-21.24	150	-21.24	82252	22	562	364
bta-miR-125b	ENSBTAG00000008280|ENSBTAT00000052638|HNF4G	155	-24.91	155	-24.91	82340	22	2388	760
bta-miR-125b	ENSBTAG00000001762|ENSBTAT00000053592|RFXANK	141	-21.92	141	-21.92	82368	22	604	472
bta-miR-125b	ENSBTAG00000040361|ENSBTAT00000056003|LFNG	152	-22.19	152	-22.19	82490	22	1073	994
bta-miR-125b	ENSBTAG00000025817|ENSBTAT00000063418|BORCS8	151	-23.4	151	-23.4	82657	22	692	234
bta-miR-125b	ENSBTAG00000046142|ENSBTAT00000064004|PRKAR1B	145	-21.14	145	-21.14	82799	22	137	77
bta-miR-125b	ENSBTAG00000047793|ENSBTAT00000065912|TSSC4	148	-21.57	148	-21.57	82855	22	237	76
bta-miR-125b	ENSBTAG00000046812|ENSBTAT00000063049|TEX38	141	-20.18	141	-20.18	82884	22	131	42
bta-miR-125b	ENSBTAG00000018999|ENSBTAT00000066205|MGRN1	145	-21.44	145	-21.44	82941	22	2053	1675
bta-miR-125b	ENSBTAG00000011994|ENSBTAT00000065091|NDEL1	148	-20.82	148	-20.82	82971	22	1126	621
bta-miR-125b	ENSBTAG00000045762|ENSBTAT00000065646|SCAMP4	144	-25.04	144	-25.04	83030	22	1352	92
bta-miR-125b	ENSBTAG00000014063|ENSBTAT00000065917|DNAH8	149	-21.91	149	-21.91	83109	22	129	46
bta-miR-125b	ENSBTAG00000047876|ENSBTAT00000066026|SH3TC1	165	-28.75	165	-28.75	83136	22	93	27
bta-miR-125b	ENSBTAG00000048098|ENSBTAT00000065717|PKP3	145	-24.53	145	-24.53	83204	22	341	43
bta-miR-125b	ENSBTAG00000047786|ENSBTAT00000065621|LRRC10B	291	-47.01	146	-26.8	83210	22	1156	458 1035
bta-miR-125b	ENSBTAG00000047781|ENSBTAT00000065886	148	-22.73	148	-22.73	83241	22	59	4
bta-miR-125b	ENSBTAG00000010860|ENSBTAT00000063318|DRD2	147	-22.11	147	-22.11	83259	22	1045	211
bta-miR-125b	ENSBTAG00000047715|ENSBTAT00000064376|TPRN	154	-27.2	154	-27.2	83277	22	340	115
bta-miR-125b	ENSBTAG00000021830|ENSBTAT00000061365|ENPP1	145	-21.21	145	-21.21	83281	22	226	128
bta-miR-125b	ENSBTAG00000039682|ENSBTAT00000061385|MTUS1	145	-21.85	145	-21.85	83307	22	260	169
bta-miR-125b	ENSBTAG00000048234|ENSBTAT00000064099|TMEM9	155	-24.69	155	-24.69	83335	22	300	158
bta-miR-125b	ENSBTAG00000012675|ENSBTAT00000064679|MYO19	143	-21.3	143	-21.3	83421	22	609	132
bta-miR-125b	ENSBTAG00000011041|ENSBTAT00000064501|ZFYVE1	167	-22.36	167	-22.36	83447	22	153	27
bta-miR-125b	ENSBTAG00000047495|ENSBTAT00000065583|CD81	152	-21.56	152	-21.56	83449	22	26	5
bta-miR-193a-5p	ENSBTAG00000000204|ENSBTAT00000000242|TMEM268	150	-23.52	150	-23.52	97583	22	1044	734
bta-miR-193a-5p	ENSBTAG00000000197|ENSBTAT00000000230|TRMT10A	154	-21.7	154	-21.7	97585	22	1896	1122
bta-miR-193a-5p	ENSBTAG00000040199|ENSBTAT00000000606|POLR2H	169	-31.69	169	-31.69	97677	22	252	154
bta-miR-193a-5p	ENSBTAG00000000550|ENSBTAT00000000721|ATP5F1D	151	-22.43	151	-22.43	97686	22	420	52
bta-miR-193a-5p	ENSBTAG00000000742|ENSBTAT00000000988|AMOTL2	157	-24.85	157	-24.85	97756	22	427	98
bta-miR-193a-5p	ENSBTAG00000002028|ENSBTAT00000002628|FAM69A	167	-33.97	167	-33.97	98148	22	1204	981
bta-miR-193a-5p	ENSBTAG00000001868|ENSBTAT00000002434|PCYT2	150	-22.53	150	-22.53	98179	22	628	289
bta-miR-193a-5p	ENSBTAG00000004043|ENSBTAT00000005286	149	-20.12	149	-20.12	98482	22	660	601
bta-miR-193a-5p	ENSBTAG00000003419|ENSBTAT00000004437|EAPP	162	-22.21	162	-22.21	98483	22	2600	1391
bta-miR-193a-5p	ENSBTAG00000002103|ENSBTAT00000002717|PLCG2	171	-28.15	171	-28.15	98492	22	549	323
bta-miR-193a-5p	ENSBTAG00000002174|ENSBTAT00000002817|RERG	159	-24.19	159	-24.19	98497	22	1561	2
bta-miR-193a-5p	ENSBTAG00000002209|ENSBTAT00000002860|JPT2	311	-58.1	161	-29.41	98522	22	2338	1414 135
bta-miR-193a-5p	ENSBTAG00000003470|ENSBTAT00000004515|TTYH1	156	-22.16	156	-22.16	98631	22	380	50
bta-miR-193a-5p	ENSBTAG00000002485|ENSBTAT00000003229|TNS1	150	-21.48	150	-21.48	98715	22	1653	1234
bta-miR-193a-5p	ENSBTAG00000003679|ENSBTAT00000004794|PAAF1	147	-21.03	147	-21.03	98730	22	372	155
bta-miR-193a-5p	ENSBTAG00000002211|ENSBTAT00000002865|MAPK8IP3	157	-27.23	157	-27.23	98778	22	1447	721
bta-miR-193a-5p	ENSBTAG00000017075|ENSBTAT00000003031|STX1A	158	-25.01	158	-25.01	98811	22	1321	592
bta-miR-193a-5p	ENSBTAG00000002419|ENSBTAT00000003140|PIGM	150	-23.44	150	-23.44	98949	22	2085	1138
bta-miR-193a-5p	ENSBTAG00000003625|ENSBTAT00000004727|VSTM2A	160	-24.57	160	-24.57	99061	22	1310	251
bta-miR-193a-5p	ENSBTAG00000002472|ENSBTAT00000003205|CASP9	154	-20.1	154	-20.1	99133	22	2057	967
bta-miR-193a-5p	ENSBTAG00000002216|ENSBTAT00000002868|MYOD1	160	-23.2	160	-23.2	99206	22	699	354
bta-miR-193a-5p	ENSBTAG00000002985|ENSBTAT00000003886|KCNMB1	146	-23.52	146	-23.52	99237	22	1523	1502
bta-miR-193a-5p	ENSBTAG00000007958|ENSBTAT00000010461|TNS4	298	-47.52	154	-24.75	99355	22	2077	1632 453
bta-miR-193a-5p	ENSBTAG00000007049|ENSBTAT00000009270|MBL2	162	-22.21	162	-22.21	99371	22	635	581
bta-miR-193a-5p	ENSBTAG00000004878|ENSBTAT00000006413|CAMKV	158	-20.53	158	-20.53	99384	22	1329	663
bta-miR-193a-5p	ENSBTAG00000031252|ENSBTAT00000007723|CD82	158	-22.14	158	-22.14	99549	22	856	91
bta-miR-193a-5p	ENSBTAG00000008008|ENSBTAT00000010530|TLR2	162	-20.61	162	-20.61	99650	22	1122	160
bta-miR-193a-5p	ENSBTAG00000005367|ENSBTAT00000007054|VRK3	155	-20.12	155	-20.12	99723	22	372	257
bta-miR-193a-5p	ENSBTAG00000006607|ENSBTAT00000008669|CCNG1	150	-20.45	150	-20.45	99820	22	1226	1022
bta-miR-193a-5p	ENSBTAG00000006177|ENSBTAT00000008119|ZDHHC20	149	-29.76	149	-29.76	99822	22	690	108
bta-miR-193a-5p	ENSBTAG00000022960|ENSBTAT00000010500|HEPHL1	155	-24.94	155	-24.94	99888	22	562	214
bta-miR-193a-5p	ENSBTAG00000006423|ENSBTAT00000008423|PHF5A	152	-21.35	152	-21.35	99909	22	566	320
bta-miR-193a-5p	ENSBTAG00000005892|ENSBTAT00000007743|ZAP70	163	-25.81	163	-25.81	99992	22	1921	794
bta-miR-193a-5p	ENSBTAG00000004802|ENSBTAT00000006305|CEP170B	153	-23.26	153	-23.26	100061	22	82	53
bta-miR-193a-5p	ENSBTAG00000007977|ENSBTAT00000010487|LAMP5	160	-28.65	160	-28.65	100073	22	700	453
bta-miR-193a-5p	ENSBTAG00000005304|ENSBTAT00000006978|SRM	154	-27.72	154	-27.72	100081	22	191	60
bta-miR-193a-5p	ENSBTAG00000004287|ENSBTAT00000005621|EVC	153	-22	153	-22	100100	22	376	14
bta-miR-193a-5p	ENSBTAG00000005295|ENSBTAT00000006963|SLC35E1	153	-21.11	153	-21.11	100203	22	318	113
bta-miR-193a-5p	ENSBTAG00000032617|ENSBTAT00000009504|FBXO44	152	-22.4	152	-22.4	100365	22	1011	675
bta-miR-193a-5p	ENSBTAG00000005311|ENSBTAT00000006987|POLR3H	162	-24.37	162	-24.37	100386	22	1451	47
bta-miR-193a-5p	ENSBTAG00000006143|ENSBTAT00000008081|CREB3L1	154	-21.21	154	-21.21	100480	22	200	1
bta-miR-193a-5p	ENSBTAG00000008014|ENSBTAT00000010538|PPP5C	149	-21.5	149	-21.5	100531	22	456	291
bta-miR-193a-5p	ENSBTAG00000004292|ENSBTAT00000005625|CRMP1	154	-26.57	154	-26.57	100589	22	621	415
bta-miR-193a-5p	ENSBTAG00000005290|ENSBTAT00000006960|CLDN2	158	-21.14	158	-21.14	100673	22	1886	389
bta-miR-193a-5p	ENSBTAG00000007871|ENSBTAT00000010355|SNX12	151	-20.86	151	-20.86	100750	22	1752	389
bta-miR-193a-5p	ENSBTAG00000005503|ENSBTAT00000007234|PRMT2	167	-22.43	167	-22.43	100766	22	999	397
bta-miR-193a-5p	ENSBTAG00000006486|ENSBTAT00000008501|TSEN34	154	-24.44	154	-24.44	100811	22	294	26
bta-miR-193a-5p	ENSBTAG00000004120|ENSBTAT00000005382|HEMK1	155	-22.11	155	-22.11	100845	22	561	399
bta-miR-193a-5p	ENSBTAG00000007173|ENSBTAT00000009441|PDGFRA	168	-25.88	168	-25.88	100870	22	3267	2365
bta-miR-193a-5p	ENSBTAG00000006738|ENSBTAT00000008858|GPR68	146	-25.5	146	-25.5	100878	22	2038	767
bta-miR-193a-5p	ENSBTAG00000005205|ENSBTAT00000006855|DSE	151	-20.6	151	-20.6	100955	22	911	376
bta-miR-193a-5p	ENSBTAG00000009580|ENSBTAT00000012599|SH3BGRL3	152	-23.02	152	-23.02	100975	22	384	110
bta-miR-193a-5p	ENSBTAG00000015379|ENSBTAT00000020438|UBOX5	157	-24.37	157	-24.37	101128	22	528	6
bta-miR-193a-5p	ENSBTAG00000013126|ENSBTAT00000017445|EMG1	156	-22.7	156	-22.7	101335	22	149	51
bta-miR-193a-5p	ENSBTAG00000008130|ENSBTAT00000010690|MED10	150	-21.8	150	-21.8	101395	22	520	8
bta-miR-193a-5p	ENSBTAG00000013371|ENSBTAT00000017794|RUBCNL	162	-22.21	162	-22.21	101426	22	1781	1358
bta-miR-193a-5p	ENSBTAG00000015019|ENSBTAT00000019995|STN1	159	-22.13	159	-22.13	101428	22	805	656
bta-miR-193a-5p	ENSBTAG00000013848|ENSBTAT00000018394|ADGRD1	160	-23.17	160	-23.17	101515	22	3266	2748
bta-miR-193a-5p	ENSBTAG00000009863|ENSBTAT00000013008|BHLHE40	147	-20.12	147	-20.12	101518	22	1455	937
bta-miR-193a-5p	ENSBTAG00000014633|ENSBTAT00000019482|ABCD4	146	-21.08	146	-21.08	101530	22	1130	508
bta-miR-193a-5p	ENSBTAG00000008116|ENSBTAT00000010675|POLDIP2	159	-23.54	159	-23.54	101611	22	336	147
bta-miR-193a-5p	ENSBTAG00000013843|ENSBTAT00000018383|ACVRL1	151	-23.69	151	-23.69	101627	22	947	783
bta-miR-193a-5p	ENSBTAG00000012972|ENSBTAT00000017246|CYP2U1	145	-22.31	145	-22.31	101640	22	2357	683
bta-miR-193a-5p	ENSBTAG00000013523|ENSBTAT00000017982|OSBPL7	154	-21.64	154	-21.64	101745	22	870	216
bta-miR-193a-5p	ENSBTAG00000015192|ENSBTAT00000020211|FAM193B	149	-21.78	149	-21.78	101763	22	386	78
bta-miR-193a-5p	ENSBTAG00000009282|ENSBTAT00000012232|PORCN	150	-20.56	150	-20.56	101833	22	321	15
bta-miR-193a-5p	ENSBTAG00000015266|ENSBTAT00000020305|SDHAF2	151	-20.71	151	-20.71	101834	22	599	170
bta-miR-193a-5p	ENSBTAG00000008176|ENSBTAT00000010748|KCNRG	151	-22.38	151	-22.38	101974	22	484	455
bta-miR-193a-5p	ENSBTAG00000014147|ENSBTAT00000018804|PRSS54	152	-20.38	152	-20.38	101982	22	77	1
bta-miR-193a-5p	ENSBTAG00000009602|ENSBTAT00000012636|TMEM120B	160	-24.05	160	-24.05	102059	22	1565	8
bta-miR-193a-5p	ENSBTAG00000011982|ENSBTAT00000015898|BATF3	150	-25.44	150	-25.44	102100	22	465	398
bta-miR-193a-5p	ENSBTAG00000010101|ENSBTAT00000013326|BYSL	157	-22.57	157	-22.57	102139	22	335	75
bta-miR-193a-5p	ENSBTAG00000012412|ENSBTAT00000016473|URB1	158	-20.32	158	-20.32	102167	22	583	215
bta-miR-193a-5p	ENSBTAG00000015085|ENSBTAT00000020075|CLIC3	148	-22.05	148	-22.05	102216	22	2625	1013
bta-miR-193a-5p	ENSBTAG00000014199|ENSBTAT00000018875|TBX21	149	-23.33	149	-23.33	102419	22	1120	886
bta-miR-193a-5p	ENSBTAG00000013060|ENSBTAT00000017366|IQGAP1	163	-27.3	163	-27.3	102511	22	2489	72
bta-miR-193a-5p	ENSBTAG00000009488|ENSBTAT00000012486|NXF1	164	-25.02	164	-25.02	102662	22	281	5
bta-miR-193a-5p	ENSBTAG00000009236|ENSBTAT00000012173|DAGLB	154	-20.32	154	-20.32	102743	22	2511	1512
bta-miR-193a-5p	ENSBTAG00000013730|ENSBTAT00000018258|CD5	154	-24.65	154	-24.65	102747	22	425	176
bta-miR-193a-5p	ENSBTAG00000008711|ENSBTAT00000011478|BOK	149	-22.12	149	-22.12	102780	22	561	39
bta-miR-193a-5p	ENSBTAG00000012844|ENSBTAT00000017067|LRSAM1	147	-20.21	147	-20.21	102806	22	590	517
bta-miR-193a-5p	ENSBTAG00000031397|ENSBTAT00000014989|P2RY13	163	-25.38	163	-25.38	102860	22	1721	1292
bta-miR-193a-5p	ENSBTAG00000009223|ENSBTAT00000012154|SFN	142	-20.04	142	-20.04	102875	22	535	443
bta-miR-193a-5p	ENSBTAG00000010863|ENSBTAT00000014415|DCP1A	147	-21.11	147	-21.11	102897	22	3872	703
bta-miR-193a-5p	ENSBTAG00000013981|ENSBTAT00000018578|SPTSSA	156	-22.63	156	-22.63	102955	22	1041	21
bta-miR-193a-5p	ENSBTAG00000009508|ENSBTAT00000012511|SMDT1	164	-24.03	164	-24.03	102994	22	252	112
bta-miR-193a-5p	ENSBTAG00000013477|ENSBTAT00000017922|GCHFR	152	-20.23	152	-20.23	103010	22	396	51
bta-miR-193a-5p	ENSBTAG00000013066|ENSBTAT00000017372|IGF2	152	-22.73	152	-22.73	103035	22	2976	625
bta-miR-193a-5p	ENSBTAG00000011111|ENSBTAT00000014754|COPS7A	158	-22.79	158	-22.79	103078	22	810	322
bta-miR-193a-5p	ENSBTAG00000010509|ENSBTAT00000013885|CDK3	149	-20.95	149	-20.95	103089	22	599	340
bta-miR-193a-5p	ENSBTAG00000015130|ENSBTAT00000020131|HDGFL1	150	-20.05	150	-20.05	103158	22	1204	739
bta-miR-193a-5p	ENSBTAG00000008816|ENSBTAT00000011609|TRIM2	154	-22.23	154	-22.23	103216	22	4021	426
bta-miR-193a-5p	ENSBTAG00000039891|ENSBTAT00000015264|KRT71	165	-24.15	165	-24.15	103376	22	609	557
bta-miR-193a-5p	ENSBTAG00000014315|ENSBTAT00000019038|PBLD	154	-22.07	154	-22.07	103378	22	699	334
bta-miR-193a-5p	ENSBTAG00000009956|ENSBTAT00000013133|CENPM	306	-42.87	156	-21.99	103474	22	528	461 480
bta-miR-193a-5p	ENSBTAG00000014592|ENSBTAT00000019425|AFG1L	149	-22.17	149	-22.17	103530	22	1052	765
bta-miR-193a-5p	ENSBTAG00000014890|ENSBTAT00000019823|CYP19A1	157	-26.14	157	-26.14	103556	22	3484	228
bta-miR-193a-5p	ENSBTAG00000046321|ENSBTAT00000015433|TSPOAP1	149	-20.66	149	-20.66	103581	22	379	234
bta-miR-193a-5p	ENSBTAG00000010758|ENSBTAT00000014245|SMIM5	156	-30.62	156	-30.62	103848	22	506	74
bta-miR-193a-5p	ENSBTAG00000013244|ENSBTAT00000017618|HDAC6	158	-21.27	158	-21.27	103855	22	317	54
bta-miR-193a-5p	ENSBTAG00000010337|ENSBTAT00000013659|ALG11	162	-21.16	162	-21.16	103905	22	1330	87
bta-miR-193a-5p	ENSBTAG00000015253|ENSBTAT00000020289|COX19	166	-26.45	166	-26.45	104002	22	2348	1657
bta-miR-193a-5p	ENSBTAG00000014374|ENSBTAT00000019112|CARD6	154	-20.88	154	-20.88	104055	22	921	441
bta-miR-193a-5p	ENSBTAG00000012480|ENSBTAT00000016559|TBC1D13	153	-21.1	153	-21.1	104091	22	93	1
bta-miR-193a-5p	ENSBTAG00000012458|ENSBTAT00000016528|PSAPL1	153	-25.78	153	-25.78	104310	22	851	771
bta-miR-193a-5p	ENSBTAG00000020789|ENSBTAT00000027703|STS	158	-21.12	158	-21.12	104489	22	233	127
bta-miR-193a-5p	ENSBTAG00000017069|ENSBTAT00000022701|FAM198B	149	-20.56	149	-20.56	104499	22	812	783
bta-miR-193a-5p	ENSBTAG00000011103|ENSBTAT00000029532|SLC8B1	162	-25.63	162	-25.63	104565	22	962	321
bta-miR-193a-5p	ENSBTAG00000017711|ENSBTAT00000023556|WHAMM	150	-24.04	150	-24.04	104648	22	860	798
bta-miR-193a-5p	ENSBTAG00000000113|ENSBTAT00000033917|ARHGEF2	147	-20.34	147	-20.34	104655	22	1388	445
bta-miR-193a-5p	ENSBTAG00000030274|ENSBTAT00000032574	161	-32.9	161	-32.9	104669	22	294	17
bta-miR-193a-5p	ENSBTAG00000037703|ENSBTAT00000026064|MICALL1	151	-23.1	151	-23.1	104723	22	1691	545
bta-miR-193a-5p	ENSBTAG00000016350|ENSBTAT00000021751|NACC1	155	-23.14	155	-23.14	104846	22	2595	327
bta-miR-193a-5p	ENSBTAG00000021491|ENSBTAT00000028645|NDUFV3	161	-26.31	161	-26.31	104854	22	422	54
bta-miR-193a-5p	ENSBTAG00000021515|ENSBTAT00000028676|ZDHHC19	156	-21.72	156	-21.72	104965	22	100	1
bta-miR-193a-5p	ENSBTAG00000023179|ENSBTAT00000031530|TRIB1	161	-24.14	161	-24.14	104989	22	1860	590
bta-miR-193a-5p	ENSBTAG00000020051|ENSBTAT00000026716|C25H16orf82	151	-21.74	151	-21.74	105029	22	1486	330
bta-miR-193a-5p	ENSBTAG00000019665|ENSBTAT00000026209|IL1RN	141	-21.65	141	-21.65	105047	22	1320	139
bta-miR-193a-5p	ENSBTAG00000017009|ENSBTAT00000022619|CMC2	157	-30.34	157	-30.34	105131	22	290	17
bta-miR-193a-5p	ENSBTAG00000024058|ENSBTAT00000033161|EGR4	158	-23.86	158	-23.86	105133	22	496	313
bta-miR-193a-5p	ENSBTAG00000013848|ENSBTAT00000027783|ADGRD1	160	-23.17	160	-23.17	105211	22	2114	1596
bta-miR-193a-5p	ENSBTAG00000019986|ENSBTAT00000026621|CSNK1D	166	-26.51	166	-26.51	105267	22	2094	1270
bta-miR-193a-5p	ENSBTAG00000018125|ENSBTAT00000024127|KIF5C	151	-21.58	151	-21.58	105285	22	437	199
bta-miR-193a-5p	ENSBTAG00000038495|ENSBTAT00000033031|DCLK1	154	-26.64	154	-26.64	105357	22	374	91
bta-miR-193a-5p	ENSBTAG00000016881|ENSBTAT00000022456|ANPEP	166	-24.34	166	-24.34	105364	22	453	361
bta-miR-193a-5p	ENSBTAG00000018421|ENSBTAT00000024513|WWP2	162	-23.5	162	-23.5	105370	22	1751	1036
bta-miR-193a-5p	ENSBTAG00000020698|ENSBTAT00000027586|MTHFR	162	-20.8	162	-20.8	105553	22	443	236
bta-miR-193a-5p	ENSBTAG00000018345|ENSBTAT00000024410|FBXO39	155	-23.83	155	-23.83	105600	22	210	157
bta-miR-193a-5p	ENSBTAG00000005478|ENSBTAT00000029432|PATZ1	152	-24	152	-24	105857	22	1101	210
bta-miR-193a-5p	ENSBTAG00000005503|ENSBTAT00000031549|PRMT2	167	-22.43	167	-22.43	105907	22	861	397
bta-miR-193a-5p	ENSBTAG00000020889|ENSBTAT00000032353|CA7	161	-24.19	161	-24.19	105976	22	649	234
bta-miR-193a-5p	ENSBTAG00000012041|ENSBTAT00000032500|SPG7	166	-24.77	166	-24.77	105985	22	179	107
bta-miR-193a-5p	ENSBTAG00000022775|ENSBTAT00000030916|C21H14orf180	164	-28.44	164	-28.44	106209	22	1638	1216
bta-miR-193a-5p	ENSBTAG00000021872|ENSBTAT00000029159|RASGRP1	154	-23	154	-23	106266	22	719	54
bta-miR-193a-5p	ENSBTAG00000019495|ENSBTAT00000025965|TEAD3	152	-23.76	152	-23.76	106335	22	1361	861
bta-miR-193a-5p	ENSBTAG00000021805|ENSBTAT00000029063|C13H20orf24	148	-23.25	148	-23.25	106373	22	500	89
bta-miR-193a-5p	ENSBTAG00000021427|ENSBTAT00000028563|HOXB3	147	-22.43	147	-22.43	106432	22	1497	24
bta-miR-193a-5p	ENSBTAG00000018402|ENSBTAT00000024485|TSC22D2	159	-21.55	159	-21.55	106594	22	1454	631
bta-miR-193a-5p	ENSBTAG00000018146|ENSBTAT00000024154|VAT1L	161	-24.65	161	-24.65	106772	22	1104	917
bta-miR-193a-5p	ENSBTAG00000015961|ENSBTAT00000021222|TSPAN2	160	-20.01	160	-20.01	106840	22	383	114
bta-miR-193a-5p	ENSBTAG00000001140|ENSBTAT00000032849|IAH1	162	-23.52	162	-23.52	107021	22	231	43
bta-miR-193a-5p	ENSBTAG00000016486|ENSBTAT00000021917|SORBS2	162	-27.99	162	-27.99	107041	22	1603	196
bta-miR-193a-5p	ENSBTAG00000016724|ENSBTAT00000022232|NPEPL1	155	-21.33	155	-21.33	107111	22	438	301
bta-miR-193a-5p	ENSBTAG00000021902|ENSBTAT00000029203|ALDH5A1	150	-21.37	150	-21.37	107132	22	1266	372
bta-miR-193a-5p	ENSBTAG00000017132|ENSBTAT00000022771|TTC22	160	-23.08	160	-23.08	107209	22	1537	557
bta-miR-193a-5p	ENSBTAG00000019703|ENSBTAT00000026261|PRPS1	153	-21.58	153	-21.58	107232	22	969	70
bta-miR-193a-5p	ENSBTAG00000007184|ENSBTAT00000032609|NUDT7	144	-22.33	144	-22.33	107308	22	3643	337
bta-miR-193a-5p	ENSBTAG00000017661|ENSBTAT00000023492|RFX2	307	-43.37	159	-22.83	107378	22	1986	1015 296
bta-miR-193a-5p	ENSBTAG00000021615|ENSBTAT00000028802|LGALS2	147	-24.76	147	-24.76	107424	22	160	5
bta-miR-193a-5p	ENSBTAG00000047760|ENSBTAT00000057257|DUS1L	163	-28.33	163	-28.33	107707	22	1347	527
bta-miR-193a-5p	ENSBTAG00000010427|ENSBTAT00000049612|RASSF5	150	-30.29	150	-30.29	107751	22	2338	580
bta-miR-193a-5p	ENSBTAG00000019986|ENSBTAT00000053880|CSNK1D	166	-26.51	166	-26.51	107795	22	2177	1353
bta-miR-193a-5p	ENSBTAG00000021493|ENSBTAT00000046692|PRM1	149	-20.04	149	-20.04	107845	22	152	39
bta-miR-193a-5p	ENSBTAG00000008788|ENSBTAT00000035282|SLC13A2	162	-27.55	162	-27.55	107873	22	536	10
bta-miR-193a-5p	ENSBTAG00000037826|ENSBTAT00000038298	154	-21.81	154	-21.81	107956	22	851	529
bta-miR-193a-5p	ENSBTAG00000005373|ENSBTAT00000044796|TPM1	155	-20.31	155	-20.31	107997	22	195	9
bta-miR-193a-5p	ENSBTAG00000001497|ENSBTAT00000052818|MRAS	142	-25.09	142	-25.09	108160	22	3245	2899
bta-miR-193a-5p	ENSBTAG00000030990|ENSBTAT00000043873|UQCC1	151	-22.13	151	-22.13	108168	22	469	439
bta-miR-193a-5p	ENSBTAG00000014794|ENSBTAT00000046782|SCYL3	154	-20.26	154	-20.26	108229	22	1962	1077
bta-miR-193a-5p	ENSBTAG00000037765|ENSBTAT00000055062|TNFAIP8L1	157	-24.58	157	-24.58	108332	22	1981	122
bta-miR-193a-5p	ENSBTAG00000002985|ENSBTAT00000056280|KCNMB1	146	-23.52	146	-23.52	108432	22	2532	1502
bta-miR-193a-5p	ENSBTAG00000009479|ENSBTAT00000043278|UQCRQ	157	-20.84	157	-20.84	108549	22	101	20
bta-miR-193a-5p	ENSBTAG00000010338|ENSBTAT00000043458|FBXO36	153	-20.91	153	-20.91	108585	22	4746	2865
bta-miR-193a-5p	ENSBTAG00000038974|ENSBTAT00000057292|STMN3	170	-25.99	170	-25.99	108592	22	1850	1219
bta-miR-193a-5p	ENSBTAG00000006370|ENSBTAT00000048248|CCT3	163	-27.26	163	-27.26	108646	22	907	126
bta-miR-193a-5p	ENSBTAG00000004542|ENSBTAT00000042953|FAM78A	150	-22.69	150	-22.69	108680	22	508	402
bta-miR-193a-5p	ENSBTAG00000000204|ENSBTAT00000055284|TMEM268	150	-23.52	150	-23.52	108786	22	1152	842
bta-miR-193a-5p	ENSBTAG00000015192|ENSBTAT00000054949|FAM193B	149	-21.78	149	-21.78	108799	22	386	78
bta-miR-193a-5p	ENSBTAG00000039374|ENSBTAT00000045636|IPO5	162	-22.21	162	-22.21	108832	22	720	474
bta-miR-193a-5p	ENSBTAG00000016661|ENSBTAT00000053400|USP18	158	-20.17	158	-20.17	108865	22	879	698
bta-miR-193a-5p	ENSBTAG00000038321|ENSBTAT00000043890|LIPE	153	-22.15	153	-22.15	108929	22	326	228
bta-miR-193a-5p	ENSBTAG00000034613|ENSBTAT00000049025|MROH6	163	-21.71	163	-21.71	108930	22	499	168
bta-miR-193a-5p	ENSBTAG00000010916|ENSBTAT00000047389|LHFPL4	154	-24.34	154	-24.34	109012	22	3389	69
bta-miR-193a-5p	ENSBTAG00000016473|ENSBTAT00000048506|NAT1	160	-20.01	160	-20.01	109135	22	1532	703
bta-miR-193a-5p	ENSBTAG00000012262|ENSBTAT00000046545|FBXO10	155	-20.95	155	-20.95	109137	22	1787	27
bta-miR-193a-5p	ENSBTAG00000014676|ENSBTAT00000035443|SHROOM1	147	-20.21	147	-20.21	109235	22	304	83
bta-miR-193a-5p	ENSBTAG00000000831|ENSBTAT00000056260|CTNS	162	-23.62	162	-23.62	109356	22	2350	2112
bta-miR-193a-5p	ENSBTAG00000002224|ENSBTAT00000044908|UHRF1	151	-23.01	151	-23.01	109361	22	1417	490
bta-miR-193a-5p	ENSBTAG00000034823|ENSBTAT00000049280|AGGF1	153	-22.14	153	-22.14	109501	22	1293	266
bta-miR-193a-5p	ENSBTAG00000019418|ENSBTAT00000038115|UBE3D	159	-25.33	159	-25.33	109536	22	537	297
bta-miR-193a-5p	ENSBTAG00000004496|ENSBTAT00000035053|TVP23B	154	-21.95	154	-21.95	109560	22	1116	570
bta-miR-193a-5p	ENSBTAG00000007308|ENSBTAT00000038729|EDC3	161	-23.71	161	-23.71	109842	22	559	344
bta-miR-193a-5p	ENSBTAG00000021913|ENSBTAT00000037111|MMD2	164	-21.83	164	-21.83	109878	22	324	5
bta-miR-193a-5p	ENSBTAG00000006680|ENSBTAT00000046968|NKIRAS1	157	-23.76	157	-23.76	110011	22	1318	931
bta-miR-193a-5p	ENSBTAG00000027557|ENSBTAT00000039630|ZNF408	157	-21.44	157	-21.44	110048	22	816	135
bta-miR-193a-5p	ENSBTAG00000011111|ENSBTAT00000052447|COPS7A	158	-22.79	158	-22.79	110075	22	744	263
bta-miR-193a-5p	ENSBTAG00000035858|ENSBTAT00000050344|MCC	157	-24.47	157	-24.47	110267	22	1990	1182
bta-miR-193a-5p	ENSBTAG00000002590|ENSBTAT00000057296|EXOSC10	145	-20.9	145	-20.9	110293	22	1004	643
bta-miR-193a-5p	ENSBTAG00000021879|ENSBTAT00000061210|VCL	154	-21.43	154	-21.43	110325	22	1927	358
bta-miR-193a-5p	ENSBTAG00000011476|ENSBTAT00000055090|HOXA9	149	-20.96	149	-20.96	110421	22	1921	418
bta-miR-193a-5p	ENSBTAG00000045834|ENSBTAT00000065506|RASSF7	158	-22.17	158	-22.17	110465	22	416	197
bta-miR-193a-5p	ENSBTAG00000002209|ENSBTAT00000064148|JPT2	311	-58.1	161	-29.41	110526	22	2338	1414 135
bta-miR-193a-5p	ENSBTAG00000046775|ENSBTAT00000065627|MAN1B1	153	-24.36	153	-24.36	110576	22	102	57
bta-miR-193a-5p	ENSBTAG00000008004|ENSBTAT00000063771|NCF2	150	-20.66	150	-20.66	110599	22	2102	2068
bta-miR-193a-5p	ENSBTAG00000020121|ENSBTAT00000065332|RWDD2B	158	-21.7	158	-21.7	110877	22	418	309
bta-miR-193a-5p	ENSBTAG00000045754|ENSBTAT00000064749|SMIM1	150	-23.57	150	-23.57	110988	22	779	614
bta-miR-193a-5p	ENSBTAG00000002977|ENSBTAT00000064407|ECE1	160	-23.41	160	-23.41	111308	22	496	173
bta-miR-193a-5p	ENSBTAG00000046990|ENSBTAT00000063539|GON7	152	-23.77	152	-23.77	111383	22	1012	544
bta-miR-193a-5p	ENSBTAG00000008442|ENSBTAT00000063067|NSF	146	-20.45	146	-20.45	111416	22	625	426
bta-miR-380-3p	ENSBTAG00000020884|ENSBTAT00000027820|CASP4	151	-20.44	151	-20.44	118367	21	848	752
bta-miR-380-3p	ENSBTAG00000032640|ENSBTAT00000046328|FOPNL	160	-20.17	160	-20.17	121901	21	1836	1431
bta-miR-380-3p	ENSBTAG00000009299|ENSBTAT00000061249|AFTPH	167	-21.77	167	-21.77	124096	21	988	687
bta-miR-380-3p	ENSBTAG00000044185|ENSBTAT00000061473|SOX6	160	-20.31	160	-20.31	124510	21	279	85
bta-miR-380-3p	ENSBTAG00000047339|ENSBTAT00000065036|BCOR	155	-20.16	155	-20.16	124714	21	872	77
bta-miR-93	ENSBTAG00000000943|ENSBTAT00000001247|ZNF286A	155	-20.28	155	-20.28	125637	22	3121	2605
bta-miR-93	ENSBTAG00000000703|ENSBTAT00000000937|ST6GAL2	152	-20.84	152	-20.84	125720	22	1078	572
bta-miR-93	ENSBTAG00000001204|ENSBTAT00000001595|JCAD	146	-20.06	146	-20.06	126056	22	566	417
bta-miR-93	ENSBTAG00000001593|ENSBTAT00000002086|OGFOD2	167	-22.91	167	-22.91	126058	22	756	43
bta-miR-93	ENSBTAG00000001576|ENSBTAT00000002060|TMEM140	166	-26.5	166	-26.5	126121	22	873	754
bta-miR-93	ENSBTAG00000001161|ENSBTAT00000001545|SINHCAF	157	-24.37	157	-24.37	126141	22	1914	1787
bta-miR-93	ENSBTAG00000001926|ENSBTAT00000002506|RAD23B	159	-22.72	159	-22.72	126185	22	1251	832
bta-miR-93	ENSBTAG00000002730|ENSBTAT00000003541|ELP3	164	-22.98	164	-22.98	126316	22	1168	740
bta-miR-93	ENSBTAG00000003268|ENSBTAT00000004233|PELO	171	-24.46	171	-24.46	126638	22	192	72
bta-miR-93	ENSBTAG00000003045|ENSBTAT00000003960|BAMBI	161	-21.59	161	-21.59	126746	22	1554	42
bta-miR-93	ENSBTAG00000005679|ENSBTAT00000007461|TMEM130	167	-20.98	167	-20.98	127243	22	1190	713
bta-miR-93	ENSBTAG00000007190|ENSBTAT00000009462|THAP6	166	-24.57	166	-24.57	127257	22	2845	820
bta-miR-93	ENSBTAG00000006570|ENSBTAT00000008631|SEC22C	158	-23.14	158	-23.14	127334	22	340	217
bta-miR-93	ENSBTAG00000005049|ENSBTAT00000006659|BLK	160	-27.47	160	-27.47	127424	22	430	380
bta-miR-93	ENSBTAG00000004328|ENSBTAT00000005667|CHST10	155	-27.96	155	-27.96	127443	22	1329	363
bta-miR-93	ENSBTAG00000001785|ENSBTAT00000006432|TGM3	157	-20.25	157	-20.25	127536	22	499	374
bta-miR-93	ENSBTAG00000007513|ENSBTAT00000009887|PGAM5	167	-20.7	167	-20.7	127750	22	909	478
bta-miR-93	ENSBTAG00000005071|ENSBTAT00000006685|DIRC2	151	-22.41	151	-22.41	127843	22	909	754
bta-miR-93	ENSBTAG00000005278|ENSBTAT00000006114|WEE1	151	-21.23	151	-21.23	127950	22	1057	482
bta-miR-93	ENSBTAG00000007129|ENSBTAT00000009387|MRVI1	159	-21.71	159	-21.71	127984	22	3293	1879
bta-miR-93	ENSBTAG00000005844|ENSBTAT00000007681|SCAMP2	162	-20.21	162	-20.21	128000	22	1396	44
bta-miR-93	ENSBTAG00000005339|ENSBTAT00000007026|VEGFA	171	-24.95	171	-24.95	128070	22	599	165
bta-miR-93	ENSBTAG00000005693|ENSBTAT00000007478|CCDC43	160	-20.31	160	-20.31	128270	22	1494	1107
bta-miR-93	ENSBTAG00000007725|ENSBTAT00000010159|ARF1	148	-20.06	148	-20.06	128438	22	1160	734
bta-miR-93	ENSBTAG00000006067|ENSBTAT00000007971|VMAC	143	-21.04	143	-21.04	128680	22	1437	1087
bta-miR-93	ENSBTAG00000004672|ENSBTAT00000006129|RDX	157	-23.56	157	-23.56	128703	22	2360	310
bta-miR-93	ENSBTAG00000038134|ENSBTAT00000013295|ZDHHC1	160	-22.61	160	-22.61	128902	22	194	66
bta-miR-93	ENSBTAG00000010349|ENSBTAT00000013665|IL1A	159	-21.19	159	-21.19	128930	22	1154	1040
bta-miR-93	ENSBTAG00000015297|ENSBTAT00000020342	154	-21.31	154	-21.31	129140	22	421	225
bta-miR-93	ENSBTAG00000012940|ENSBTAT00000017194|TMEM25	168	-20.26	168	-20.26	129171	22	1164	698
bta-miR-93	ENSBTAG00000010721|ENSBTAT00000014194|MCM3	155	-21.97	155	-21.97	129298	22	540	363
bta-miR-93	ENSBTAG00000030563|ENSBTAT00000019218|PRRG2	162	-25.81	162	-25.81	129309	22	541	423
bta-miR-93	ENSBTAG00000013653|ENSBTAT00000018147|NFE2L1	152	-20.89	152	-20.89	129390	22	2938	536
bta-miR-93	ENSBTAG00000013133|ENSBTAT00000017459|TBC1D10C	153	-20.87	153	-20.87	130026	22	874	615
bta-miR-93	ENSBTAG00000014685|ENSBTAT00000019547|HPRT1	166	-29.21	166	-29.21	130322	22	660	433
bta-miR-93	ENSBTAG00000008280|ENSBTAT00000010892|HNF4G	160	-20.94	160	-20.94	130625	22	2388	58
bta-miR-93	ENSBTAG00000008181|ENSBTAT00000010763|CHAF1A	172	-24.07	172	-24.07	130786	22	377	77
bta-miR-93	ENSBTAG00000008115|ENSBTAT00000010671|TNFAIP1	145	-20.13	145	-20.13	130970	22	907	592
bta-miR-93	ENSBTAG00000011079|ENSBTAT00000014709|C18H19orf48	162	-21.53	162	-21.53	131025	22	697	327
bta-miR-93	ENSBTAG00000010666|ENSBTAT00000014108|KHNYN	154	-20.65	154	-20.65	131356	22	1192	163
bta-miR-93	ENSBTAG00000010732|ENSBTAT00000014210|MMP23B	152	-22.48	152	-22.48	131540	22	46	19
bta-miR-93	ENSBTAG00000014602|ENSBTAT00000019436|CAMTA1	162	-21.21	162	-21.21	131663	22	1202	766
bta-miR-93	ENSBTAG00000012332|ENSBTAT00000016358|C11H2orf49	159	-22.02	159	-22.02	131757	22	2719	2274
bta-miR-93	ENSBTAG00000008840|ENSBTAT00000011640|HM13	154	-25.39	154	-25.39	131830	22	351	326
bta-miR-93	ENSBTAG00000008250|ENSBTAT00000010852|SPRY4	156	-20.97	156	-20.97	132084	22	913	178
bta-miR-93	ENSBTAG00000015232|ENSBTAT00000020265|RAPGEFL1	161	-25.61	161	-25.61	132102	22	199	41
bta-miR-93	ENSBTAG00000012827|ENSBTAT00000017043	151	-25.35	151	-25.35	132138	22	3891	503
bta-miR-93	ENSBTAG00000019651|ENSBTAT00000026185|TRIM52	158	-20.44	158	-20.44	132247	22	1186	669
bta-miR-93	ENSBTAG00000020454|ENSBTAT00000027256|LZTS3	162	-21	162	-21	132333	22	2944	1849
bta-miR-93	ENSBTAG00000019605|ENSBTAT00000026120|OPA3	154	-22.51	154	-22.51	132360	22	885	211
bta-miR-93	ENSBTAG00000021549|ENSBTAT00000028712|PHPT1	158	-23.51	158	-23.51	132531	22	170	72
bta-miR-93	ENSBTAG00000020914|ENSBTAT00000027861|CPNE8	175	-23.24	175	-23.24	132555	22	1691	656
bta-miR-93	ENSBTAG00000024000|ENSBTAT00000033053|ATOH8	145	-20.63	145	-20.63	132569	22	1034	189
bta-miR-93	ENSBTAG00000020090|ENSBTAT00000026765|EPHX3	160	-25.72	160	-25.72	132570	22	477	185
bta-miR-93	ENSBTAG00000016804|ENSBTAT00000022355|LYST	163	-23.37	163	-23.37	132666	22	730	10
bta-miR-93	ENSBTAG00000016252|ENSBTAT00000021620|LSM12	152	-21.8	152	-21.8	132690	22	1301	728
bta-miR-93	ENSBTAG00000018706|ENSBTAT00000024898|PCTP	159	-28.35	159	-28.35	132742	22	1215	97
bta-miR-93	ENSBTAG00000019589|ENSBTAT00000026102|C1H21orf2	156	-20.81	156	-20.81	132921	22	1073	484
bta-miR-93	ENSBTAG00000017435|ENSBTAT00000023179|KCTD7	158	-23.52	158	-23.52	133057	22	3370	3304
bta-miR-93	ENSBTAG00000016592|ENSBTAT00000022070|CAPN15	167	-21.18	167	-21.18	133204	22	137	17
bta-miR-93	ENSBTAG00000016593|ENSBTAT00000022075|FMNL3	162	-21.17	162	-21.17	133384	22	842	192
bta-miR-93	ENSBTAG00000018756|ENSBTAT00000024975|DNAJB3	140	-20.83	140	-20.83	133665	22	241	194
bta-miR-93	ENSBTAG00000025450|ENSBTAT00000029285|SYNE2	161	-25.19	161	-25.19	133823	22	829	215
bta-miR-93	ENSBTAG00000021105|ENSBTAT00000028115|IRAK4	160	-21.55	160	-21.55	133847	22	1101	455
bta-miR-93	ENSBTAG00000022808|ENSBTAT00000030962|CACUL1	155	-20.65	155	-20.65	133916	22	482	379
bta-miR-93	ENSBTAG00000024219|ENSBTAT00000033438|TRPV6	167	-22.51	167	-22.51	133991	22	363	179
bta-miR-93	ENSBTAG00000015981|ENSBTAT00000021259|ETV1	158	-22.46	158	-22.46	134160	22	467	152
bta-miR-93	ENSBTAG00000020964|ENSBTAT00000027922|STRIP1	155	-22.32	155	-22.32	134538	22	688	497
bta-miR-93	ENSBTAG00000020850|ENSBTAT00000027782|MUL1	164	-20.79	164	-20.79	134634	22	1221	1063
bta-miR-93	ENSBTAG00000018873|ENSBTAT00000025123|TTPAL	158	-20.51	158	-20.51	134737	22	1412	1268
bta-miR-93	ENSBTAG00000020060|ENSBTAT00000026724|TXNIP	150	-20.29	150	-20.29	134919	22	1434	1192
bta-miR-93	ENSBTAG00000016980|ENSBTAT00000022582|PPIL4	153	-22.63	153	-22.63	135317	22	3402	1040
bta-miR-93	ENSBTAG00000014069|ENSBTAT00000038879|PDK4	156	-21.3	156	-21.3	135433	22	2327	1125
bta-miR-93	ENSBTAG00000012747|ENSBTAT00000046883|FAM3A	151	-21.64	151	-21.64	135493	22	535	152
bta-miR-93	ENSBTAG00000032704|ENSBTAT00000046446|NAPB	165	-23.94	165	-23.94	135598	22	2422	1886
bta-miR-93	ENSBTAG00000020308|ENSBTAT00000055320|EIF4G2	161	-20.96	161	-20.96	135690	22	763	351
bta-miR-93	ENSBTAG00000011228|ENSBTAT00000043835|FASTK	154	-20.76	154	-20.76	135752	22	100	35
bta-miR-93	ENSBTAG00000008053|ENSBTAT00000050735|WDFY2	152	-24.46	152	-24.46	135855	22	1298	177
bta-miR-93	ENSBTAG00000031701|ENSBTAT00000039899|TAGAP	153	-21.81	153	-21.81	135972	22	768	624
bta-miR-93	ENSBTAG00000021342|ENSBTAT00000040031|TMEM136	164	-23.56	164	-23.56	136010	22	2772	630
bta-miR-93	ENSBTAG00000037824|ENSBTAT00000052145	167	-22.75	167	-22.75	136028	22	267	98
bta-miR-93	ENSBTAG00000009453|ENSBTAT00000056458|URGCP	175	-28.13	175	-28.13	136122	22	692	514
bta-miR-93	ENSBTAG00000005497|ENSBTAT00000056481|RPRD1A	172	-25.69	172	-25.69	136465	22	1368	51
bta-miR-93	ENSBTAG00000011809|ENSBTAT00000044604|NUDT8	151	-24.97	151	-24.97	136525	22	191	141
bta-miR-93	ENSBTAG00000000221|ENSBTAT00000057151|RBM34	167	-23.85	167	-23.85	136708	22	528	78
bta-miR-93	ENSBTAG00000037735|ENSBTAT00000054501|C5AR2	169	-20.93	169	-20.93	136717	22	1561	249
bta-miR-93	ENSBTAG00000009279|ENSBTAT00000049112|TNKS2	154	-20.35	154	-20.35	136770	22	300	191
bta-miR-93	ENSBTAG00000008401|ENSBTAT00000057357|PFKFB3	159	-25.82	159	-25.82	136850	22	2503	664
bta-miR-93	ENSBTAG00000039172|ENSBTAT00000061025|RABGAP1	155	-22.41	155	-22.41	136958	22	1618	474
bta-miR-93	ENSBTAG00000006775|ENSBTAT00000039197|SLC12A7	152	-24.26	152	-24.26	137238	22	747	679
bta-miR-93	ENSBTAG00000018772|ENSBTAT00000056158|TAF1C	147	-20.18	147	-20.18	137250	22	516	460
bta-miR-93	ENSBTAG00000027722|ENSBTAT00000039955|IPO7	162	-22.04	162	-22.04	137302	22	665	587
bta-miR-93	ENSBTAG00000007129|ENSBTAT00000046140|MRVI1	159	-21.71	159	-21.71	137327	22	3293	1879
bta-miR-93	ENSBTAG00000018372|ENSBTAT00000054442|STARD7	151	-22.69	151	-22.69	137345	22	1649	277
bta-miR-93	ENSBTAG00000010943|ENSBTAT00000035445|SLC22A23	154	-21.59	154	-21.59	137443	22	453	294
bta-miR-93	ENSBTAG00000005339|ENSBTAT00000046700|VEGFA	171	-24.95	171	-24.95	137448	22	599	165
bta-miR-93	ENSBTAG00000005278|ENSBTAT00000054711|WEE1	151	-21.23	151	-21.23	137482	22	1086	511
bta-miR-93	ENSBTAG00000019175|ENSBTAT00000046966|SOBP	161	-20.96	161	-20.96	137490	22	1279	564
bta-miR-93	ENSBTAG00000025664|ENSBTAT00000036230	154	-20.01	154	-20.01	137544	22	162	1
bta-miR-93	ENSBTAG00000009453|ENSBTAT00000040335|URGCP	175	-28.13	175	-28.13	137701	22	692	514
bta-miR-93	ENSBTAG00000005078|ENSBTAT00000046823|UCHL1	152	-25.08	152	-25.08	137740	22	327	1
bta-miR-93	ENSBTAG00000025554|ENSBTAT00000035975|LRRC73	160	-22.78	160	-22.78	137987	22	217	24
bta-miR-93	ENSBTAG00000008280|ENSBTAT00000052638|HNF4G	160	-20.94	160	-20.94	138048	22	2388	58
bta-miR-93	ENSBTAG00000039731|ENSBTAT00000045869|RND3	154	-20.19	154	-20.19	138187	22	1771	1432
bta-miR-93	ENSBTAG00000016128|ENSBTAT00000056864|GGA3	153	-20.52	153	-20.52	138188	22	1916	400
bta-miR-93	ENSBTAG00000022808|ENSBTAT00000064895|CACUL1	155	-20.65	155	-20.65	138350	22	482	379
bta-miR-93	ENSBTAG00000007074|ENSBTAT00000064426|ZKSCAN8	174	-25.49	174	-25.49	138429	22	624	515
bta-miR-93	ENSBTAG00000016592|ENSBTAT00000066158|CAPN15	167	-21.18	167	-21.18	138503	22	137	17
bta-miR-93	ENSBTAG00000005339|ENSBTAT00000064760|VEGFA	171	-24.95	171	-24.95	138709	22	599	165
bta-miR-93	ENSBTAG00000047658|ENSBTAT00000063855|PHF7	155	-20.87	155	-20.87	139050	22	341	59
bta-miR-93	ENSBTAG00000005339|ENSBTAT00000065013|VEGFA	171	-24.95	171	-24.95	139126	22	599	165
bta-miR-7	ENSBTAG00000000967|ENSBTAT00000001281|DET1	156	-21.96	156	-21.96	139614	24	464	9
bta-miR-7	ENSBTAG00000000965|ENSBTAT00000001278|TNNI3K	162	-20.19	162	-20.19	139708	24	441	293
bta-miR-7	ENSBTAG00000002011|ENSBTAT00000002605|KIAA0895	156	-22.09	156	-22.09	139799	24	330	277
bta-miR-7	ENSBTAG00000001306|ENSBTAT00000001725|FXN	156	-20.79	156	-20.79	139987	24	822	544
bta-miR-7	ENSBTAG00000001977|ENSBTAT00000002566|YIPF6	165	-22.88	165	-22.88	140047	24	3054	1821
bta-miR-7	ENSBTAG00000003864|ENSBTAT00000005040|SLC13A4	164	-24.18	164	-24.18	140196	24	1058	154
bta-miR-7	ENSBTAG00000003916|ENSBTAT00000005113|DPH3	164	-23.35	164	-23.35	140202	24	1685	1354
bta-miR-7	ENSBTAG00000030824|ENSBTAT00000004371|L3HYPDH	159	-22.69	159	-22.69	140203	24	1004	355
bta-miR-7	ENSBTAG00000002192|ENSBTAT00000002838|C14H8orf46	163	-20.54	163	-20.54	140499	24	2357	334
bta-miR-7	ENSBTAG00000003836|ENSBTAT00000005003|ADAM19	168	-23.33	168	-23.33	140615	24	3481	1039
bta-miR-7	ENSBTAG00000002476|ENSBTAT00000003212|DNAJC16	154	-20.41	154	-20.41	140907	24	2967	425
bta-miR-7	ENSBTAG00000003997|ENSBTAT00000005220|UBE2D4	157	-21.22	157	-21.22	140951	24	868	544
bta-miR-7	ENSBTAG00000007876|ENSBTAT00000010361|MAPK8	157	-20.49	157	-20.49	141313	24	4529	2888
bta-miR-7	ENSBTAG00000007268|ENSBTAT00000009559|F13A1	145	-20.12	145	-20.12	141473	24	1615	543
bta-miR-7	ENSBTAG00000005838|ENSBTAT00000007678|ULK3	164	-21.81	164	-21.81	141793	24	1114	483
bta-miR-7	ENSBTAG00000006731|ENSBTAT00000008848|SLC7A5	155	-21.28	155	-21.28	141890	24	2414	1210
bta-miR-7	ENSBTAG00000007137|ENSBTAT00000009392|RFC5	154	-20.71	154	-20.71	142102	24	3223	407
bta-miR-7	ENSBTAG00000006662|ENSBTAT00000008750	150	-20.04	150	-20.04	142201	24	249	79
bta-miR-7	ENSBTAG00000006140|ENSBTAT00000008078|PEX11A	157	-20.36	157	-20.36	142444	24	1805	1087
bta-miR-7	ENSBTAG00000007402|ENSBTAT00000009732|ZFAND2A	152	-22.88	152	-22.88	142488	24	1006	136
bta-miR-7	ENSBTAG00000004996|ENSBTAT00000006575|FAM206A	147	-21.38	147	-21.38	142595	24	922	168
bta-miR-7	ENSBTAG00000006296|ENSBTAT00000008268|VMA21	165	-21.17	165	-21.17	142638	24	3950	3511
bta-miR-7	ENSBTAG00000004842|ENSBTAT00000006361|RSPRY1	163	-20.06	163	-20.06	142639	24	1460	1325
bta-miR-7	ENSBTAG00000007386|ENSBTAT00000009711|NUDCD1	167	-22.49	167	-22.49	142678	24	1244	510
bta-miR-7	ENSBTAG00000008764|ENSBTAT00000011544|SMYD5	169	-24.67	169	-24.67	142847	24	1247	893
bta-miR-7	ENSBTAG00000011802|ENSBTAT00000015668|COL6A1	164	-22.36	164	-22.36	143167	24	766	376
bta-miR-7	ENSBTAG00000013848|ENSBTAT00000018394|ADGRD1	168	-25.05	168	-25.05	143296	24	3266	868
bta-miR-7	ENSBTAG00000009183|ENSBTAT00000012101|SHISA5	166	-25.73	166	-25.73	143367	24	1000	305
bta-miR-7	ENSBTAG00000010449|ENSBTAT00000013792|MOCS1	162	-20.94	162	-20.94	143413	24	725	152
bta-miR-7	ENSBTAG00000012247|ENSBTAT00000016252|MXRA8	177	-25.76	177	-25.76	143502	24	833	167
bta-miR-7	ENSBTAG00000007586|ENSBTAT00000020908|SYNJ2BP	162	-21.01	162	-21.01	143785	24	614	287
bta-miR-7	ENSBTAG00000011454|ENSBTAT00000015220|FKBP10	158	-20.01	158	-20.01	143894	24	163	127
bta-miR-7	ENSBTAG00000015085|ENSBTAT00000020075|CLIC3	154	-20.18	154	-20.18	143997	24	2625	1434
bta-miR-7	ENSBTAG00000014940|ENSBTAT00000019888|KCNAB3	154	-20.45	154	-20.45	144063	24	946	836
bta-miR-7	ENSBTAG00000015781|ENSBTAT00000020955|TRMT13	160	-21.01	160	-21.01	144214	24	1661	14
bta-miR-7	ENSBTAG00000011150|ENSBTAT00000014805|PFN2	165	-20.9	165	-20.9	144283	24	1581	685
bta-miR-7	ENSBTAG00000009194|ENSBTAT00000012114|OSBPL10	165	-21.99	165	-21.99	144345	24	451	60
bta-miR-7	ENSBTAG00000012629|ENSBTAT00000016763|ZNF362	165	-20.21	165	-20.21	144577	24	1476	911
bta-miR-7	ENSBTAG00000014619|ENSBTAT00000019468|WASF3	158	-21.98	158	-21.98	144807	24	800	392
bta-miR-7	ENSBTAG00000008595|ENSBTAT00000011339|PPHLN1	150	-22.98	150	-22.98	144959	24	627	285
bta-miR-7	ENSBTAG00000031777|ENSBTAT00000020079|GDPD5	170	-23.42	170	-23.42	145136	24	1480	487
bta-miR-7	ENSBTAG00000009103|ENSBTAT00000011999|UBLCP1	156	-21.34	156	-21.34	145240	24	1053	105
bta-miR-7	ENSBTAG00000015105|ENSBTAT00000020101|HERPUD2	168	-24.49	168	-24.49	145262	24	699	209
bta-miR-7	ENSBTAG00000011912|ENSBTAT00000015802|SLC25A25	158	-25.13	158	-25.13	145538	24	1885	927
bta-miR-7	ENSBTAG00000013007|ENSBTAT00000017292|FAM210B	157	-22.49	157	-22.49	145555	24	2305	1252
bta-miR-7	ENSBTAG00000008341|ENSBTAT00000010988|ARSB	161	-20.99	161	-20.99	145852	24	2609	1593
bta-miR-7	ENSBTAG00000008545|ENSBTAT00000011265|ATF3	164	-21.55	164	-21.55	145970	24	1251	721
bta-miR-7	ENSBTAG00000009022|ENSBTAT00000011879|DNAJC30	177	-26.59	177	-26.59	146002	24	782	612
bta-miR-7	ENSBTAG00000020989|ENSBTAT00000027951|SUSD4	163	-22.5	163	-22.5	146159	24	1364	659
bta-miR-7	ENSBTAG00000016999|ENSBTAT00000022607	169	-22.53	169	-22.53	146165	24	316	89
bta-miR-7	ENSBTAG00000021772|ENSBTAT00000029021|SMAD5	161	-24.11	161	-24.11	146246	24	5188	1839
bta-miR-7	ENSBTAG00000019465|ENSBTAT00000025930|ITPKC	152	-20.18	152	-20.18	146400	24	1256	1081
bta-miR-7	ENSBTAG00000020355|ENSBTAT00000027125|KLF4	159	-20.52	159	-20.52	146527	24	908	565
bta-miR-7	ENSBTAG00000020250|ENSBTAT00000026974|SLC28A1	163	-22.11	163	-22.11	146588	24	567	2
bta-miR-7	ENSBTAG00000016124|ENSBTAT00000021459|PACSIN1	153	-23.49	153	-23.49	146728	24	2591	494
bta-miR-7	ENSBTAG00000016341|ENSBTAT00000032193|RGS5	174	-23.72	174	-23.72	146803	24	1493	529
bta-miR-7	ENSBTAG00000047760|ENSBTAT00000025730|DUS1L	157	-21.89	157	-21.89	147218	24	262	107
bta-miR-7	ENSBTAG00000021845|ENSBTAT00000029119|STRN3	165	-28.38	165	-28.38	147324	24	1480	1286
bta-miR-7	ENSBTAG00000021523|ENSBTAT00000028687|STAT3	159	-20.44	159	-20.44	147358	24	1907	1221
bta-miR-7	ENSBTAG00000015946|ENSBTAT00000021204|RBBP5	165	-21.59	165	-21.59	147394	24	891	88
bta-miR-7	ENSBTAG00000020398|ENSBTAT00000027186|TRMT12	165	-20.67	165	-20.67	147564	24	472	132
bta-miR-7	ENSBTAG00000019037|ENSBTAT00000025341|AQP4	158	-20.24	158	-20.24	147643	24	4655	2018
bta-miR-7	ENSBTAG00000018063|ENSBTAT00000024049|SPATA2	167	-22.29	167	-22.29	147709	24	2153	839
bta-miR-7	ENSBTAG00000021697|ENSBTAT00000028919|PDGFB	159	-20.34	159	-20.34	147743	24	1413	237
bta-miR-7	ENSBTAG00000016957|ENSBTAT00000022554	155	-24.89	155	-24.89	147754	24	705	257
bta-miR-7	ENSBTAG00000016519|ENSBTAT00000021975|MBOAT1	168	-22.78	168	-22.78	147820	24	656	365
bta-miR-7	ENSBTAG00000040607|ENSBTAT00000026137|SLA2	164	-21.42	164	-21.42	148044	24	2268	1363
bta-miR-7	ENSBTAG00000020252|ENSBTAT00000026987|NLGN2	149	-20.38	149	-20.38	148060	24	2047	1639
bta-miR-7	ENSBTAG00000017133|ENSBTAT00000022773|GINS4	164	-21.74	164	-21.74	148185	24	1933	746
bta-miR-7	ENSBTAG00000019526|ENSBTAT00000026019|CMTM6	161	-21.05	161	-21.05	148303	24	2269	1417
bta-miR-7	ENSBTAG00000016557|ENSBTAT00000022028|MTMR2	157	-20.01	157	-20.01	148357	24	565	380
bta-miR-7	ENSBTAG00000046007|ENSBTAT00000022797|CCDC27	153	-20.62	153	-20.62	148384	24	177	131
bta-miR-7	ENSBTAG00000017592|ENSBTAT00000023396|GPAT3	157	-20.04	157	-20.04	148635	24	1147	826
bta-miR-7	ENSBTAG00000020934|ENSBTAT00000027883|SHF	190	-35.86	190	-35.86	148696	24	552	210
bta-miR-7	ENSBTAG00000016622|ENSBTAT00000022111|TCAIM	155	-20.32	155	-20.32	148762	24	1692	903
bta-miR-7	ENSBTAG00000019603|ENSBTAT00000026118|LDHB	155	-22.56	155	-22.56	148966	24	204	77
bta-miR-7	ENSBTAG00000020262|ENSBTAT00000027001|PSME4	153	-20.09	153	-20.09	148969	24	1528	1313
bta-miR-7	ENSBTAG00000016411|ENSBTAT00000021827|RNF122	152	-21.21	152	-21.21	149029	24	473	118
bta-miR-7	ENSBTAG00000047760|ENSBTAT00000057257|DUS1L	157	-21.89	157	-21.89	149488	24	1347	1192
bta-miR-7	ENSBTAG00000004376|ENSBTAT00000061314|PAN2	158	-22.23	158	-22.23	149814	24	615	520
bta-miR-7	ENSBTAG00000016622|ENSBTAT00000047486|TCAIM	155	-20.32	155	-20.32	150146	24	2290	1501
bta-miR-7	ENSBTAG00000011339|ENSBTAT00000036067|TAF8	164	-22.79	164	-22.79	150402	24	2569	1212
bta-miR-7	ENSBTAG00000011186|ENSBTAT00000046067|BEST1	161	-22.28	161	-22.28	150499	24	1315	808
bta-miR-7	ENSBTAG00000015040|ENSBTAT00000049643	142	-21.07	142	-21.07	150752	24	416	202
bta-miR-7	ENSBTAG00000025181|ENSBTAT00000035288|CCDC85C	160	-24.98	160	-24.98	150907	24	2743	2475
bta-miR-7	ENSBTAG00000030882|ENSBTAT00000043689	161	-21.7	161	-21.7	150957	24	385	108
bta-miR-7	ENSBTAG00000003185|ENSBTAT00000048214|ASAP1	157	-20.99	157	-20.99	150988	24	1729	414
bta-miR-7	ENSBTAG00000011732|ENSBTAT00000034874|PGAP3	164	-20.26	164	-20.26	151139	24	1594	1261
bta-miR-7	ENSBTAG00000034978|ENSBTAT00000051818|FAM168B	162	-21.95	162	-21.95	151419	24	4469	4215
bta-miR-7	ENSBTAG00000037972|ENSBTAT00000054584|SLC25A26	161	-21.91	161	-21.91	151521	24	1167	122
bta-miR-7	ENSBTAG00000045748|ENSBTAT00000054270	157	-23.72	157	-23.72	151967	24	325	74
bta-miR-7	ENSBTAG00000043993|ENSBTAT00000061032|C1H21orf62	155	-20.07	155	-20.07	152027	24	518	324
bta-miR-7	ENSBTAG00000047760|ENSBTAT00000063588|DUS1L	157	-21.89	157	-21.89	152259	24	262	107
bta-miR-7	ENSBTAG00000008579|ENSBTAT00000064882|RCC2	157	-20.81	157	-20.81	152377	24	1242	830
bta-miR-7	ENSBTAG00000047706|ENSBTAT00000066213|ING2	168	-23.63	168	-23.63	152575	24	1305	476
bta-miR-7	ENSBTAG00000021697|ENSBTAT00000063564|PDGFB	159	-20.34	159	-20.34	152612	24	1601	237
bta-miR-7	ENSBTAG00000047299|ENSBTAT00000065888|DGCR6L	161	-25.65	161	-25.65	152745	24	349	74
bta-miR-7	ENSBTAG00000009194|ENSBTAT00000063253|OSBPL10	165	-21.99	165	-21.99	152853	24	451	60
bta-miR-342	ENSBTAG00000000106|ENSBTAT00000000115|FAM69C	161	-25.56	161	-25.56	153253	25	344	149
bta-miR-342	ENSBTAG00000000411|ENSBTAT00000000527|HGS	155	-21.43	155	-21.43	153391	25	576	382
bta-miR-342	ENSBTAG00000001631|ENSBTAT00000002136|KIFC1	168	-24.17	168	-24.17	153798	25	132	12
bta-miR-342	ENSBTAG00000001076|ENSBTAT00000001428|NLRP6	140	-21.17	140	-21.17	153814	25	171	113
bta-miR-342	ENSBTAG00000002046|ENSBTAT00000002651|COX8B	162	-25.11	162	-25.11	153848	25	1132	1071
bta-miR-342	ENSBTAG00000001599|ENSBTAT00000002101|SV2A	162	-23.6	162	-23.6	153892	25	1214	148
bta-miR-342	ENSBTAG00000001229|ENSBTAT00000001624|SLC25A22	153	-20.71	153	-20.71	153927	25	1339	737
bta-miR-342	ENSBTAG00000002209|ENSBTAT00000002860|JPT2	144	-23.61	144	-23.61	154230	25	2338	173
bta-miR-342	ENSBTAG00000002654|ENSBTAT00000003437|DNAJC7	161	-22.41	161	-22.41	154491	25	300	122
bta-miR-342	ENSBTAG00000003836|ENSBTAT00000005003|ADAM19	146	-21.57	146	-21.57	154542	25	3481	1935
bta-miR-342	ENSBTAG00000002641|ENSBTAT00000003420	152	-20.69	152	-20.69	154598	25	1400	1038
bta-miR-342	ENSBTAG00000015885|ENSBTAT00000003689|PPFIA4	161	-24.35	161	-24.35	154614	25	1207	179
bta-miR-342	ENSBTAG00000003205|ENSBTAT00000004161|RPL35	145	-24.47	145	-24.47	154627	25	517	196
bta-miR-342	ENSBTAG00000002858|ENSBTAT00000003706|ACBD7	165	-30.82	165	-30.82	154794	25	1341	933
bta-miR-342	ENSBTAG00000003443|ENSBTAT00000004472|USP46	157	-31.01	157	-31.01	154831	25	3840	2658
bta-miR-342	ENSBTAG00000002362|ENSBTAT00000003055|APOLD1	170	-27.02	170	-27.02	154933	25	3086	812
bta-miR-342	ENSBTAG00000046607|ENSBTAT00000008929|JMJD7	150	-22.06	150	-22.06	155047	25	421	157
bta-miR-342	ENSBTAG00000004775|ENSBTAT00000006271|GRIA2	142	-22.89	142	-22.89	155118	25	3932	1698
bta-miR-342	ENSBTAG00000006570|ENSBTAT00000008631|SEC22C	168	-21.36	168	-21.36	155188	25	340	182
bta-miR-342	ENSBTAG00000006785|ENSBTAT00000008925|ARF2	166	-24.66	166	-24.66	155316	25	111	48
bta-miR-342	ENSBTAG00000004221|ENSBTAT00000005529|ESM1	163	-22.58	163	-22.58	155389	25	1433	1321
bta-miR-342	ENSBTAG00000005750|ENSBTAT00000007554|TCF15	174	-31	174	-31	155410	25	363	298
bta-miR-342	ENSBTAG00000007497|ENSBTAT00000009858|ARFRP1	149	-23.84	149	-23.84	155424	25	936	677
bta-miR-342	ENSBTAG00000004965|ENSBTAT00000006535|NUP133	167	-22.82	167	-22.82	155509	25	607	497
bta-miR-342	ENSBTAG00000007415|ENSBTAT00000009302|SLC7A8	148	-24.3	148	-24.3	155527	25	1970	127
bta-miR-342	ENSBTAG00000038650|ENSBTAT00000006013|MS4A7	153	-21.91	153	-21.91	155567	25	341	199
bta-miR-342	ENSBTAG00000005892|ENSBTAT00000007743|ZAP70	168	-20.15	168	-20.15	155700	25	1921	1318
bta-miR-342	ENSBTAG00000007974|ENSBTAT00000010484|WTAP	152	-20.69	152	-20.69	155728	25	669	308
bta-miR-342	ENSBTAG00000005158|ENSBTAT00000006800|NAPG	161	-21.31	161	-21.31	155787	25	1946	1735
bta-miR-342	ENSBTAG00000006697|ENSBTAT00000008812|RICTOR	182	-29.41	182	-29.41	155835	25	4383	3261
bta-miR-342	ENSBTAG00000004652|ENSBTAT00000006105|LPAR2	140	-21.1	140	-21.1	155914	25	578	437
bta-miR-342	ENSBTAG00000005353|ENSBTAT00000007041|DES	149	-20.93	149	-20.93	155989	25	758	185
bta-miR-342	ENSBTAG00000007374|ENSBTAT00000009698|LHFPL2	158	-24.18	158	-24.18	156019	25	3874	3048
bta-miR-342	ENSBTAG00000005793|ENSBTAT00000007616|PEA15	143	-21.29	143	-21.29	156123	25	1989	600
bta-miR-342	ENSBTAG00000006204|ENSBTAT00000008149|XPNPEP3	165	-23.58	165	-23.58	156135	25	336	121
bta-miR-342	ENSBTAG00000006482|ENSBTAT00000008498|PTCD3	157	-20.94	157	-20.94	156163	25	526	159
bta-miR-342	ENSBTAG00000007806|ENSBTAT00000010269|MTPN	170	-22.01	170	-22.01	156303	25	710	382
bta-miR-342	ENSBTAG00000005160|ENSBTAT00000006803|GTF2H1	162	-24.03	162	-24.03	156385	25	923	692
bta-miR-342	ENSBTAG00000005854|ENSBTAT00000007696|COPS8	170	-26.02	170	-26.02	156396	25	936	370
bta-miR-342	ENSBTAG00000006578|ENSBTAT00000008640|SPEF1	140	-24.08	140	-24.08	156511	25	665	534
bta-miR-342	ENSBTAG00000005666|ENSBTAT00000007444|LRRC20	153	-27.19	153	-27.19	156529	25	2352	60
bta-miR-342	ENSBTAG00000004672|ENSBTAT00000006129|RDX	162	-25.32	162	-25.32	156557	25	2360	1223
bta-miR-342	ENSBTAG00000006738|ENSBTAT00000008858|GPR68	143	-20.34	143	-20.34	156586	25	2038	306
bta-miR-342	ENSBTAG00000008025|ENSBTAT00000010553|UBE3C	164	-24.15	164	-24.15	156639	25	1433	622
bta-miR-342	ENSBTAG00000007668|ENSBTAT00000010089|AGPAT4	171	-26.65	171	-26.65	156671	25	464	197
bta-miR-342	ENSBTAG00000030529|ENSBTAT00000013264|FAM53C	311	-42.4	157	-22.07	156781	25	2692	2404 401
bta-miR-342	ENSBTAG00000010191|ENSBTAT00000013448|PAK1	163	-26.35	163	-26.35	156811	25	1228	721
bta-miR-342	ENSBTAG00000013411|ENSBTAT00000017839|ENO1	144	-20.63	144	-20.63	156843	25	347	54
bta-miR-342	ENSBTAG00000015188|ENSBTAT00000020207|KLF6	294	-40.27	154	-20.18	156848	25	1569	610 81
bta-miR-342	ENSBTAG00000014603|ENSBTAT00000019599|VAMP1	141	-21.96	141	-21.96	156923	25	2102	1333
bta-miR-342	ENSBTAG00000008448|ENSBTAT00000011114|MEIS1	146	-22.36	146	-22.36	156968	25	1242	68
bta-miR-342	ENSBTAG00000009058|ENSBTAT00000011932|TMEM177	153	-25.4	153	-25.4	157019	25	295	222
bta-miR-342	ENSBTAG00000014471|ENSBTAT00000019242|AKAP2	170	-25.39	170	-25.39	157072	25	3851	1294
bta-miR-342	ENSBTAG00000010334|ENSBTAT00000013647|SYTL3	141	-22.02	141	-22.02	157169	25	238	44
bta-miR-342	ENSBTAG00000014633|ENSBTAT00000019482|ABCD4	143	-20.05	143	-20.05	157238	25	1130	125
bta-miR-342	ENSBTAG00000008807|ENSBTAT00000011600|FBXL22	145	-20.25	145	-20.25	157381	25	658	342
bta-miR-342	ENSBTAG00000011273|ENSBTAT00000014977|LRRC23	145	-23.43	145	-23.43	157414	25	341	284
bta-miR-342	ENSBTAG00000009175|ENSBTAT00000012092|RPS6KB2	160	-26.48	160	-26.48	157422	25	230	63
bta-miR-342	ENSBTAG00000008802|ENSBTAT00000011595|GID4	142	-21.6	142	-21.6	157688	25	2673	2570
bta-miR-342	ENSBTAG00000015339|ENSBTAT00000020390|ENDOV	144	-20.46	144	-20.46	157721	25	1082	305
bta-miR-342	ENSBTAG00000009574|ENSBTAT00000012592|ARFGAP2	299	-55.73	154	-33.87	157779	25	1328	785 830
bta-miR-342	ENSBTAG00000013527|ENSBTAT00000017988|PGD	165	-24.12	165	-24.12	157799	25	385	222
bta-miR-342	ENSBTAG00000008940|ENSBTAT00000011769|NPTX1	154	-20.98	154	-20.98	157897	25	596	302
bta-miR-342	ENSBTAG00000009654|ENSBTAT00000012721|LPAR1	142	-24.41	142	-24.41	157977	25	438	65
bta-miR-342	ENSBTAG00000008129|ENSBTAT00000010689|CLSTN3	157	-28.86	157	-28.86	158146	25	878	816
bta-miR-342	ENSBTAG00000012319|ENSBTAT00000016357|KCNE5	155	-25	155	-25	158147	25	850	580
bta-miR-342	ENSBTAG00000014095|ENSBTAT00000018739|HAUS7	305	-55.7	158	-28.77	158153	25	225	173 109
bta-miR-342	ENSBTAG00000008129|ENSBTAT00000010687|CLSTN3	157	-28.86	157	-28.86	158193	25	726	664
bta-miR-342	ENSBTAG00000013949|ENSBTAT00000018538|AHCTF1	141	-23.9	141	-23.9	158237	25	1529	948
bta-miR-342	ENSBTAG00000014821|ENSBTAT00000019737|SLC7A7	151	-22.63	151	-22.63	158250	25	411	223
bta-miR-342	ENSBTAG00000014863|ENSBTAT00000019792|GYPC	146	-22.09	146	-22.09	158253	25	471	274
bta-miR-342	ENSBTAG00000013831|ENSBTAT00000018382|DSG1	162	-28.2	162	-28.2	158257	25	4067	908
bta-miR-342	ENSBTAG00000010843|ENSBTAT00000014390|PGRMC2	166	-31.6	166	-31.6	158325	25	1157	1060
bta-miR-342	ENSBTAG00000013173|ENSBTAT00000017531|SEPT3	156	-23.27	156	-23.27	158463	25	1224	414
bta-miR-342	ENSBTAG00000008110|ENSBTAT00000010668|IFT20	157	-23.06	157	-23.06	158545	25	336	111
bta-miR-342	ENSBTAG00000015017|ENSBTAT00000019991|GAL3ST4	153	-22.24	153	-22.24	158577	25	425	38
bta-miR-342	ENSBTAG00000010863|ENSBTAT00000014415|DCP1A	154	-20.69	154	-20.69	158605	25	3872	3139
bta-miR-342	ENSBTAG00000010968|ENSBTAT00000014563|TMED1	157	-26.51	157	-26.51	158651	25	797	610
bta-miR-342	ENSBTAG00000014804|ENSBTAT00000019699|HNRNPDL	147	-22.58	147	-22.58	158676	25	1497	1070
bta-miR-342	ENSBTAG00000012684|ENSBTAT00000016850|CCL19	162	-20.24	162	-20.24	158715	25	212	129
bta-miR-342	ENSBTAG00000013066|ENSBTAT00000017372|IGF2	153	-22.15	153	-22.15	158743	25	2976	2169
bta-miR-342	ENSBTAG00000010470|ENSBTAT00000013832|UQCC3	159	-22.96	159	-22.96	158753	25	489	397
bta-miR-342	ENSBTAG00000008434|ENSBTAT00000011095|GCAT	156	-24.76	156	-24.76	158810	25	166	115
bta-miR-342	ENSBTAG00000011597|ENSBTAT00000015410|PDS5B	165	-20.75	165	-20.75	158893	25	271	7
bta-miR-342	ENSBTAG00000008100|ENSBTAT00000010654|GOLGA7B	461	-70.94	160	-26.18	159019	25	1872	871 1323 779
bta-miR-342	ENSBTAG00000015591|ENSBTAT00000020709|SQSTM1	148	-21.13	148	-21.13	159020	25	711	160
bta-miR-342	ENSBTAG00000014679|ENSBTAT00000019540|DHX57	154	-20.07	154	-20.07	159023	25	548	203
bta-miR-342	ENSBTAG00000015414|ENSBTAT00000020484|TBCD	153	-24.87	153	-24.87	159060	25	201	79
bta-miR-342	ENSBTAG00000013387|ENSBTAT00000017812|CHMP4B	149	-26.45	149	-26.45	159088	25	808	617
bta-miR-342	ENSBTAG00000008182|ENSBTAT00000010762|FOSB	318	-49.97	160	-29.28	159128	25	2167	1982 1612
bta-miR-342	ENSBTAG00000013496|ENSBTAT00000017941|CPM	145	-20.96	145	-20.96	159312	25	2849	2033
bta-miR-342	ENSBTAG00000011760|ENSBTAT00000015619|MRPL14	144	-21.82	144	-21.82	159435	25	810	376
bta-miR-342	ENSBTAG00000013534|ENSBTAT00000017997|GFAP	153	-21.47	153	-21.47	159590	25	1558	648
bta-miR-342	ENSBTAG00000013907|ENSBTAT00000018469|CRP	161	-20.05	161	-20.05	159617	25	3105	1332
bta-miR-342	ENSBTAG00000030483|ENSBTAT00000020123|KLK7	165	-23.42	165	-23.42	159646	25	608	251
bta-miR-342	ENSBTAG00000009579|ENSBTAT00000012597|CEP85	153	-31.13	153	-31.13	159656	25	318	124
bta-miR-342	ENSBTAG00000009055|ENSBTAT00000011931|RNF144B	148	-21.23	148	-21.23	159679	25	3389	2426
bta-miR-342	ENSBTAG00000015253|ENSBTAT00000020289|COX19	143	-22.87	143	-22.87	159710	25	2348	1443
bta-miR-342	ENSBTAG00000009077|ENSBTAT00000011963|SNRPA	148	-24.71	148	-24.71	159737	25	216	84
bta-miR-342	ENSBTAG00000015177|ENSBTAT00000020194|PRSS23	162	-26.03	162	-26.03	159908	25	375	68
bta-miR-342	ENSBTAG00000008411|ENSBTAT00000011069|PLEKHO2	164	-32.64	164	-32.64	159931	25	2004	560
bta-miR-342	ENSBTAG00000010590|ENSBTAT00000013993|FAM118A	154	-22.59	154	-22.59	159965	25	1173	210
bta-miR-342	ENSBTAG00000012827|ENSBTAT00000017043	309	-46.38	164	-26.15	159992	25	3891	2123 3586
bta-miR-342	ENSBTAG00000015109|ENSBTAT00000020105|TOB2	170	-21.5	170	-21.5	160000	25	2750	937
bta-miR-342	ENSBTAG00000008003|ENSBTAT00000033964|SMG7	304	-49.12	152	-27.83	160045	25	2297	1473 1537
bta-miR-342	ENSBTAG00000017811|ENSBTAT00000023676|SLC39A9	164	-25.34	164	-25.34	160167	25	1919	1181
bta-miR-342	ENSBTAG00000016223|ENSBTAT00000021588|SCRN1	174	-25.8	174	-25.8	160217	25	3715	642
bta-miR-342	ENSBTAG00000021392|ENSBTAT00000028515|DCAF11	151	-26.93	151	-26.93	160391	25	712	533
bta-miR-342	ENSBTAG00000020491|ENSBTAT00000027304|SOX30	152	-20.48	152	-20.48	160421	25	163	45
bta-miR-342	ENSBTAG00000021573|ENSBTAT00000028744|DCAF12	171	-26.74	171	-26.74	160503	25	1937	438
bta-miR-342	ENSBTAG00000010832|ENSBTAT00000030816|JAGN1	164	-23.28	164	-23.28	160513	25	486	5
bta-miR-342	ENSBTAG00000018202|ENSBTAT00000024228|CYB561A3	156	-24.01	156	-24.01	160565	25	816	451
bta-miR-342	ENSBTAG00000020030|ENSBTAT00000026679|FITM2	144	-21.33	144	-21.33	160623	25	2715	2164
bta-miR-342	ENSBTAG00000021780|ENSBTAT00000029032|SCO1	140	-22.76	140	-22.76	160746	25	2851	626
bta-miR-342	ENSBTAG00000021249|ENSBTAT00000028315|LAT	141	-21.9	141	-21.9	160802	25	716	409
bta-miR-342	ENSBTAG00000018894|ENSBTAT00000025148|PEX11G	152	-21.45	152	-21.45	160832	25	379	345
bta-miR-342	ENSBTAG00000017435|ENSBTAT00000023179|KCTD7	296	-42.68	150	-21.38	160911	25	3370	1300 1623
bta-miR-342	ENSBTAG00000020148|ENSBTAT00000026836|TEK	140	-20.01	140	-20.01	160967	25	923	273
bta-miR-342	ENSBTAG00000020963|ENSBTAT00000027919|RASSF1	148	-20.59	148	-20.59	160985	25	814	39
bta-miR-342	ENSBTAG00000019819|ENSBTAT00000026406|FUT8	156	-20.93	156	-20.93	161117	25	659	309
bta-miR-342	ENSBTAG00000017082|ENSBTAT00000022718|POR	145	-20.01	145	-20.01	161140	25	346	187
bta-miR-342	ENSBTAG00000016243|ENSBTAT00000021613|RBL2	148	-22.28	148	-22.28	161157	25	1287	528
bta-miR-342	ENSBTAG00000020272|ENSBTAT00000027019|SIK2	157	-22.13	157	-22.13	161158	25	2202	1649
bta-miR-342	ENSBTAG00000021614|ENSBTAT00000028803|TASP1	162	-28.65	162	-28.65	161259	25	956	192
bta-miR-342	ENSBTAG00000020698|ENSBTAT00000027586|MTHFR	155	-21.22	155	-21.22	161261	25	443	125
bta-miR-342	ENSBTAG00000021523|ENSBTAT00000028687|STAT3	165	-26.76	165	-26.76	161285	25	1907	1175
bta-miR-342	ENSBTAG00000019984|ENSBTAT00000026619|GINS1	147	-23.15	147	-23.15	161319	25	1989	10
bta-miR-342	ENSBTAG00000008827|ENSBTAT00000031330|SPOCK2	762	-110.86	170	-23.61	161461	25	3626	1658 1630 1683 2821 127
bta-miR-342	ENSBTAG00000016096|ENSBTAT00000021428|SYP	151	-22.8	151	-22.8	161633	25	1612	333
bta-miR-342	ENSBTAG00000016527|ENSBTAT00000021979|FAM241B	151	-26.05	151	-26.05	161659	25	515	36
bta-miR-342	ENSBTAG00000016704|ENSBTAT00000022208|SLC37A2	145	-21.17	145	-21.17	161705	25	1255	1081
bta-miR-342	ENSBTAG00000017869|ENSBTAT00000023751|CAV1	159	-22.85	159	-22.85	161761	25	1854	1076
bta-miR-342	ENSBTAG00000021462|ENSBTAT00000028610|CSF3	145	-21.84	145	-21.84	162249	25	800	692
bta-miR-342	ENSBTAG00000016004|ENSBTAT00000021303|METAP1	171	-29.16	171	-29.16	162261	25	1510	640
bta-miR-342	ENSBTAG00000023073|ENSBTAT00000031376|FAM89A	152	-21.91	152	-21.91	162287	25	825	316
bta-miR-342	ENSBTAG00000020015|ENSBTAT00000026657|DFFB	153	-22.3	153	-22.3	162296	25	997	309
bta-miR-342	ENSBTAG00000016984|ENSBTAT00000022588|PTPN9	142	-22.41	142	-22.41	162377	25	1677	1077
bta-miR-342	ENSBTAG00000016131|ENSBTAT00000021476|NCAPG2	146	-23.64	146	-23.64	162407	25	352	112
bta-miR-342	ENSBTAG00000018146|ENSBTAT00000024154|VAT1L	148	-24.77	148	-24.77	162480	25	1104	681
bta-miR-342	ENSBTAG00000017040|ENSBTAT00000022654|LY6E	145	-21.59	145	-21.59	162509	25	613	325
bta-miR-342	ENSBTAG00000016956|ENSBTAT00000022558|GANAB	146	-25.49	146	-25.49	162538	25	975	3
bta-miR-342	ENSBTAG00000001171|ENSBTAT00000032397|OGFOD1	145	-20.31	145	-20.31	162695	25	587	263
bta-miR-342	ENSBTAG00000015958|ENSBTAT00000021217|GOSR2	153	-25.17	153	-25.17	162754	25	2623	31
bta-miR-342	ENSBTAG00000019845|ENSBTAT00000029564|USP30	150	-21.97	150	-21.97	162799	25	1304	70
bta-miR-342	ENSBTAG00000017010|ENSBTAT00000022620|FAM207A	140	-21.01	140	-21.01	162821	25	191	1
bta-miR-342	ENSBTAG00000019692|ENSBTAT00000026248|BCL2L2	149	-23.94	149	-23.94	162898	25	2766	115
bta-miR-342	ENSBTAG00000038131|ENSBTAT00000032142|ABCC5	147	-22.19	147	-22.19	163029	25	1286	148
bta-miR-342	ENSBTAG00000019125|ENSBTAT00000025456|SLC1A1	140	-22.53	140	-22.53	163052	25	1786	591
bta-miR-342	ENSBTAG00000016800|ENSBTAT00000022349|SEMA6D	342	-46.64	173	-24.78	163127	25	2434	569 591
bta-miR-342	ENSBTAG00000020540|ENSBTAT00000027368|TMEM198	141	-21.01	141	-21.01	163147	25	738	217
bta-miR-342	ENSBTAG00000037890|ENSBTAT00000054908|CYP4A11	157	-22.4	157	-22.4	163399	25	465	373
bta-miR-342	ENSBTAG00000037826|ENSBTAT00000038298	153	-26.96	153	-26.96	163664	25	851	390
bta-miR-342	ENSBTAG00000032014|ENSBTAT00000045405|MGC140080	163	-23.43	163	-23.43	163693	25	495	326
bta-miR-342	ENSBTAG00000032560|ENSBTAT00000046199|SPINK2	165	-20.42	165	-20.42	163728	25	279	73
bta-miR-342	ENSBTAG00000027051|ENSBTAT00000038757|PTAFR	166	-23.56	166	-23.56	163822	25	2130	1680
bta-miR-342	ENSBTAG00000039618|ENSBTAT00000053709|ARL14EPL	140	-20.46	140	-20.46	163829	25	511	292
bta-miR-342	ENSBTAG00000004999|ENSBTAT00000052937|KIAA1551	160	-27.53	160	-27.53	164048	25	1987	890
bta-miR-342	ENSBTAG00000017840|ENSBTAT00000038215|BAZ2A	163	-27.08	163	-27.08	164174	25	2624	929
bta-miR-342	ENSBTAG00000007016|ENSBTAT00000037188|CNPY4	165	-23.07	165	-23.07	164255	25	636	69
bta-miR-342	ENSBTAG00000000049|ENSBTAT00000053510|CCDC77	168	-24.12	168	-24.12	164302	25	1089	217
bta-miR-342	ENSBTAG00000008192|ENSBTAT00000045780|PLPPR2	179	-29.17	179	-29.17	164322	25	945	53
bta-miR-342	ENSBTAG00000026111|ENSBTAT00000037014|LBH	152	-21.48	152	-21.48	164349	25	1709	69
bta-miR-342	ENSBTAG00000025606|ENSBTAT00000036109|YIPF2	157	-26.25	157	-26.25	164375	25	932	721
bta-miR-342	ENSBTAG00000009176|ENSBTAT00000048242|ANKRD49	166	-22.6	166	-22.6	164395	25	1277	33
bta-miR-342	ENSBTAG00000009834|ENSBTAT00000056449|CNGA3	151	-20.13	151	-20.13	164403	25	1558	220
bta-miR-342	ENSBTAG00000021614|ENSBTAT00000039537|TASP1	162	-28.65	162	-28.65	164454	25	1464	700
bta-miR-342	ENSBTAG00000031829|ENSBTAT00000045129|FTSJ1	150	-24.09	150	-24.09	164497	25	1904	1560
bta-miR-342	ENSBTAG00000038117|ENSBTAT00000055255|ATG10	165	-23.82	165	-23.82	164557	25	1189	26
bta-miR-342	ENSBTAG00000011911|ENSBTAT00000049978	150	-20.92	150	-20.92	164572	25	2009	1715
bta-miR-342	ENSBTAG00000015362|ENSBTAT00000060945|BMP7	169	-30.16	169	-30.16	164616	25	498	396
bta-miR-342	ENSBTAG00000026829|ENSBTAT00000038352|TMEM185B	158	-22.02	158	-22.02	164642	25	645	219
bta-miR-342	ENSBTAG00000021160|ENSBTAT00000045632|AP1M2	172	-34.02	172	-34.02	164655	25	398	78
bta-miR-342	ENSBTAG00000034193|ENSBTAT00000048395|BCO2	158	-23.02	158	-23.02	164716	25	572	322
bta-miR-342	ENSBTAG00000040147|ENSBTAT00000054611|SYNDIG1	165	-26.14	165	-26.14	164763	25	990	74
bta-miR-342	ENSBTAG00000004111|ENSBTAT00000042654|LRRC45	153	-22.95	153	-22.95	164769	25	431	301
bta-miR-342	ENSBTAG00000025462|ENSBTAT00000035803|GADD45B	157	-24.62	157	-24.62	164796	25	640	191
bta-miR-342	ENSBTAG00000005542|ENSBTAT00000053382|EPS15	168	-23.33	168	-23.33	165024	25	653	220
bta-miR-342	ENSBTAG00000011732|ENSBTAT00000034874|PGAP3	155	-22.34	155	-22.34	165066	25	1594	772
bta-miR-342	ENSBTAG00000002105|ENSBTAT00000047005|TEX261	140	-20.1	140	-20.1	165075	25	2583	765
bta-miR-342	ENSBTAG00000031765|ENSBTAT00000045037|CCDC189	140	-21.73	140	-21.73	165105	25	1864	677
bta-miR-342	ENSBTAG00000034269|ENSBTAT00000035796|RCBTB1	166	-22.36	166	-22.36	165113	25	604	4
bta-miR-342	ENSBTAG00000005404|ENSBTAT00000046864|MSC	146	-20.32	146	-20.32	165127	25	163	56
bta-miR-342	ENSBTAG00000037988|ENSBTAT00000057234|ZSCAN31	152	-20.35	152	-20.35	165282	25	331	141
bta-miR-342	ENSBTAG00000032427|ENSBTAT00000045966|FHOD1	165	-26.2	165	-26.2	165357	25	225	156
bta-miR-342	ENSBTAG00000025126|ENSBTAT00000035149	154	-20.33	154	-20.33	165443	25	1127	284
bta-miR-342	ENSBTAG00000033186|ENSBTAT00000047142|OXCT1	162	-21.29	162	-21.29	165474	25	755	621
bta-miR-342	ENSBTAG00000030587|ENSBTAT00000043205|LASP1	145	-23.49	145	-23.49	165525	25	2913	1068
bta-miR-342	ENSBTAG00000004775|ENSBTAT00000056038|GRIA2	142	-22.89	142	-22.89	165540	25	3932	1698
bta-miR-342	ENSBTAG00000015414|ENSBTAT00000055015|TBCD	153	-24.87	153	-24.87	165552	25	218	79
bta-miR-342	ENSBTAG00000015973|ENSBTAT00000048470|TRAF3IP1	148	-22.28	148	-22.28	165634	25	1218	217
bta-miR-342	ENSBTAG00000039493|ENSBTAT00000056477|ZNF177	149	-20.81	149	-20.81	165643	25	1133	695
bta-miR-342	ENSBTAG00000037996|ENSBTAT00000053008|ARMCX3	145	-26.33	145	-26.33	165781	25	1817	596
bta-miR-342	ENSBTAG00000039684|ENSBTAT00000061251|CAVIN1	143	-20.8	143	-20.8	165817	25	2468	1025
bta-miR-342	ENSBTAG00000010868|ENSBTAT00000053788|SIAH1	157	-23.25	157	-23.25	165838	25	1088	360
bta-miR-342	ENSBTAG00000030674|ENSBTAT00000043366|AK4	160	-20.77	160	-20.77	165882	25	1297	1033
bta-miR-342	ENSBTAG00000039212|ENSBTAT00000055031|CTU1	170	-24.35	170	-24.35	165900	25	779	398
bta-miR-342	ENSBTAG00000038189|ENSBTAT00000055657|GPR52	148	-20.49	148	-20.49	166006	25	1836	195
bta-miR-342	ENSBTAG00000032808|ENSBTAT00000046575|FASLG	170	-24.22	170	-24.22	166048	25	828	615
bta-miR-342	ENSBTAG00000021392|ENSBTAT00000047004|DCAF11	151	-26.93	151	-26.93	166050	25	682	504
bta-miR-342	ENSBTAG00000030333|ENSBTAT00000042831|AOC3	154	-22.43	154	-22.43	166130	25	1535	1026
bta-miR-342	ENSBTAG00000002209|ENSBTAT00000064148|JPT2	144	-23.61	144	-23.61	166234	25	2338	173
bta-miR-342	ENSBTAG00000018227|ENSBTAT00000065868|SLC4A7	172	-24.95	172	-24.95	166328	25	4137	2874
bta-miR-342	ENSBTAG00000046160|ENSBTAT00000063873|SMIM13	159	-20.75	159	-20.75	166610	25	4218	2078
bta-miR-342	ENSBTAG00000032427|ENSBTAT00000063472|FHOD1	165	-26.2	165	-26.2	166924	25	225	156
bta-miR-342	ENSBTAG00000046936|ENSBTAT00000065893|MRFAP1	181	-33.79	181	-33.79	167020	25	1035	592
bta-miR-532	ENSBTAG00000000564|ENSBTAT00000000737|NSG2	153	-22.2	153	-22.2	167313	22	1625	213
bta-miR-532	ENSBTAG00000001822|ENSBTAT00000002383|SNX10	162	-21.01	162	-21.01	167610	22	1744	1006
bta-miR-532	ENSBTAG00000001602|ENSBTAT00000002098|IL4R	166	-23.31	166	-23.31	167706	22	1011	324
bta-miR-532	ENSBTAG00000001042|ENSBTAT00000001384|MXD1	161	-25.57	161	-25.57	167876	22	1541	966
bta-miR-532	ENSBTAG00000001104|ENSBTAT00000001461|CMTM4	154	-20.58	154	-20.58	167980	22	1823	1203
bta-miR-532	ENSBTAG00000002562|ENSBTAT00000003318|PRAF2	162	-22.46	162	-22.46	168168	22	675	341
bta-miR-532	ENSBTAG00000003914|ENSBTAT00000005111|MVB12A	154	-23.74	154	-23.74	168390	22	337	97
bta-miR-532	ENSBTAG00000002115|ENSBTAT00000002731|C13H20orf96	148	-20.24	148	-20.24	168515	22	307	280
bta-miR-532	ENSBTAG00000002823|ENSBTAT00000003653|MPZL1	152	-20.09	152	-20.09	168539	22	2443	2283
bta-miR-532	ENSBTAG00000002863|ENSBTAT00000003716|ACAA2	145	-21.9	145	-21.9	168565	22	337	111
bta-miR-532	ENSBTAG00000002185|ENSBTAT00000002831|RNF7	150	-21.81	150	-21.81	168752	22	786	131
bta-miR-532	ENSBTAG00000003752|ENSBTAT00000004885|SLC25A24	151	-23.73	151	-23.73	168772	22	1893	591
bta-miR-532	ENSBTAG00000003040|ENSBTAT00000003956|RALGAPB	150	-22.18	150	-22.18	168781	22	3737	1077
bta-miR-532	ENSBTAG00000002923|ENSBTAT00000003797|CX3CR1	150	-20.78	150	-20.78	168795	22	1899	958
bta-miR-532	ENSBTAG00000004344|ENSBTAT00000005684|ACSL1	151	-20.23	151	-20.23	169018	22	1491	931
bta-miR-532	ENSBTAG00000007299|ENSBTAT00000009603|SF3A3	154	-20.31	154	-20.31	169071	22	206	122
bta-miR-532	ENSBTAG00000005115|ENSBTAT00000006742|SLC31A2	164	-21.26	164	-21.26	169122	22	882	92
bta-miR-532	ENSBTAG00000006104|ENSBTAT00000008022|SNU13	153	-21.35	153	-21.35	169294	22	968	671
bta-miR-532	ENSBTAG00000004221|ENSBTAT00000005529|ESM1	162	-21.45	162	-21.45	169316	22	1433	881
bta-miR-532	ENSBTAG00000004876|ENSBTAT00000006412|RABL2B	164	-25.26	164	-25.26	169576	22	844	601
bta-miR-532	ENSBTAG00000007360|ENSBTAT00000009681|TMEM43	152	-20.18	152	-20.18	170568	22	1655	836
bta-miR-532	ENSBTAG00000010299|ENSBTAT00000013612|NOL4	158	-21.05	158	-21.05	170843	22	1692	1345
bta-miR-532	ENSBTAG00000014603|ENSBTAT00000019599|VAMP1	158	-21.34	158	-21.34	170850	22	2102	2024
bta-miR-532	ENSBTAG00000008868|ENSBTAT00000011680|CAPN3	153	-23.34	153	-23.34	170853	22	633	6
bta-miR-532	ENSBTAG00000015716|ENSBTAT00000020878|ERO1A	163	-24.49	163	-24.49	170947	22	356	49
bta-miR-532	ENSBTAG00000012940|ENSBTAT00000017194|TMEM25	170	-27.89	170	-27.89	170952	22	1164	47
bta-miR-532	ENSBTAG00000013201|ENSBTAT00000017570|ALOX5AP	161	-21.67	161	-21.67	171430	22	273	210
bta-miR-532	ENSBTAG00000014442|ENSBTAT00000019208|MTG2	155	-20.54	155	-20.54	171433	22	768	604
bta-miR-532	ENSBTAG00000009455|ENSBTAT00000012441|IL12RB2	158	-22.12	158	-22.12	171717	22	464	32
bta-miR-532	ENSBTAG00000012456|ENSBTAT00000016529|HEPACAM2	150	-23.21	150	-23.21	171718	22	487	93
bta-miR-532	ENSBTAG00000008773|ENSBTAT00000011564|GUCY2D	140	-20.05	140	-20.05	171779	22	1146	556
bta-miR-532	ENSBTAG00000012623|ENSBTAT00000016757|NDP	142	-25.15	142	-25.15	171891	22	1066	778
bta-miR-532	ENSBTAG00000009969|ENSBTAT00000013151|RNPS1	168	-26.88	168	-26.88	172084	22	771	345
bta-miR-532	ENSBTAG00000014078|ENSBTAT00000018719|IGFBPL1	160	-22.21	160	-22.21	172105	22	1946	981
bta-miR-532	ENSBTAG00000024091|ENSBTAT00000015763|MALL	149	-23.58	149	-23.58	172362	22	1480	987
bta-miR-532	ENSBTAG00000009750|ENSBTAT00000012858|RAX2	148	-20.38	148	-20.38	172434	22	1226	735
bta-miR-532	ENSBTAG00000008353|ENSBTAT00000011001|CDKN1A	151	-21.73	151	-21.73	172452	22	1758	898
bta-miR-532	ENSBTAG00000010785|ENSBTAT00000014282|FAS	160	-22.21	160	-22.21	172659	22	1625	1202
bta-miR-532	ENSBTAG00000014057|ENSBTAT00000018680|SLC35A1	160	-22.17	160	-22.17	172803	22	775	377
bta-miR-532	ENSBTAG00000008868|ENSBTAT00000011677|CAPN3	153	-23.34	153	-23.34	172818	22	633	6
bta-miR-532	ENSBTAG00000008816|ENSBTAT00000011609|TRIM2	150	-21.32	150	-21.32	172851	22	4021	985
bta-miR-532	ENSBTAG00000010736|ENSBTAT00000014216|BBS5	155	-23.58	155	-23.58	173848	22	312	53
bta-miR-532	ENSBTAG00000014886|ENSBTAT00000019818|MEX3C	146	-20.11	146	-20.11	173875	22	92	28
bta-miR-532	ENSBTAG00000012762|ENSBTAT00000016958|C7H5orf24	171	-30.57	171	-30.57	173886	22	1219	167
bta-miR-532	ENSBTAG00000008920|ENSBTAT00000011740|ATP1B4	143	-20.14	143	-20.14	173900	22	3288	1480
bta-miR-532	ENSBTAG00000019434|ENSBTAT00000025886|PDCD4	159	-21.44	159	-21.44	174177	22	651	97
bta-miR-532	ENSBTAG00000016101|ENSBTAT00000030804|VHL	164	-22.65	164	-22.65	174956	22	247	139
bta-miR-532	ENSBTAG00000021282|ENSBTAT00000028355|SGCE	170	-20.6	170	-20.6	175062	22	493	395
bta-miR-532	ENSBTAG00000019684|ENSBTAT00000026239|NUDT3	154	-22.17	154	-22.17	175678	22	1568	95
bta-miR-532	ENSBTAG00000017677|ENSBTAT00000023512|SCG3	164	-26.21	164	-26.21	176183	22	478	355
bta-miR-532	ENSBTAG00000037640|ENSBTAT00000021532|PID1	166	-28.7	166	-28.7	176561	22	1655	1508
bta-miR-532	ENSBTAG00000019138|ENSBTAT00000025475|KIF3C	140	-20.21	140	-20.21	176701	22	2385	1328
bta-miR-532	ENSBTAG00000005604|ENSBTAT00000032362|POPDC2	154	-21.72	154	-21.72	176702	22	261	191
bta-miR-532	ENSBTAG00000020407|ENSBTAT00000027195|MTSS1	152	-20.97	152	-20.97	176949	22	2915	1629
bta-miR-532	ENSBTAG00000033214|ENSBTAT00000047180|TBC1D19	147	-20.51	147	-20.51	177454	22	1064	252
bta-miR-532	ENSBTAG00000010498|ENSBTAT00000048226|SLC40A1	162	-24.03	162	-24.03	177718	22	1303	496
bta-miR-532	ENSBTAG00000006987|ENSBTAT00000052579|CERS3	164	-21.67	164	-21.67	177787	22	2042	784
bta-miR-532	ENSBTAG00000032548|ENSBTAT00000046186|SYBU	151	-21.11	151	-21.11	178325	22	753	172
bta-miR-532	ENSBTAG00000002624|ENSBTAT00000054061|PSTPIP2	150	-21.62	150	-21.62	178552	22	1583	23
bta-miR-532	ENSBTAG00000037778|ENSBTAT00000045994|CXCL3	163	-20.12	163	-20.12	178817	22	650	525
bta-miR-532	ENSBTAG00000030817|ENSBTAT00000043570|LMBR1	165	-27.3	165	-27.3	178837	22	1211	342
bta-miR-532	ENSBTAG00000015580|ENSBTAT00000037963|TLE3	151	-21.62	151	-21.62	179078	22	1914	688
bta-miR-532	ENSBTAG00000005961|ENSBTAT00000052263|CDC42SE2	160	-20.91	160	-20.91	179098	22	2525	623
bta-miR-532	ENSBTAG00000005732|ENSBTAT00000042784|TRAPPC3	149	-22.65	149	-22.65	179132	22	643	212
bta-miR-532	ENSBTAG00000004556|ENSBTAT00000042889|SLC2A3	163	-24.84	163	-24.84	179533	22	2466	307
bta-miR-532	ENSBTAG00000010868|ENSBTAT00000053788|SIAH1	155	-21.68	155	-21.68	179765	22	1088	954
bta-miR-532	ENSBTAG00000032548|ENSBTAT00000065047|SYBU	151	-21.11	151	-21.11	180489	22	753	172
bta-miR-532	ENSBTAG00000010299|ENSBTAT00000064561|NOL4	158	-21.05	158	-21.05	180549	22	1692	1345
bta-miR-122	ENSBTAG00000000044|ENSBTAT00000000049|MYADML2	157	-20.49	157	-20.49	181073	22	2117	1067
bta-miR-122	ENSBTAG00000000857|ENSBTAT00000001142|SLC52A2	159	-25.7	159	-25.7	181352	22	248	103
bta-miR-122	ENSBTAG00000000752|ENSBTAT00000000999|SGO1	143	-20.27	143	-20.27	181437	22	1183	769
bta-miR-122	ENSBTAG00000001096|ENSBTAT00000001451|PRKRA	145	-20.65	145	-20.65	181518	22	333	118
bta-miR-122	ENSBTAG00000001941|ENSBTAT00000002525|SEMA4D	184	-32.64	184	-32.64	181692	22	1349	284
bta-miR-122	ENSBTAG00000001663|ENSBTAT00000002176|PDF	145	-21.96	145	-21.96	181703	22	361	1
bta-miR-122	ENSBTAG00000039335|ENSBTAT00000002229|ARRDC2	146	-22.28	146	-22.28	181787	22	1114	719
bta-miR-122	ENSBTAG00000002531|ENSBTAT00000003283|ARHGAP10	145	-21.81	145	-21.81	182037	22	610	77
bta-miR-122	ENSBTAG00000003749|ENSBTAT00000004881|KCNMB4	156	-20.1	156	-20.1	182042	22	2534	606
bta-miR-122	ENSBTAG00000003438|ENSBTAT00000004465|ZBTB43	160	-22.29	160	-22.29	182271	22	1277	974
bta-miR-122	ENSBTAG00000002190|ENSBTAT00000002840|DOCK8	303	-46.55	154	-24.86	182348	22	988	90 642
bta-miR-122	ENSBTAG00000002286|ENSBTAT00000002952|DNAJC18	160	-20.43	160	-20.43	182413	22	3197	1420
bta-miR-122	ENSBTAG00000003642|ENSBTAT00000004751|PRDX1	167	-22.38	167	-22.38	182588	22	247	75
bta-miR-122	ENSBTAG00000002973|ENSBTAT00000003871|RPP30	153	-20.07	153	-20.07	182606	22	430	8
bta-miR-122	ENSBTAG00000003443|ENSBTAT00000004472|USP46	150	-23.22	150	-23.22	182685	22	3840	2472
bta-miR-122	ENSBTAG00000007480|ENSBTAT00000004477|CIRBP	163	-24.13	163	-24.13	182729	22	2375	1793
bta-miR-122	ENSBTAG00000004038|ENSBTAT00000005280|ABAT	159	-20.67	159	-20.67	182831	22	3046	762
bta-miR-122	ENSBTAG00000006029|ENSBTAT00000007922|OGDH	149	-24.97	149	-24.97	182912	22	959	616
bta-miR-122	ENSBTAG00000005842|ENSBTAT00000007685|ABCC10	155	-20.36	155	-20.36	182994	22	285	12
bta-miR-122	ENSBTAG00000005049|ENSBTAT00000006659|BLK	148	-22.13	148	-22.13	183132	22	430	260
bta-miR-122	ENSBTAG00000006414|ENSBTAT00000008410|NUTF2	165	-22.11	165	-22.11	183136	22	394	48
bta-miR-122	ENSBTAG00000039958|ENSBTAT00000007423|GYS1	145	-20.95	145	-20.95	183270	22	1154	141
bta-miR-122	ENSBTAG00000004442|ENSBTAT00000005821|AGPAT1	290	-42.09	146	-21.48	183531	22	1062	294 438
bta-miR-122	ENSBTAG00000006650|ENSBTAT00000008736|ZNF668	156	-21.81	156	-21.81	184069	22	469	5
bta-miR-122	ENSBTAG00000006140|ENSBTAT00000008078|PEX11A	159	-21.42	159	-21.42	184225	22	1805	406
bta-miR-122	ENSBTAG00000004603|ENSBTAT00000006041|PHC2	150	-22.31	150	-22.31	184293	22	1853	37
bta-miR-122	ENSBTAG00000006008|ENSBTAT00000007892|CAMSAP1	146	-23.16	146	-23.16	184314	22	1595	1038
bta-miR-122	ENSBTAG00000013367|ENSBTAT00000017780|PPT1	151	-23.56	151	-23.56	184632	22	1069	910
bta-miR-122	ENSBTAG00000008424|ENSBTAT00000011083|ABR	301	-47.7	152	-25.07	184647	22	2525	95 1149
bta-miR-122	ENSBTAG00000012242|ENSBTAT00000016239|MAF1	150	-23.22	150	-23.22	184698	22	453	296
bta-miR-122	ENSBTAG00000015044|ENSBTAT00000020024|CARD10	150	-22.35	150	-22.35	184850	22	362	17
bta-miR-122	ENSBTAG00000013653|ENSBTAT00000018147|NFE2L1	154	-21.21	154	-21.21	185098	22	2938	2148
bta-miR-122	ENSBTAG00000013974|ENSBTAT00000018581|TMEM215	154	-23.85	154	-23.85	185203	22	4267	2297
bta-miR-122	ENSBTAG00000013589|ENSBTAT00000018071|CHMP3	154	-25.6	154	-25.6	185296	22	3133	36
bta-miR-122	ENSBTAG00000013666|ENSBTAT00000018163|SLC25A29	144	-21.59	144	-21.59	185446	22	1298	307
bta-miR-122	ENSBTAG00000014560|ENSBTAT00000019352|HLX	152	-22.76	152	-22.76	185521	22	373	220
bta-miR-122	ENSBTAG00000011139|ENSBTAT00000014794|BCHE	154	-22.47	154	-22.47	185567	22	235	50
bta-miR-122	ENSBTAG00000037605|ENSBTAT00000019939	155	-20.4	155	-20.4	186061	22	92	1
bta-miR-122	ENSBTAG00000011808|ENSBTAT00000015674|MSTN	167	-24.32	167	-24.32	186070	22	1507	647
bta-miR-122	ENSBTAG00000008863|ENSBTAT00000011671|TMEM87A	159	-20.95	159	-20.95	186128	22	1208	755
bta-miR-122	ENSBTAG00000010667|ENSBTAT00000014109|PIK3IP1	164	-25.77	164	-25.77	186455	22	1371	1079
bta-miR-122	ENSBTAG00000013066|ENSBTAT00000017372|IGF2	152	-25.06	152	-25.06	186597	22	2976	768
bta-miR-122	ENSBTAG00000010460|ENSBTAT00000013808|MARK1	161	-22.18	161	-22.18	186869	22	1765	1358
bta-miR-122	ENSBTAG00000014237|ENSBTAT00000018923|CYTH4	155	-23.16	155	-23.16	186903	22	2216	968
bta-miR-122	ENSBTAG00000011435|ENSBTAT00000015199|NPEPPS	152	-20.18	152	-20.18	186951	22	1321	130
bta-miR-122	ENSBTAG00000009067|ENSBTAT00000011952|DDX6	170	-25.29	170	-25.29	186976	22	4320	3432
bta-miR-122	ENSBTAG00000014806|ENSBTAT00000019703|ATP2A3	159	-25.22	159	-25.22	187682	22	1380	271
bta-miR-122	ENSBTAG00000015432|ENSBTAT00000020510|TMEM231	157	-22.55	157	-22.55	187851	22	1644	1176
bta-miR-122	ENSBTAG00000014237|ENSBTAT00000030432|CYTH4	155	-23.16	155	-23.16	188090	22	1851	603
bta-miR-122	ENSBTAG00000017776|ENSBTAT00000023638|CHD2	165	-24.93	165	-24.93	188162	22	3136	1521
bta-miR-122	ENSBTAG00000017200|ENSBTAT00000022858|RHOJ	160	-26.1	160	-26.1	188225	22	2139	190
bta-miR-122	ENSBTAG00000032018|ENSBTAT00000021082|ZNF19	145	-20.62	145	-20.62	188390	22	2569	921
bta-miR-122	ENSBTAG00000016350|ENSBTAT00000021751|NACC1	155	-22.3	155	-22.3	188408	22	2595	16
bta-miR-122	ENSBTAG00000020458|ENSBTAT00000027262|STX6	151	-22.92	151	-22.92	188435	22	1535	1132
bta-miR-122	ENSBTAG00000018374|ENSBTAT00000024447|WASF2	158	-21.69	158	-21.69	188459	22	2407	278
bta-miR-122	ENSBTAG00000018723|ENSBTAT00000024921|SLC25A34	162	-22.66	162	-22.66	188467	22	1570	1518
bta-miR-122	ENSBTAG00000015834|ENSBTAT00000021041|ARHGEF4	151	-20.02	151	-20.02	188716	22	1026	531
bta-miR-122	ENSBTAG00000002039|ENSBTAT00000033253|FRMD8	143	-20.92	143	-20.92	188718	22	1575	305
bta-miR-122	ENSBTAG00000021176|ENSBTAT00000028221|CRISPLD2	157	-23.12	157	-23.12	188787	22	2319	693
bta-miR-122	ENSBTAG00000023551|ENSBTAT00000032168|MOB3C	148	-20.87	148	-20.87	188790	22	1856	892
bta-miR-122	ENSBTAG00000019694|ENSBTAT00000026254|ADAM23	170	-24.55	170	-24.55	188822	22	1753	412
bta-miR-122	ENSBTAG00000017465|ENSBTAT00000023218|GNS	160	-23.26	160	-23.26	188823	22	2567	926
bta-miR-122	ENSBTAG00000020837|ENSBTAT00000027769|ARHGEF16	158	-24.31	158	-24.31	188876	22	551	41
bta-miR-122	ENSBTAG00000016101|ENSBTAT00000030804|VHL	160	-21.47	160	-21.47	188883	22	247	1
bta-miR-122	ENSBTAG00000017155|ENSBTAT00000022801|TRIM32	152	-21.32	152	-21.32	188954	22	1045	528
bta-miR-122	ENSBTAG00000020434|ENSBTAT00000027233|C18H19orf12	157	-23.58	157	-23.58	189135	22	1952	955
bta-miR-122	ENSBTAG00000020318|ENSBTAT00000027077|DBNDD1	150	-20.26	150	-20.26	189253	22	1083	396
bta-miR-122	ENSBTAG00000024803|ENSBTAT00000034535|ENDOD1	161	-22.12	161	-22.12	189324	22	2973	2553
bta-miR-122	ENSBTAG00000005478|ENSBTAT00000029432|PATZ1	153	-20.3	153	-20.3	189419	22	1101	636
bta-miR-122	ENSBTAG00000020898|ENSBTAT00000027841|CHST12	151	-23.13	151	-23.13	189606	22	420	207
bta-miR-122	ENSBTAG00000023963|ENSBTAT00000032973|RHBDD1	164	-22.55	164	-22.55	189667	22	960	627
bta-miR-122	ENSBTAG00000018373|ENSBTAT00000024448|DPYSL2	145	-22.67	145	-22.67	189688	22	2066	135
bta-miR-122	ENSBTAG00000015955|ENSBTAT00000021218|ERGIC1	151	-21.47	151	-21.47	189740	22	1765	249
bta-miR-122	ENSBTAG00000017244|ENSBTAT00000022912|PRPF18	158	-22.53	158	-22.53	189767	22	1222	784
bta-miR-122	ENSBTAG00000020783|ENSBTAT00000023988|MAPK14	158	-20.97	158	-20.97	189992	22	2770	1785
bta-miR-122	ENSBTAG00000015125|ENSBTAT00000027772|KLK5	142	-20.25	142	-20.25	190076	22	345	66
bta-miR-122	ENSBTAG00000005644|ENSBTAT00000029709|GALNT9	164	-22.99	164	-22.99	190183	22	410	220
bta-miR-122	ENSBTAG00000022004|ENSBTAT00000029348|FLNB	141	-21.02	141	-21.02	190279	22	1539	792
bta-miR-122	ENSBTAG00000019229|ENSBTAT00000025604|TMEM144	145	-20.28	145	-20.28	190393	22	1650	871
bta-miR-122	ENSBTAG00000009172|ENSBTAT00000031912|BCAT2	330	-45.59	166	-23.96	190493	22	1147	589 143
bta-miR-122	ENSBTAG00000018868|ENSBTAT00000025118|METTL9	157	-22.39	157	-22.39	190565	22	496	230
bta-miR-122	ENSBTAG00000021191|ENSBTAT00000028239|EHD2	147	-21.62	147	-21.62	190566	22	1250	198
bta-miR-122	ENSBTAG00000017557|ENSBTAT00000023342|QRSL1	153	-24	153	-24	190570	22	1206	725
bta-miR-122	ENSBTAG00000019138|ENSBTAT00000025475|KIF3C	149	-21.18	149	-21.18	190628	22	2385	1976
bta-miR-122	ENSBTAG00000009736|ENSBTAT00000034021|CDC42BPG	162	-21.89	162	-21.89	190682	22	2668	106
bta-miR-122	ENSBTAG00000017132|ENSBTAT00000022771|TTC22	160	-22.63	160	-22.63	190771	22	1537	1437
bta-miR-122	ENSBTAG00000014777|ENSBTAT00000034170|FBXO6	148	-21.7	148	-21.7	190822	22	225	24
bta-miR-122	ENSBTAG00000019569|ENSBTAT00000026074|CD151	178	-30.79	178	-30.79	191033	22	631	512
bta-miR-122	ENSBTAG00000032021|ENSBTAT00000053057|RALB	148	-24.14	148	-24.14	191145	22	1542	850
bta-miR-122	ENSBTAG00000007436|ENSBTAT00000035110|GGT6	152	-20.63	152	-20.63	191304	22	420	350
bta-miR-122	ENSBTAG00000001099|ENSBTAT00000037734|PIANP	168	-26.77	168	-26.77	191311	22	545	448
bta-miR-122	ENSBTAG00000019696|ENSBTAT00000044861|RCE1	148	-20.04	148	-20.04	191344	22	420	3
bta-miR-122	ENSBTAG00000004294|ENSBTAT00000052616|EVI5L	161	-24.21	161	-24.21	191358	22	1224	1158
bta-miR-122	ENSBTAG00000015806|ENSBTAT00000044965|OAZ2	149	-20.35	149	-20.35	191506	22	1382	489
bta-miR-122	ENSBTAG00000016874|ENSBTAT00000036270|DNAJB1	151	-21.11	151	-21.11	191513	22	1177	406
bta-miR-122	ENSBTAG00000001030|ENSBTAT00000057477|MTMR3	145	-22.47	145	-22.47	191651	22	3773	888
bta-miR-122	ENSBTAG00000010338|ENSBTAT00000043458|FBXO36	159	-24.74	159	-24.74	192147	22	4746	1726
bta-miR-122	ENSBTAG00000015133|ENSBTAT00000053921|CCR7	145	-20.08	145	-20.08	192186	22	949	209
bta-miR-122	ENSBTAG00000025009|ENSBTAT00000034888|HOXB9	144	-21.64	144	-21.64	192269	22	502	363
bta-miR-122	ENSBTAG00000008424|ENSBTAT00000035191|ABR	301	-47.7	152	-25.07	192457	22	2525	95 1149
bta-miR-122	ENSBTAG00000019008|ENSBTAT00000052368|FBXL16	154	-20.02	154	-20.02	192489	22	1579	1095
bta-miR-122	ENSBTAG00000009772|ENSBTAT00000034970|LIX1	161	-22.82	161	-22.82	192498	22	3588	496
bta-miR-122	ENSBTAG00000019569|ENSBTAT00000053083|CD151	178	-30.79	178	-30.79	192692	22	631	512
bta-miR-122	ENSBTAG00000000831|ENSBTAT00000056260|CTNS	155	-20.53	155	-20.53	192918	22	2350	1034
bta-miR-122	ENSBTAG00000012242|ENSBTAT00000049576|MAF1	150	-23.22	150	-23.22	192966	22	464	296
bta-miR-122	ENSBTAG00000026375|ENSBTAT00000037465|RMI2	153	-20.17	153	-20.17	192992	22	969	124
bta-miR-122	ENSBTAG00000023784|ENSBTAT00000044963|TMEM88B	146	-21.24	146	-21.24	193172	22	1706	401
bta-miR-122	ENSBTAG00000038770|ENSBTAT00000049669	148	-22.81	148	-22.81	193197	22	753	88
bta-miR-122	ENSBTAG00000025442|ENSBTAT00000035766|HSPA1L	170	-26.75	170	-26.75	193470	22	344	140
bta-miR-122	ENSBTAG00000023963|ENSBTAT00000053543|RHBDD1	164	-22.55	164	-22.55	193506	22	1454	791
bta-miR-122	ENSBTAG00000010657|ENSBTAT00000038011|ADGRB2	170	-23.23	170	-23.23	193675	22	303	40
bta-miR-122	ENSBTAG00000011129|ENSBTAT00000042859|QSOX2	163	-28.41	163	-28.41	193844	22	80	57
bta-miR-122	ENSBTAG00000017776|ENSBTAT00000065179|CHD2	165	-24.93	165	-24.93	194288	22	3136	1521
bta-miR-122	ENSBTAG00000048273|ENSBTAT00000065362	160	-20.81	160	-20.81	194410	22	1372	931
bta-miR-122	ENSBTAG00000044032|ENSBTAT00000061554|KDM2A	168	-27.05	168	-27.05	194583	22	141	89
bta-miR-122	ENSBTAG00000000710|ENSBTAT00000061402|PIP5K1C	146	-20.22	146	-20.22	194614	22	330	138
bta-miR-122	ENSBTAG00000046447|ENSBTAT00000063511	170	-23.35	170	-23.35	194748	22	221	198
bta-miR-122	ENSBTAG00000045520|ENSBTAT00000064586|PDYN	163	-24.03	163	-24.03	194838	22	1560	889
bta-miR-122	ENSBTAG00000047595|ENSBTAT00000064567	150	-20.97	150	-20.97	194923	22	404	92
bta-miR-34c	ENSBTAG00000000042|ENSBTAT00000000046|PYCR1	165	-22.42	165	-22.42	195012	22	645	92
bta-miR-34c	ENSBTAG00000000409|ENSBTAT00000000526|CDC40	165	-21.06	165	-21.06	195142	22	1769	1428
bta-miR-34c	ENSBTAG00000000454|ENSBTAT00000000578|TMEM106C	154	-20.6	154	-20.6	195147	22	645	174
bta-miR-34c	ENSBTAG00000000432|ENSBTAT00000000555	153	-21.77	153	-21.77	195185	22	529	220
bta-miR-34c	ENSBTAG00000000742|ENSBTAT00000000988|AMOTL2	159	-23.73	159	-23.73	195245	22	427	361
bta-miR-34c	ENSBTAG00000039275|ENSBTAT00000001164|ERAP2	169	-26.48	169	-26.48	195266	22	1013	239
bta-miR-34c	ENSBTAG00000000857|ENSBTAT00000001142|SLC52A2	147	-21.06	147	-21.06	195279	22	248	49
bta-miR-34c	ENSBTAG00000000957|ENSBTAT00000001266|CDKN2AIP	162	-24.84	162	-24.84	195379	22	2100	223
bta-miR-34c	ENSBTAG00000001882|ENSBTAT00000002451|CD79A	157	-21.83	157	-21.83	195493	22	345	229
bta-miR-34c	ENSBTAG00000001906|ENSBTAT00000002478|FANCA	156	-21.18	156	-21.18	195590	22	192	3
bta-miR-34c	ENSBTAG00000001931|ENSBTAT00000002512|TRABD	149	-20.14	149	-20.14	195649	22	287	123
bta-miR-34c	ENSBTAG00000001407|ENSBTAT00000001846|AP3S2	151	-20.09	151	-20.09	195814	22	1540	1154
bta-miR-34c	ENSBTAG00000001764|ENSBTAT00000002312|NCAN	158	-24.55	158	-24.55	195825	22	2219	1422
bta-miR-34c	ENSBTAG00000001405|ENSBTAT00000001844|GLCE	167	-23.62	167	-23.62	195893	22	1681	924
bta-miR-34c	ENSBTAG00000003570|ENSBTAT00000004645|DDX19A	144	-20.83	144	-20.83	195926	22	900	266
bta-miR-34c	ENSBTAG00000003430|ENSBTAT00000004450|EPO	158	-20.53	158	-20.53	195966	22	554	29
bta-miR-34c	ENSBTAG00000003386|ENSBTAT00000004389|SUPT4H1	149	-20.87	149	-20.87	195970	22	1216	355
bta-miR-34c	ENSBTAG00000002691|ENSBTAT00000003485|ELMOD1	151	-22.81	151	-22.81	196063	22	1014	742
bta-miR-34c	ENSBTAG00000003920|ENSBTAT00000005119|TGM1	162	-22.67	162	-22.67	196122	22	171	31
bta-miR-34c	ENSBTAG00000002720|ENSBTAT00000003524|PRPF38A	142	-21.68	142	-21.68	196190	22	3591	2842
bta-miR-34c	ENSBTAG00000002704|ENSBTAT00000003502|POMT2	153	-20.48	153	-20.48	196258	22	325	102
bta-miR-34c	ENSBTAG00000003016|ENSBTAT00000003923|PTPN7	161	-25.53	161	-25.53	196294	22	1148	706
bta-miR-34c	ENSBTAG00000002243|ENSBTAT00000002897|SNX15	149	-20.32	149	-20.32	196344	22	461	301
bta-miR-34c	ENSBTAG00000015885|ENSBTAT00000003689|PPFIA4	168	-25.05	168	-25.05	196395	22	1207	832
bta-miR-34c	ENSBTAG00000002891|ENSBTAT00000003759|HTR5A	160	-21.84	160	-21.84	196411	22	1172	102
bta-miR-34c	ENSBTAG00000003409|ENSBTAT00000004419|FKBP1B	324	-46.21	164	-24.68	196462	22	475	98 286
bta-miR-34c	ENSBTAG00000004078|ENSBTAT00000005328|KCNH2	157	-20.79	157	-20.79	196536	22	96	31
bta-miR-34c	ENSBTAG00000002472|ENSBTAT00000003205|CASP9	151	-20.2	151	-20.2	196622	22	2057	1226
bta-miR-34c	ENSBTAG00000005120|ENSBTAT00000006753|TESPA1	152	-21.71	152	-21.71	196797	22	536	312
bta-miR-34c	ENSBTAG00000007969|ENSBTAT00000010479|CIDEC	159	-21.75	159	-21.75	196819	22	399	286
bta-miR-34c	ENSBTAG00000004791|ENSBTAT00000006292|VPS26C	151	-21.22	151	-21.22	196850	22	1949	1050
bta-miR-34c	ENSBTAG00000004147|ENSBTAT00000005426|FBXO18	148	-21.96	148	-21.96	196869	22	2156	774
bta-miR-34c	ENSBTAG00000005595|ENSBTAT00000007346|TRMU	146	-20.52	146	-20.52	196871	22	207	66
bta-miR-34c	ENSBTAG00000006573|ENSBTAT00000008633|KLHL18	157	-21.37	157	-21.37	196890	22	2884	2330
bta-miR-34c	ENSBTAG00000006349|ENSBTAT00000008330|EXTL1	152	-22.28	152	-22.28	197044	22	1292	767
bta-miR-34c	ENSBTAG00000005470|ENSBTAT00000007195|BIN3	155	-20.64	155	-20.64	197115	22	655	402
bta-miR-34c	ENSBTAG00000007071|ENSBTAT00000009296|RAI14	151	-20.4	151	-20.4	197182	22	284	60
bta-miR-34c	ENSBTAG00000005367|ENSBTAT00000007054|VRK3	157	-20.38	157	-20.38	197212	22	372	307
bta-miR-34c	ENSBTAG00000022960|ENSBTAT00000010500|HEPHL1	157	-22.94	157	-22.94	197377	22	562	322
bta-miR-34c	ENSBTAG00000007220|ENSBTAT00000009497|CASKIN2	285	-41.27	144	-21.01	197393	22	1008	703 43
bta-miR-34c	ENSBTAG00000007320|ENSBTAT00000009627|PI4KB	149	-20.47	149	-20.47	197403	22	703	250
bta-miR-34c	ENSBTAG00000005970|ENSBTAT00000007835|XBP1	150	-21.08	150	-21.08	197459	22	958	388
bta-miR-34c	ENSBTAG00000022613|ENSBTAT00000007918|CYCS	151	-21.09	151	-21.09	197471	22	524	1
bta-miR-34c	ENSBTAG00000007320|ENSBTAT00000009628|PI4KB	149	-20.47	149	-20.47	197505	22	703	250
bta-miR-34c	ENSBTAG00000007540|ENSBTAT00000009923|GLUD1	153	-23.24	153	-23.24	197520	22	695	6
bta-miR-34c	ENSBTAG00000004452|ENSBTAT00000005837|IPO9	149	-21.16	149	-21.16	197554	22	756	184
bta-miR-34c	ENSBTAG00000006016|ENSBTAT00000007903|GTPBP2	158	-21.87	158	-21.87	197578	22	1106	285
bta-miR-34c	ENSBTAG00000007080|ENSBTAT00000009307|PREB	147	-20.72	147	-20.72	197588	22	654	20
bta-miR-34c	ENSBTAG00000007537|ENSBTAT00000009921|PEX19	150	-20.5	150	-20.5	197590	22	1036	89
bta-miR-34c	ENSBTAG00000005957|ENSBTAT00000007817|CSE1L	150	-21.6	150	-21.6	197594	22	1323	1076
bta-miR-34c	ENSBTAG00000005533|ENSBTAT00000007277|PPP2R5D	148	-21.16	148	-21.16	197802	22	1049	32
bta-miR-34c	ENSBTAG00000007609|ENSBTAT00000010004|ITFG2	151	-20.86	151	-20.86	197933	22	658	214
bta-miR-34c	ENSBTAG00000006261|ENSBTAT00000008214|GPR17	152	-20.38	152	-20.38	197978	22	1234	771
bta-miR-34c	ENSBTAG00000007834|ENSBTAT00000010306|PPP1R16A	143	-20.45	143	-20.45	198060	22	203	177
bta-miR-34c	ENSBTAG00000006879|ENSBTAT00000009028|HOXC11	148	-21.05	148	-21.05	198164	22	182	114
bta-miR-34c	ENSBTAG00000005309|ENSBTAT00000006984|TGDS	154	-24.23	154	-24.23	198234	22	1535	343
bta-miR-34c	ENSBTAG00000004247|ENSBTAT00000005564|RPH3A	161	-20.4	161	-20.4	198314	22	2073	956
bta-miR-34c	ENSBTAG00000004430|ENSBTAT00000005808|SGPP1	155	-20.01	155	-20.01	198322	22	1889	539
bta-miR-34c	ENSBTAG00000007173|ENSBTAT00000009441|PDGFRA	151	-21.49	151	-21.49	198359	22	3267	2628
bta-miR-34c	ENSBTAG00000012673|ENSBTAT00000016835|CDK18	146	-20.88	146	-20.88	198577	22	1378	779
bta-miR-34c	ENSBTAG00000010191|ENSBTAT00000013448|PAK1	149	-20.9	149	-20.9	198592	22	1228	1160
bta-miR-34c	ENSBTAG00000014359|ENSBTAT00000019092|DRAXIN	149	-21.05	149	-21.05	198644	22	911	216
bta-miR-34c	ENSBTAG00000011879|ENSBTAT00000015761|B4GALT2	162	-29.18	162	-29.18	198696	22	722	278
bta-miR-34c	ENSBTAG00000009076|ENSBTAT00000011966|ADD2	152	-21.04	152	-21.04	198842	22	1309	250
bta-miR-34c	ENSBTAG00000011802|ENSBTAT00000015668|COL6A1	155	-27.34	155	-27.34	198875	22	766	277
bta-miR-34c	ENSBTAG00000014143|ENSBTAT00000018799|ASB5	157	-21.43	157	-21.43	198898	22	1797	477
bta-miR-34c	ENSBTAG00000008216|ENSBTAT00000010802|RRM2	161	-21.97	161	-21.97	198977	22	1866	1477
bta-miR-34c	ENSBTAG00000008688|ENSBTAT00000011453|HEYL	167	-25.58	167	-25.58	199141	22	2287	1187
bta-miR-34c	ENSBTAG00000009338|ENSBTAT00000012294|LRRC7	154	-20.77	154	-20.77	199165	22	419	344
bta-miR-34c	ENSBTAG00000013436|ENSBTAT00000017877|HAUS5	147	-20.23	147	-20.23	199226	22	1678	64
bta-miR-34c	ENSBTAG00000008367|ENSBTAT00000011015|LIX1L	158	-21.09	158	-21.09	199259	22	1950	256
bta-miR-34c	ENSBTAG00000013183|ENSBTAT00000017548|COL23A1	160	-22.77	160	-22.77	199385	22	392	327
bta-miR-34c	ENSBTAG00000011533|ENSBTAT00000015324|SLC22A31	148	-20.01	148	-20.01	199534	22	125	1
bta-miR-34c	ENSBTAG00000010103|ENSBTAT00000013346|TRIM9	154	-20.43	154	-20.43	199632	22	834	318
bta-miR-34c	ENSBTAG00000039153|ENSBTAT00000020910|RPS6KA4	151	-22.37	151	-22.37	199690	22	745	45
bta-miR-34c	ENSBTAG00000010408|ENSBTAT00000013738|IKBKE	145	-20.06	145	-20.06	199764	22	228	32
bta-miR-34c	ENSBTAG00000009569|ENSBTAT00000012587|DOCK6	151	-20.39	151	-20.39	199838	22	194	65
bta-miR-34c	ENSBTAG00000013766|ENSBTAT00000018295|IRGC	147	-20.52	147	-20.52	199863	22	84	2
bta-miR-34c	ENSBTAG00000012498|ENSBTAT00000016584|PAX5	149	-23.26	149	-23.26	199930	22	455	367
bta-miR-34c	ENSBTAG00000009507|ENSBTAT00000012510|FAM109B	146	-20.16	146	-20.16	200002	22	1528	662
bta-miR-34c	ENSBTAG00000013488|ENSBTAT00000017934|PPP1R14D	302	-45.69	158	-23.71	200163	22	249	18 188
bta-miR-34c	ENSBTAG00000013941|ENSBTAT00000018522|TANGO6	160	-22.92	160	-22.92	200180	22	175	64
bta-miR-34c	ENSBTAG00000013173|ENSBTAT00000017531|SEPT3	155	-23.26	155	-23.26	200244	22	1224	926
bta-miR-34c	ENSBTAG00000010613|ENSBTAT00000014030|NUP188	145	-20.99	145	-20.99	200262	22	428	118
bta-miR-34c	ENSBTAG00000009635|ENSBTAT00000012697|HEATR6	153	-22.47	153	-22.47	200319	22	392	160
bta-miR-34c	ENSBTAG00000008527|ENSBTAT00000011240|SRSF6	156	-22.73	156	-22.73	200376	22	2253	1522
bta-miR-34c	ENSBTAG00000013538|ENSBTAT00000018001|PEX14	154	-20.97	154	-20.97	200408	22	1226	289
bta-miR-34c	ENSBTAG00000010193|ENSBTAT00000013451|RAB7A	156	-22.13	156	-22.13	200590	22	552	173
bta-miR-34c	ENSBTAG00000013985|ENSBTAT00000018591|FKRP	160	-22.01	160	-22.01	200596	22	2416	917
bta-miR-34c	ENSBTAG00000011479|ENSBTAT00000015257|INPP5K	148	-20.96	148	-20.96	200623	22	1249	40
bta-miR-34c	ENSBTAG00000014438|ENSBTAT00000019202|SS18L1	169	-26.32	169	-26.32	200888	22	2106	420
bta-miR-34c	ENSBTAG00000013044|ENSBTAT00000017338|GAB3	157	-20.4	157	-20.4	200939	22	610	409
bta-miR-34c	ENSBTAG00000009476|ENSBTAT00000012474|VEGFD	158	-20.04	158	-20.04	201000	22	519	154
bta-miR-34c	ENSBTAG00000014083|ENSBTAT00000018722|AMIGO1	158	-22.19	158	-22.19	201080	22	3184	1694
bta-miR-34c	ENSBTAG00000009998|ENSBTAT00000013186|GALNT16	149	-20.4	149	-20.4	201118	22	1984	990
bta-miR-34c	ENSBTAG00000009036|ENSBTAT00000011900|SUPT6H	152	-21.56	152	-21.56	201144	22	599	40
bta-miR-34c	ENSBTAG00000014326|ENSBTAT00000019049|CDCA8	153	-24.79	153	-24.79	201185	22	1255	165
bta-miR-34c	ENSBTAG00000010321|ENSBTAT00000013634|TTC1	149	-20.44	149	-20.44	201282	22	484	404
bta-miR-34c	ENSBTAG00000015401|ENSBTAT00000020474|ATG4B	152	-22	152	-22	201333	22	1019	126
bta-miR-34c	ENSBTAG00000013534|ENSBTAT00000017997|GFAP	158	-20.85	158	-20.85	201371	22	1558	5
bta-miR-34c	ENSBTAG00000015436|ENSBTAT00000020526|SLC27A4	156	-20.78	156	-20.78	201500	22	657	145
bta-miR-34c	ENSBTAG00000013854|ENSBTAT00000018403|CALML5	155	-20.75	155	-20.75	201625	22	249	43
bta-miR-34c	ENSBTAG00000010837|ENSBTAT00000014383|HTR4	161	-20.3	161	-20.3	201735	22	1670	410
bta-miR-34c	ENSBTAG00000014916|ENSBTAT00000019857|GJC2	148	-20.26	148	-20.26	201763	22	968	283
bta-miR-34c	ENSBTAG00000020551|ENSBTAT00000027382|ABCD1	162	-22.7	162	-22.7	201912	22	923	650
bta-miR-34c	ENSBTAG00000019097|ENSBTAT00000025424|CNTNAP1	155	-21.86	155	-21.86	201957	22	329	166
bta-miR-34c	ENSBTAG00000020454|ENSBTAT00000027256|LZTS3	158	-21.77	158	-21.77	201968	22	2944	166
bta-miR-34c	ENSBTAG00000017425|ENSBTAT00000023167|GJB2	160	-20.9	160	-20.9	201984	22	1430	657
bta-miR-34c	ENSBTAG00000017069|ENSBTAT00000022701|FAM198B	163	-24.55	163	-24.55	201988	22	812	425
bta-miR-34c	ENSBTAG00000022242|ENSBTAT00000026834|DPP3	170	-24.27	170	-24.27	202018	22	382	199
bta-miR-34c	ENSBTAG00000021746|ENSBTAT00000028988|ANXA5	160	-23.83	160	-23.83	202085	22	1063	81
bta-miR-34c	ENSBTAG00000017846|ENSBTAT00000023725|F11R	151	-22.19	151	-22.19	202263	22	1704	300
bta-miR-34c	ENSBTAG00000019317|ENSBTAT00000025728|GPS1	162	-22.32	162	-22.32	202352	22	386	293
bta-miR-34c	ENSBTAG00000021678|ENSBTAT00000028887|SLC31A1	151	-21.13	151	-21.13	202357	22	3082	2688
bta-miR-34c	ENSBTAG00000020314|ENSBTAT00000027073|COG2	156	-23.25	156	-23.25	202424	22	548	399
bta-miR-34c	ENSBTAG00000017116|ENSBTAT00000022753|RASD2	159	-24.63	159	-24.63	202425	22	1915	841
bta-miR-34c	ENSBTAG00000013290|ENSBTAT00000033154|DYSF	160	-20.03	160	-20.03	202427	22	225	16
bta-miR-34c	ENSBTAG00000018579|ENSBTAT00000024728|DOK1	156	-20.7	156	-20.7	202448	22	913	331
bta-miR-34c	ENSBTAG00000006287|ENSBTAT00000025973|NEDD9	141	-20.12	141	-20.12	202505	22	1977	8
bta-miR-34c	ENSBTAG00000016220|ENSBTAT00000021581|WIPF3	161	-20.97	161	-20.97	202523	22	752	656
bta-miR-34c	ENSBTAG00000019092|ENSBTAT00000025417|FNDC8	160	-22.19	160	-22.19	202525	22	269	184
bta-miR-34c	ENSBTAG00000019045|ENSBTAT00000025346|COMMD9	149	-20.26	149	-20.26	202577	22	644	13
bta-miR-34c	ENSBTAG00000016640|ENSBTAT00000022133|HEATR3	159	-20.64	159	-20.64	202581	22	641	273
bta-miR-34c	ENSBTAG00000016305|ENSBTAT00000021694|ATP13A4	158	-21.87	158	-21.87	202725	22	390	177
bta-miR-34c	ENSBTAG00000019909|ENSBTAT00000026521|SIRT6	153	-25.19	153	-25.19	202775	22	579	470
bta-miR-34c	ENSBTAG00000018123|ENSBTAT00000024122|FBLN5	154	-23.99	154	-23.99	202828	22	802	8
bta-miR-34c	ENSBTAG00000016683|ENSBTAT00000022183|NFKBIA	162	-20.35	162	-20.35	202868	22	516	103
bta-miR-34c	ENSBTAG00000021901|ENSBTAT00000029198|TRPM2	158	-20.01	158	-20.01	202969	22	299	190
bta-miR-34c	ENSBTAG00000018010|ENSBTAT00000023982|ABCA4	162	-23.34	162	-23.34	203097	22	762	358
bta-miR-34c	ENSBTAG00000004288|ENSBTAT00000028640|GSTA4	156	-24.58	156	-24.58	203124	22	475	7
bta-miR-34c	ENSBTAG00000015804|ENSBTAT00000020990|SIGMAR1	155	-23.51	155	-23.51	203141	22	797	722
bta-miR-34c	ENSBTAG00000016494|ENSBTAT00000021927|RELT	159	-21.58	159	-21.58	203204	22	1059	540
bta-miR-34c	ENSBTAG00000017198|ENSBTAT00000022855|CHRNA4	141	-21.16	141	-21.16	203335	22	197	153
bta-miR-34c	ENSBTAG00000020859|ENSBTAT00000027793|SERPINF2	150	-20.46	150	-20.46	203359	22	695	437
bta-miR-34c	ENSBTAG00000021709|ENSBTAT00000028937|SPI1	154	-22.88	154	-22.88	203371	22	690	587
bta-miR-34c	ENSBTAG00000016908|ENSBTAT00000022487|METTL1	160	-22.58	160	-22.58	203427	22	449	336
bta-miR-34c	ENSBTAG00000016026|ENSBTAT00000021330|PCOLCE2	148	-22.04	148	-22.04	203438	22	440	11
bta-miR-34c	ENSBTAG00000020475|ENSBTAT00000027283|VIPAS39	156	-22.37	156	-22.37	203480	22	986	372
bta-miR-34c	ENSBTAG00000016522|ENSBTAT00000021969|C21H15orf40	161	-20.34	161	-20.34	203578	22	1032	952
bta-miR-34c	ENSBTAG00000003077|ENSBTAT00000030078|DPF2	153	-21.67	153	-21.67	203632	22	1220	458
bta-miR-34c	ENSBTAG00000015955|ENSBTAT00000021218|ERGIC1	170	-23.34	170	-23.34	203667	22	1765	171
bta-miR-34c	ENSBTAG00000016855|ENSBTAT00000022419|BUD13	161	-21.54	161	-21.54	203684	22	306	186
bta-miR-34c	ENSBTAG00000021189|ENSBTAT00000028237|ARHGAP36	160	-22.01	160	-22.01	203753	22	1054	526
bta-miR-34c	ENSBTAG00000019818|ENSBTAT00000026402|CASZ1	149	-22.34	149	-22.34	203778	22	293	241
bta-miR-34c	ENSBTAG00000021338|ENSBTAT00000028443|OAF	141	-20.25	141	-20.25	203782	22	239	27
bta-miR-34c	ENSBTAG00000020783|ENSBTAT00000023988|MAPK14	148	-21.26	148	-21.26	203919	22	2770	1778
bta-miR-34c	ENSBTAG00000019404|ENSBTAT00000025852|IL10RB	156	-21.47	156	-21.47	203926	22	855	166
bta-miR-34c	ENSBTAG00000017740|ENSBTAT00000023588|TUBAL3	152	-21.13	152	-21.13	203940	22	1983	1112
bta-miR-34c	ENSBTAG00000001332|ENSBTAT00000029555|MYO1C	163	-22.82	163	-22.82	203967	22	1227	799
bta-miR-34c	ENSBTAG00000001882|ENSBTAT00000031989|CD79A	157	-21.83	157	-21.83	203972	22	496	380
bta-miR-34c	ENSBTAG00000019131|ENSBTAT00000033848|CELF3	155	-21.35	155	-21.35	203977	22	1020	484
bta-miR-34c	ENSBTAG00000021751|ENSBTAT00000028993|RASEF	153	-23.2	153	-23.2	204002	22	3486	2772
bta-miR-34c	ENSBTAG00000016533|ENSBTAT00000021993|FOXP1	160	-24.18	160	-24.18	204117	22	1125	461
bta-miR-34c	ENSBTAG00000019234|ENSBTAT00000025614|BMP6	148	-20.93	148	-20.93	204182	22	75	20
bta-miR-34c	ENSBTAG00000021025|ENSBTAT00000027999|P3H2	165	-23.55	165	-23.55	204193	22	988	788
bta-miR-34c	ENSBTAG00000030932|ENSBTAT00000031066|IFI44L	147	-20.54	147	-20.54	204233	22	677	455
bta-miR-34c	ENSBTAG00000023032|ENSBTAT00000031298|MBL1	159	-22.96	159	-22.96	204257	22	1052	334
bta-miR-34c	ENSBTAG00000019094|ENSBTAT00000025423|NLE1	156	-24.51	156	-24.51	204292	22	328	33
bta-miR-34c	ENSBTAG00000017461|ENSBTAT00000023209|SLC16A3	144	-22.1	144	-22.1	204300	22	798	341
bta-miR-34c	ENSBTAG00000001332|ENSBTAT00000029554|MYO1C	163	-22.82	163	-22.82	204387	22	1227	799
bta-miR-34c	ENSBTAG00000018711|ENSBTAT00000034026|DENND4B	155	-23.23	155	-23.23	204486	22	419	287
bta-miR-34c	ENSBTAG00000031806|ENSBTAT00000028273|ZNF48	153	-23.43	153	-23.43	204546	22	795	224
bta-miR-34c	ENSBTAG00000017098|ENSBTAT00000022728|BPIFA1	157	-22.24	157	-22.24	204603	22	225	44
bta-miR-34c	ENSBTAG00000022632|ENSBTAT00000030664|TCTA	152	-21.02	152	-21.02	204610	22	1239	131
bta-miR-34c	ENSBTAG00000012237|ENSBTAT00000033669|AEBP1	162	-20.36	162	-20.36	204620	22	210	27
bta-miR-34c	ENSBTAG00000021435|ENSBTAT00000028574|MAFF	146	-20.21	146	-20.21	204836	22	1339	1092
bta-miR-34c	ENSBTAG00000021373|ENSBTAT00000028493|GTF3C5	172	-29.3	172	-29.3	204858	22	442	131
bta-miR-34c	ENSBTAG00000017661|ENSBTAT00000023492|RFX2	145	-20.31	145	-20.31	204867	22	1986	129
bta-miR-34c	ENSBTAG00000019798|ENSBTAT00000026377|PIGR	159	-23.02	159	-23.02	204893	22	1185	74
bta-miR-34c	ENSBTAG00000010161|ENSBTAT00000033670|CCL21	153	-21.22	153	-21.22	204897	22	407	183
bta-miR-34c	ENSBTAG00000007315|ENSBTAT00000053558|LARS2	164	-26.66	164	-26.66	205049	22	2191	1165
bta-miR-34c	ENSBTAG00000011582|ENSBTAT00000038024|SERINC2	150	-20.03	150	-20.03	205133	22	443	128
bta-miR-34c	ENSBTAG00000035083|ENSBTAT00000049560|ATXN7L3B	149	-23.11	149	-23.11	205146	22	3056	1546
bta-miR-34c	ENSBTAG00000004791|ENSBTAT00000050520|VPS26C	151	-21.22	151	-21.22	205147	22	1845	946
bta-miR-34c	ENSBTAG00000011798|ENSBTAT00000043251|STK38L	171	-27.5	171	-27.5	205322	22	2674	255
bta-miR-34c	ENSBTAG00000004822|ENSBTAT00000034677|SOX10	156	-22.63	156	-22.63	205332	22	1280	136
bta-miR-34c	ENSBTAG00000033453|ENSBTAT00000054161|MTCH1	144	-20.26	144	-20.26	205395	22	760	342
bta-miR-34c	ENSBTAG00000019686|ENSBTAT00000047448|NCKAP1L	157	-23.8	157	-23.8	205489	22	1300	489
bta-miR-34c	ENSBTAG00000025311|ENSBTAT00000043708|GMFB	155	-24.3	155	-24.3	205494	22	2731	834
bta-miR-34c	ENSBTAG00000033190|ENSBTAT00000047151|PGM5	155	-20.46	155	-20.46	205541	22	1382	212
bta-miR-34c	ENSBTAG00000006589|ENSBTAT00000053450|CFTR	157	-20.21	157	-20.21	205553	22	1519	1411
bta-miR-34c	ENSBTAG00000007315|ENSBTAT00000054819|LARS2	164	-26.66	164	-26.66	205597	22	1331	305
bta-miR-34c	ENSBTAG00000000432|ENSBTAT00000054754	153	-21.77	153	-21.77	205614	22	529	220
bta-miR-34c	ENSBTAG00000025612|ENSBTAT00000036128|URM1	157	-22.84	157	-22.84	205625	22	1163	328
bta-miR-34c	ENSBTAG00000024015|ENSBTAT00000061002|PTPRM	157	-20.46	157	-20.46	205627	22	505	153
bta-miR-34c	ENSBTAG00000037824|ENSBTAT00000052145	152	-20.97	152	-20.97	205663	22	267	1
bta-miR-34c	ENSBTAG00000019798|ENSBTAT00000054718|PIGR	159	-23.02	159	-23.02	205704	22	1092	74
bta-miR-34c	ENSBTAG00000021430|ENSBTAT00000044381|UPK3B	160	-21.03	160	-21.03	205743	22	1301	249
bta-miR-34c	ENSBTAG00000009850|ENSBTAT00000039003|GIMAP7	152	-24.19	152	-24.19	205759	22	909	707
bta-miR-34c	ENSBTAG00000005314|ENSBTAT00000046364|MFN2	153	-21.49	153	-21.49	205807	22	297	75
bta-miR-34c	ENSBTAG00000027516|ENSBTAT00000039541|APLNR	156	-20.17	156	-20.17	205869	22	2171	553
bta-miR-34c	ENSBTAG00000030302|ENSBTAT00000042787|EDF1	147	-21.15	147	-21.15	205900	22	364	209
bta-miR-34c	ENSBTAG00000032247|ENSBTAT00000045740|PPP1R11	150	-21.87	150	-21.87	205907	22	1038	376
bta-miR-34c	ENSBTAG00000038920|ENSBTAT00000061287|VPS13C	151	-20.12	151	-20.12	205908	22	409	182
bta-miR-34c	ENSBTAG00000004040|ENSBTAT00000053634|UGT2A1	149	-21.28	149	-21.28	205948	22	1194	894
bta-miR-34c	ENSBTAG00000008192|ENSBTAT00000045780|PLPPR2	148	-20.61	148	-20.61	206103	22	945	882
bta-miR-34c	ENSBTAG00000000432|ENSBTAT00000046313	153	-21.77	153	-21.77	206408	22	529	220
bta-miR-34c	ENSBTAG00000012417|ENSBTAT00000044657|ARL14EP	160	-23.26	160	-23.26	206434	22	308	94
bta-miR-34c	ENSBTAG00000040028|ENSBTAT00000057596|OBSCN	160	-21.39	160	-21.39	206478	22	752	732
bta-miR-34c	ENSBTAG00000001279|ENSBTAT00000034799|MPP2	161	-21.18	161	-21.18	206655	22	358	334
bta-miR-34c	ENSBTAG00000000831|ENSBTAT00000056260|CTNS	151	-20.53	151	-20.53	206845	22	2350	2174
bta-miR-34c	ENSBTAG00000002224|ENSBTAT00000044908|UHRF1	160	-21.29	160	-21.29	206850	22	1417	855
bta-miR-34c	ENSBTAG00000034823|ENSBTAT00000049280|AGGF1	161	-24.59	161	-24.59	206990	22	1293	1238
bta-miR-34c	ENSBTAG00000003439|ENSBTAT00000053492|AKAP10	153	-20.95	153	-20.95	207064	22	1744	1017
bta-miR-34c	ENSBTAG00000038770|ENSBTAT00000049669	147	-20.21	147	-20.21	207124	22	753	164
bta-miR-34c	ENSBTAG00000010103|ENSBTAT00000045179|TRIM9	154	-20.43	154	-20.43	207379	22	834	318
bta-miR-34c	ENSBTAG00000019131|ENSBTAT00000056432|CELF3	155	-21.35	155	-21.35	207383	22	1609	1073
bta-miR-34c	ENSBTAG00000014897|ENSBTAT00000043831|UNC5A	152	-20.89	152	-20.89	207525	22	375	187
bta-miR-34c	ENSBTAG00000008645|ENSBTAT00000036417|ESRRA	144	-20.76	144	-20.76	207568	22	799	587
bta-miR-34c	ENSBTAG00000016973|ENSBTAT00000037413|PRSS8	149	-20.95	149	-20.95	207616	22	859	106
bta-miR-34c	ENSBTAG00000026429|ENSBTAT00000037557|DECR2	156	-23.42	156	-23.42	207703	22	1141	1018
bta-miR-34c	ENSBTAG00000031898|ENSBTAT00000045240|CNTNAP5	158	-24.53	158	-24.53	207717	22	497	164
bta-miR-34c	ENSBTAG00000030435|ENSBTAT00000042971|PNRC2	155	-20.38	155	-20.38	207796	22	1625	476
bta-miR-34c	ENSBTAG00000031828|ENSBTAT00000045140	158	-22.53	158	-22.53	207846	22	252	103
bta-miR-34c	ENSBTAG00000013436|ENSBTAT00000044399|HAUS5	147	-20.23	147	-20.23	207883	22	1668	64
bta-miR-34c	ENSBTAG00000047635|ENSBTAT00000064436|MRO	165	-27.19	165	-27.19	208050	22	1098	1026
bta-miR-34c	ENSBTAG00000046939|ENSBTAT00000064693|TMEM250	155	-24.75	155	-24.75	208116	22	1747	502
bta-miR-34c	ENSBTAG00000046250|ENSBTAT00000064388	157	-22.75	157	-22.75	208184	22	166	87
bta-miR-34c	ENSBTAG00000019798|ENSBTAT00000063804|PIGR	159	-23.02	159	-23.02	208319	22	1185	74
bta-miR-34c	ENSBTAG00000045762|ENSBTAT00000065646|SCAMP4	156	-21.65	156	-21.65	208373	22	1352	178
bta-miR-34c	ENSBTAG00000021318|ENSBTAT00000065890|SCAMP5	161	-26.49	161	-26.49	208400	22	2755	1009
bta-miR-34c	ENSBTAG00000046544|ENSBTAT00000064045|SLC7A10	150	-20.1	150	-20.1	208401	22	370	254
bta-miR-34c	ENSBTAG00000000432|ENSBTAT00000064496	153	-21.77	153	-21.77	208476	22	529	220
bta-miR-34c	ENSBTAG00000046823|ENSBTAT00000063085|SMIM30	160	-23.05	160	-23.05	208507	22	664	322
bta-miR-34c	ENSBTAG00000045794|ENSBTAT00000064594|STMP1	156	-20.14	156	-20.14	208538	22	1781	1
bta-miR-34c	ENSBTAG00000047786|ENSBTAT00000065621|LRRC10B	159	-23.11	159	-23.11	208553	22	1156	95
bta-miR-34c	ENSBTAG00000012237|ENSBTAT00000064740|AEBP1	162	-20.36	162	-20.36	208656	22	210	27
bta-miR-34c	ENSBTAG00000006287|ENSBTAT00000063698|NEDD9	141	-20.12	141	-20.12	208746	22	1979	8
bta-miR-34c	ENSBTAG00000046724|ENSBTAT00000064944|CBX6	143	-21.24	143	-21.24	208825	22	1951	1377
bta-miR-365-5p	ENSBTAG00000000140|ENSBTAT00000000159|EPHX1	151	-21.96	151	-21.96	209008	23	298	68
bta-miR-365-5p	ENSBTAG00000000520|ENSBTAT00000000677|ATP2B3	175	-32.62	175	-32.62	209149	23	707	641
bta-miR-365-5p	ENSBTAG00000000653|ENSBTAT00000000858|PPP1R16B	151	-20.8	151	-20.8	209174	23	4399	2629
bta-miR-365-5p	ENSBTAG00000000979|ENSBTAT00000001296|SMIM19	156	-27.31	156	-27.31	209257	23	1822	1390
bta-miR-365-5p	ENSBTAG00000001527|ENSBTAT00000001999|TMEM213	152	-22.37	152	-22.37	209411	23	1131	232
bta-miR-365-5p	ENSBTAG00000001962|ENSBTAT00000002549|MRPS27	162	-25.06	162	-25.06	209416	23	921	266
bta-miR-365-5p	ENSBTAG00000001069|ENSBTAT00000001420|TP53	149	-23.18	149	-23.18	209429	23	859	585
bta-miR-365-5p	ENSBTAG00000001749|ENSBTAT00000002296|SENP2	156	-20.25	156	-20.25	209513	23	730	68
bta-miR-365-5p	ENSBTAG00000001744|ENSBTAT00000002289|BET1L	151	-22.7	151	-22.7	209630	23	2412	1983
bta-miR-365-5p	ENSBTAG00000001610|ENSBTAT00000002116|SLC4A1	152	-23.07	152	-23.07	209648	23	519	375
bta-miR-365-5p	ENSBTAG00000001922|ENSBTAT00000002500|AKIP1	161	-21.1	161	-21.1	209668	23	286	152
bta-miR-365-5p	ENSBTAG00000001138|ENSBTAT00000001510|UFSP1	167	-27.44	167	-27.44	209793	23	146	76
bta-miR-365-5p	ENSBTAG00000016412|ENSBTAT00000002652|CDKN2B	162	-24.24	162	-24.24	209805	23	1906	433
bta-miR-365-5p	ENSBTAG00000002716|ENSBTAT00000003521|NOL10	155	-25.47	155	-25.47	209826	23	723	94
bta-miR-365-5p	ENSBTAG00000003891|ENSBTAT00000005078|VAMP2	153	-23.69	153	-23.69	209888	23	359	291
bta-miR-365-5p	ENSBTAG00000003386|ENSBTAT00000004389|SUPT4H1	154	-27.09	154	-27.09	209897	23	1216	1067
bta-miR-365-5p	ENSBTAG00000003565|ENSBTAT00000004636|TRIM3	152	-24.93	152	-24.93	209964	23	424	314
bta-miR-365-5p	ENSBTAG00000003500|ENSBTAT00000004550|DCAF7	165	-25.91	165	-25.91	210015	23	272	125
bta-miR-365-5p	ENSBTAG00000002849|ENSBTAT00000003694|IRF6	166	-23.33	166	-23.33	210099	23	499	465
bta-miR-365-5p	ENSBTAG00000003484|ENSBTAT00000004526|C3H1orf123	154	-23.14	154	-23.14	210135	23	169	137
bta-miR-365-5p	ENSBTAG00000002770|ENSBTAT00000003595|TCN2	149	-21.76	149	-21.76	210174	23	909	97
bta-miR-365-5p	ENSBTAG00000002211|ENSBTAT00000002865|MAPK8IP3	147	-20.98	147	-20.98	210194	23	1447	1279
bta-miR-365-5p	ENSBTAG00000002582|ENSBTAT00000003341|LYG2	154	-22.53	154	-22.53	210233	23	2075	1306
bta-miR-365-5p	ENSBTAG00000003936|ENSBTAT00000005141|PNKD	162	-25.12	162	-25.12	210241	23	1774	1508
bta-miR-365-5p	ENSBTAG00000003326|ENSBTAT00000004317|NAIP	151	-20.69	151	-20.69	210255	23	338	186
bta-miR-365-5p	ENSBTAG00000002474|ENSBTAT00000003210|MAD1L1	155	-21.65	155	-21.65	210282	23	501	452
bta-miR-365-5p	ENSBTAG00000002676|ENSBTAT00000003467|SAE1	162	-24.45	162	-24.45	210289	23	883	224
bta-miR-365-5p	ENSBTAG00000002092|ENSBTAT00000002703|PI16	149	-23.71	149	-23.71	210300	23	914	496
bta-miR-365-5p	ENSBTAG00000022890|ENSBTAT00000002984|MBP	163	-27.76	163	-27.76	210360	23	1120	949
bta-miR-365-5p	ENSBTAG00000002282|ENSBTAT00000002948|EIF1	155	-24.85	155	-24.85	210418	23	804	170
bta-miR-365-5p	ENSBTAG00000007020|ENSBTAT00000004724|ZNF502	149	-21.52	149	-21.52	210509	23	1671	1243
bta-miR-365-5p	ENSBTAG00000004038|ENSBTAT00000005280|ABAT	156	-26.71	156	-26.71	210685	23	3046	684
bta-miR-365-5p	ENSBTAG00000003557|ENSBTAT00000004626|CCDC117	143	-22.09	143	-22.09	210687	23	2687	1364
bta-miR-365-5p	ENSBTAG00000004663|ENSBTAT00000006119|TRUB2	154	-22.02	154	-22.02	210919	23	923	292
bta-miR-365-5p	ENSBTAG00000005730|ENSBTAT00000007532|GPAT4	155	-21.68	155	-21.68	210932	23	544	104
bta-miR-365-5p	ENSBTAG00000005413|ENSBTAT00000007129|NLRC5	158	-26.77	158	-26.77	210991	23	325	1
bta-miR-365-5p	ENSBTAG00000004328|ENSBTAT00000005667|CHST10	167	-24.64	167	-24.64	211005	23	1329	1171
bta-miR-365-5p	ENSBTAG00000031686|ENSBTAT00000006397|ZNF566	147	-21.2	147	-21.2	211011	23	772	601
bta-miR-365-5p	ENSBTAG00000006054|ENSBTAT00000007953|ACBD4	148	-25.62	148	-25.62	211096	23	610	235
bta-miR-365-5p	ENSBTAG00000007865|ENSBTAT00000010347|GNPDA1	154	-22.52	154	-22.52	211188	23	1360	377
bta-miR-365-5p	ENSBTAG00000007896|ENSBTAT00000010385|NAGPA	157	-22.03	157	-22.03	211193	23	578	54
bta-miR-365-5p	ENSBTAG00000007614|ENSBTAT00000010013|BBS4	151	-20.47	151	-20.47	211199	23	688	399
bta-miR-365-5p	ENSBTAG00000006797|ENSBTAT00000008938|MARCH3	160	-26.84	160	-26.84	211202	23	783	510
bta-miR-365-5p	ENSBTAG00000007415|ENSBTAT00000009302|SLC7A8	160	-22.77	160	-22.77	211235	23	1970	1467
bta-miR-365-5p	ENSBTAG00000005492|ENSBTAT00000007220|CCNY	152	-22.63	152	-22.63	211258	23	611	315
bta-miR-365-5p	ENSBTAG00000006282|ENSBTAT00000008246|POU2AF1	165	-26.13	165	-26.13	211259	23	1797	1352
bta-miR-365-5p	ENSBTAG00000006022|ENSBTAT00000007912|ATP6V0E2	156	-22.3	156	-22.3	211430	23	1671	139
bta-miR-365-5p	ENSBTAG00000005034|ENSBTAT00000006638|CAPN5	148	-24.68	148	-24.68	211609	23	2361	2221
bta-miR-365-5p	ENSBTAG00000007961|ENSBTAT00000010467|TADA3	154	-24.06	154	-24.06	211713	23	920	186
bta-miR-365-5p	ENSBTAG00000007374|ENSBTAT00000009698|LHFPL2	161	-23.1	161	-23.1	211727	23	3874	2522
bta-miR-365-5p	ENSBTAG00000004275|ENSBTAT00000005599|DKK3	165	-23.3	165	-23.3	211751	23	1371	770
bta-miR-365-5p	ENSBTAG00000005236|ENSBTAT00000006892|CCKBR	167	-21.6	167	-21.6	211789	23	878	469
bta-miR-365-5p	ENSBTAG00000007170|ENSBTAT00000009438|SLC38A7	164	-26.89	164	-26.89	211816	23	1992	474
bta-miR-365-5p	ENSBTAG00000006359|ENSBTAT00000008354|EPHA1	152	-25.93	152	-25.93	211826	23	257	35
bta-miR-365-5p	ENSBTAG00000005016|ENSBTAT00000006605|AP3B1	158	-23.04	158	-23.04	211861	23	573	21
bta-miR-365-5p	ENSBTAG00000006261|ENSBTAT00000008214|GPR17	163	-21.53	163	-21.53	211905	23	1234	1108
bta-miR-365-5p	ENSBTAG00000004272|ENSBTAT00000005596|ISG12(B)	155	-23.32	155	-23.32	212003	23	133	51
bta-miR-365-5p	ENSBTAG00000006526|ENSBTAT00000008572|BCL2L1	162	-24.06	162	-24.06	212113	23	1525	579
bta-miR-365-5p	ENSBTAG00000007384|ENSBTAT00000009708|CYTH3	158	-23.51	158	-23.51	212133	23	218	184
bta-miR-365-5p	ENSBTAG00000004603|ENSBTAT00000006041|PHC2	164	-24.55	164	-24.55	212147	23	1853	227
bta-miR-365-5p	ENSBTAG00000004281|ENSBTAT00000005606|ACSS1	148	-20.57	148	-20.57	212154	23	258	96
bta-miR-365-5p	ENSBTAG00000004979|ENSBTAT00000006554|MRS2	155	-26.63	155	-26.63	212255	23	2250	662
bta-miR-365-5p	ENSBTAG00000005712|ENSBTAT00000007503|STX18	167	-31.55	167	-31.55	212258	23	1510	713
bta-miR-365-5p	ENSBTAG00000030529|ENSBTAT00000013264|FAM53C	171	-28.74	171	-28.74	212489	23	2692	2508
bta-miR-365-5p	ENSBTAG00000012673|ENSBTAT00000016835|CDK18	154	-21.55	154	-21.55	212504	23	1378	1297
bta-miR-365-5p	ENSBTAG00000012467|ENSBTAT00000016545|MASP1	153	-27.29	153	-27.29	212583	23	1540	191
bta-miR-365-5p	ENSBTAG00000014215|ENSBTAT00000018897|CCDC86	151	-20.22	151	-20.22	212636	23	805	749
bta-miR-365-5p	ENSBTAG00000012985|ENSBTAT00000017266|FUK	172	-27.47	172	-27.47	212797	23	652	241
bta-miR-365-5p	ENSBTAG00000015154|ENSBTAT00000020159|MCL1	159	-20.4	159	-20.4	212827	23	2642	1656
bta-miR-365-5p	ENSBTAG00000021013|ENSBTAT00000014560|TUBB4A	173	-26.92	173	-26.92	212969	23	599	209
bta-miR-365-5p	ENSBTAG00000014401|ENSBTAT00000019149|SORBS3	162	-23.91	162	-23.91	213076	23	776	716
bta-miR-365-5p	ENSBTAG00000013329|ENSBTAT00000017724|AP1M1	159	-25.26	159	-25.26	213127	23	810	149
bta-miR-365-5p	ENSBTAG00000014912|ENSBTAT00000019854|FMOD	153	-20.52	153	-20.52	213316	23	1466	223
bta-miR-365-5p	ENSBTAG00000011810|ENSBTAT00000015677|ANGPTL2	143	-23.48	143	-23.48	213344	23	1503	150
bta-miR-365-5p	ENSBTAG00000017104|ENSBTAT00000014051|MUC1	161	-26.26	161	-26.26	213407	23	292	133
bta-miR-365-5p	ENSBTAG00000012774|ENSBTAT00000016976|RAB7B	154	-23.14	154	-23.14	213464	23	1895	158
bta-miR-365-5p	ENSBTAG00000013832|ENSBTAT00000018380|TRIT1	153	-24.59	153	-24.59	213519	23	1431	862
bta-miR-365-5p	ENSBTAG00000011698|ENSBTAT00000015532|TYK2	153	-23.69	153	-23.69	213665	23	1889	936
bta-miR-365-5p	ENSBTAG00000010289|ENSBTAT00000013582|GEMIN8	158	-20.71	158	-20.71	213671	23	288	115
bta-miR-365-5p	ENSBTAG00000009719|ENSBTAT00000012820|CALHM2	160	-23.15	160	-23.15	213692	23	652	310
bta-miR-365-5p	ENSBTAG00000014175|ENSBTAT00000018840|STRAP	153	-26.36	153	-26.36	213797	23	1666	699
bta-miR-365-5p	ENSBTAG00000011658|ENSBTAT00000015484|PTPN18	140	-21.65	140	-21.65	213853	23	660	168
bta-miR-365-5p	ENSBTAG00000014078|ENSBTAT00000018719|IGFBPL1	156	-21.42	156	-21.42	213886	23	1946	1804
bta-miR-365-5p	ENSBTAG00000013128|ENSBTAT00000017450|ACBD3	148	-21.7	148	-21.7	213900	23	2251	378
bta-miR-365-5p	ENSBTAG00000013922|ENSBTAT00000018489|MOSPD1	160	-22.87	160	-22.87	213990	23	1756	943
bta-miR-365-5p	ENSBTAG00000009750|ENSBTAT00000012858|RAX2	152	-25.29	152	-25.29	214215	23	1226	36
bta-miR-365-5p	ENSBTAG00000022715|ENSBTAT00000015890	147	-21.59	147	-21.59	214259	23	391	15
bta-miR-365-5p	ENSBTAG00000012557|ENSBTAT00000016671|OSGEPL1	150	-20.58	150	-20.58	214261	23	71	3
bta-miR-365-5p	ENSBTAG00000010091|ENSBTAT00000013306|ARL6	163	-22.73	163	-22.73	214311	23	2665	1294
bta-miR-365-5p	ENSBTAG00000008692|ENSBTAT00000011458|UQCR11	152	-20.88	152	-20.88	214501	23	170	76
bta-miR-365-5p	ENSBTAG00000008816|ENSBTAT00000011609|TRIM2	148	-23.28	148	-23.28	214632	23	4021	2746
bta-miR-365-5p	ENSBTAG00000008114|ENSBTAT00000010674|CD99	145	-21.31	145	-21.31	214676	23	573	315
bta-miR-365-5p	ENSBTAG00000015591|ENSBTAT00000020709|SQSTM1	154	-22.54	154	-22.54	214728	23	711	66
bta-miR-365-5p	ENSBTAG00000012004|ENSBTAT00000015925|TGFB3	156	-24.76	156	-24.76	214737	23	1092	478
bta-miR-365-5p	ENSBTAG00000012500|ENSBTAT00000016586|RARA	162	-26.45	162	-26.45	214786	23	1337	646
bta-miR-365-5p	ENSBTAG00000014124|ENSBTAT00000018772|MLLT3	154	-22.25	154	-22.25	214852	23	645	539
bta-miR-365-5p	ENSBTAG00000031789|ENSBTAT00000011996	164	-22.3	164	-22.3	214992	23	599	126
bta-miR-365-5p	ENSBTAG00000015228|ENSBTAT00000020261|CD74	155	-25.58	155	-25.58	214999	23	622	371
bta-miR-365-5p	ENSBTAG00000014083|ENSBTAT00000018722|AMIGO1	161	-22.17	161	-22.17	215007	23	3184	1578
bta-miR-365-5p	ENSBTAG00000014324|ENSBTAT00000019050|ANTXR2	150	-24.92	150	-24.92	215080	23	1893	523
bta-miR-365-5p	ENSBTAG00000008419|ENSBTAT00000011077|PDE2A	300	-45.96	156	-23.04	215113	23	1218	693 251
bta-miR-365-5p	ENSBTAG00000011912|ENSBTAT00000015802|SLC25A25	156	-21.05	156	-21.05	215173	23	1885	748
bta-miR-365-5p	ENSBTAG00000013095|ENSBTAT00000017410|FOXN1	164	-27.6	164	-27.6	215233	23	65	22
bta-miR-365-5p	ENSBTAG00000013907|ENSBTAT00000018469|CRP	143	-20.78	143	-20.78	215325	23	3105	1680
bta-miR-365-5p	ENSBTAG00000015436|ENSBTAT00000020526|SLC27A4	159	-27.27	159	-27.27	215427	23	657	1
bta-miR-365-5p	ENSBTAG00000009077|ENSBTAT00000011963|SNRPA	157	-25.24	157	-25.24	215445	23	216	57
bta-miR-365-5p	ENSBTAG00000010593|ENSBTAT00000014015|SRP72	161	-24.61	161	-24.61	215501	23	533	380
bta-miR-365-5p	ENSBTAG00000014729|ENSBTAT00000019602|MRPL51	167	-24.35	167	-24.35	215628	23	2317	1171
bta-miR-365-5p	ENSBTAG00000008920|ENSBTAT00000011740|ATP1B4	140	-20.53	140	-20.53	215681	23	3288	969
bta-miR-365-5p	ENSBTAG00000015109|ENSBTAT00000020105|TOB2	163	-24.55	163	-24.55	215708	23	2750	1572
bta-miR-365-5p	ENSBTAG00000021955|ENSBTAT00000029271|NPC2	154	-22.61	154	-22.61	215795	23	761	473
bta-miR-365-5p	ENSBTAG00000009523|ENSBTAT00000031526|SLC9A6	158	-21.44	158	-21.44	215813	23	2405	58
bta-miR-365-5p	ENSBTAG00000016223|ENSBTAT00000021588|SCRN1	146	-20.48	146	-20.48	215925	23	3715	3448
bta-miR-365-5p	ENSBTAG00000040131|ENSBTAT00000023836|CD58	160	-23.96	160	-23.96	216024	23	1560	391
bta-miR-365-5p	ENSBTAG00000019066|ENSBTAT00000025383|FAM167A	159	-21.87	159	-21.87	216040	23	2744	2318
[truncated: 15,433 more rows]

## Sheet: Target genes of miRwalk
mirnaid	Ensemblid	Genesymbol	start	End	Bindingp	Energy	Seed	Accessibility	au	Phylopstem	Phylopflank	Me	Number_of_pairings	Binding_region_length	Longest_consecutive_pairings	Position	Validated	TargetScan	miRDB
bta-miR-100	ENSBTAT00000007781	ABTB2	4445	4461	1	-19.7	1	0.000157407	0.412	0	0	-5.89267	13	16	8	3UTR		0	0
bta-miR-100	ENSBTAT00000005510	LRRC55	4442	4487	1	-25.7	1	3.04e-06	0.397	0	0	-9.9649	17	22	9	3UTR		0	0
bta-miR-100	ENSBTAT00000004729	CNTF	2038	2088	1	-19.4	0	0.012488	0.471	0	0	-13.155	17	21	9	3UTR		0	0
bta-miR-100	ENSBTAT00000028236	MRPL16	861	877	1	-21.4	0	0.000709622	0.426	0	0	-5.33701	14	16	9	3UTR		0	0
bta-miR-100	ENSBTAT00000013429	GOLT1A	501	528	1	-16.8	1	0.00151823	0.471	0	0	-6.34001	13	16	9	3UTR		0	0
bta-miR-100	ENSBTAT00000006538	KIF1B	9778	9798	1	-19.7	0	3.06e-07	0.426	0	0	-11.0902	17	20	11	3UTR		0	0
bta-miR-100	ENSBTAT00000010020	CPSF3L	2040	2060	1	-17	0	0.00109279	0.515	0	0	-7.82646	11	15	8	3UTR		0	0
bta-miR-100	ENSBTAT00000024358	PAPPA2	8918	8974	1	-24.8	0	0.000164411	0.471	0	0	-7.51962	16	21	7	3UTR		0	0
bta-miR-100	ENSBTAT00000034000	RALGPS2	2605	2623	1	-16	1	0.00642638	0.544	0	0	-5.81384	14	18	7	3UTR		0	0
bta-miR-100	ENSBTAT00000010631	CEP350	11525	11536	1	-17	0	0.00119421	0.574	0	0	-8.32603	10	11	10	3UTR		0	0
bta-miR-100	ENSBTAT00000037643	RGS8	5273	5287	1	-20.3	1	3.29e-06	0.382	0	0	-8.8291	11	14	8	3UTR		0	0
bta-miR-100	ENSBTAT00000026153	RGL1	2771	2786	1	-17.6	1	0.00132005	0.588	0	0	-6.19951	13	15	10	3UTR		0	0
bta-miR-100	ENSBTAT00000025655	EDEM3	3210	3225	1	-18.3	1	0.00784506	0.574	0	0	-6.9954	14	15	14	3UTR		0	0
bta-miR-100	ENSBTAT00000061295	SWT1	3518	3573	1	-19.1	1	0.0131267	0.5	0	0	-5.9255	15	20	12	3UTR		0	0
bta-miR-100	ENSBTAT00000024147	DTL	4027	4049	1	-17.6	1	0.000319118	0.574	0	0	-5.61866	12	15	7	3UTR		0	0
bta-miR-100	ENSBTAT00000010653	DCLK2	5279	5299	1	-22.8	1	3.78e-06	0.485	0	0	-8.8617	17	20	9	3UTR		0	0
bta-miR-100	ENSBTAT00000016933	ZNF827	3839	3866	1	-22.9	0	0.00138404	0.465	0	0	-8.64781	19	27	9	3UTR		0	0
bta-miR-100	ENSBTAT00000007477	FGF2	1958	1975	1	-17	0	0.00617343	0.574	0	0	-11.8257	16	17	16	3UTR		0	0
bta-miR-100	ENSBTAT00000064143	TNIP3	2049	2067	1	-17.4	1	0.000232067	0.485	0	0	-8.84819	14	18	7	3UTR		0	0
bta-miR-100	ENSBTAT00000006896	ZNF605	5097	5118	1	-20.1	1	4.12e-05	0.441	0	0	-8.40586	16	21	10	3UTR		0	0
bta-miR-100	ENSBTAT00000028783	HIP1R	4164	4178	1	-18.1	0	0.00403845	0.368	0	0	-7.79385	12	14	10	3UTR		0	0
bta-miR-100	ENSBTAT00000022553	SETD1B	7212	7235	1	-23	0	0.000672604	0.515	0	0	-6.07158	19	23	14	3UTR		0	0
bta-miR-100	ENSBTAT00000011438	SRRM4	2524	2547	1	-20.7	0	5.01e-05	0.515	0	0	-10.977	17	23	13	3UTR		0	0
bta-miR-100	ENSBTAT00000029526	RITA1	1665	1680	1	-16.8	0	0.00531972	0.544	0	0	-7.66387	12	15	7	3UTR		0	0
bta-miR-100	ENSBTAT00000045400	TCHP	1957	1976	1	-20.2	1	8.89e-05	0.529	0	0	-6.14858	13	15	13	3UTR		0	0
bta-miR-100	ENSBTAT00000029565	SVOP	2067	2082	1	-17.3	1	6.78e-05	0.485	0	0	-5.9255	12	15	9	3UTR		0	0
bta-miR-100	ENSBTAT00000025062	SSH1	4236	4284	1	-22.8	1	0.00112762	0.382	0	0	-8.40586	16	22	9	3UTR		0	0
bta-miR-100	ENSBTAT00000061095	KIAA1671	9719	9739	1	-22.1	1	0.0330366	0.426	0	0	-5.9255	17	20	10	3UTR		0	0
bta-miR-100	ENSBTAT00000054399	EMID1	1755	1766	1	-18.2	1	7.53e-06	0.412	0	0	-8.07147	10	11	10	3UTR		0	0
bta-miR-100	ENSBTAT00000029367	GNB1L	3800	3821	1	-22.8	0	1.45e-05	0.324	0	0	-10.9974	18	21	13	3UTR		0	0
bta-miR-100	ENSBTAT00000017983	CMIP	2376	2390	1	-18.2	0	2.86e-05	0.397	0	0	-8.20647	11	14	7	3UTR		0	0
bta-miR-100	ENSBTAT00000016173	CPNE7	2063	2077	1	-17.6	1	9.15e-05	0.397	0	0	-6.04689	12	14	11	3UTR		0	0
bta-miR-100	ENSBTAT00000004669	DEF8	2697	2711	1	-20.5	0	4.86e-06	0.397	0	0	-7.09101	12	14	9	3UTR		0	0
bta-miR-100	ENSBTAT00000009438	SLC38A7	3379	3402	1	-25.3	1	3.85e-05	0.485	0	0	-6.54929	18	23	8	3UTR		0	0
bta-miR-100	ENSBTAT00000054801	SLC9A5	3325	3356	1	-21.3	0	0.000105566	0.368	0	0	-8.82818	16	19	12	3UTR		0	0
bta-miR-100	ENSBTAT00000061006	PHLPP2	4058	4076	1	-17.5	0	0.00167358	0.456	0	0	-9.02673	14	18	10	3UTR		0	0
bta-miR-100	ENSBTAT00000027233	C18H19orf12	555	567	1	-17.8	1	4.32e-05	0.412	0	0	-8.02485	10	12	7	3UTR		0	0
bta-miR-100	ENSBTAT00000004021	RHPN2	2341	2396	1	-22.6	1	0.00389542	0.632	0	0	-3.79332	18	25	12	3UTR		0	0
bta-miR-100	ENSBTAT00000001839	AKT2	2996	3019	1	-20.1	1	0.0253008	0.412	0	0	-4.76182	18	23	8	3UTR		0	0
bta-miR-100	ENSBTAT00000025930	ITPKC	2176	2221	1	-18.6	1	2.74e-05	0.353	0	0	-6.32527	12	16	7	3UTR		0	0
bta-miR-100	ENSBTAT00000009293	BLOC1S3	1863	1884	1	-17.2	0	0.00481837	0.515	0	0	-5.71431	14	17	8	3UTR		0	0
bta-miR-100	ENSBTAT00000021449	CABP5	1134	1151	1	-17.3	0	0.0399026	0.567	0	0	-11.9948	14	17	9	3UTR		0	0
bta-miR-100	ENSBTAT00000021266	LOC525820	1950	1964	1	-17.9	0	0.000142422	0.515	0	0	-9.88195	12	14	8	3UTR		0	0
bta-miR-100	ENSBTAT00000064563	RAB5A	1387	1405	1	-17.1	0	0.00228804	0.485	0	0	-9.47189	13	18	8	3UTR		0	0
bta-miR-100	ENSBTAT00000022018	C1H3orf52	1682	1702	1	-20.3	0	0.00456831	0.456	0	0	-10.7639	15	20	6	3UTR		0	0
bta-miR-100	ENSBTAT00000011977	SLC35A5	1743	1762	1	-20.1	0	0.000719506	0.485	0	0	-14.0621	15	19	12	3UTR		0	0
bta-miR-100	ENSBTAT00000002496	STXBP5L	3832	3844	1	-18.3	1	0.0262275	0.618	0	0	-8.02485	10	12	7	3UTR		0	0
bta-miR-100	ENSBTAT00000028521	HEG1	5354	5376	1	-18.4	0	3.74e-05	0.5	0	0	-11.0828	17	22	12	3UTR		0	0
bta-miR-100	ENSBTAT00000057417	FAM43A	2387	2405	1	-22.1	1	0.013641	0.456	0	0	-8.84819	15	18	9	3UTR		0	0
bta-miR-100	ENSBTAT00000002554	TTC14	2022	2035	1	-16.6	1	0.00340446	0.632	0	0	-7.07546	12	13	12	3UTR		0	0
bta-miR-100	ENSBTAT00000025374	CLDN11	1733	1768	1	-18.9	1	0.000279973	0.618	0	0	-6.6181	14	17	9	3UTR		0	0
bta-miR-100	ENSBTAT00000024928	GOLIM4	3495	3517	1	-19.3	1	0.00197595	0.588	0	0	-4.84971	18	22	7	3UTR		0	0
bta-miR-100	ENSBTAT00000063751	GOLIM4	3411	3433	1	-19.3	1	0.00197595	0.588	0	0	-4.84971	18	22	7	3UTR		0	0
bta-miR-100	ENSBTAT00000040085	GFM1	2411	2434	1	-20.4	0	0.00124475	0.676	0	0	-6.51454	18	23	12	3UTR		0	0
bta-miR-100	ENSBTAT00000002985	NIPA1	3980	4003	1	-21.1	0	0.000996921	0.515	0	0	-7.28657	18	23	13	3UTR		0	0
bta-miR-100	ENSBTAT00000001246	PLEKHB2	3086	3106	1	-21.5	0	1.29e-05	0.471	0	0	-7.50368	17	20	10	3UTR		0	0
bta-miR-100	ENSBTAT00000026553	ITGAV	4035	4057	1	-20.2	1	1.82e-07	0.485	0	0	-8.06181	15	22	8	3UTR		0	0
bta-miR-100	ENSBTAT00000030845	STK39	1226	1259	1	-19.7	0	0.0367027	0.676	0	0	-8.4155	13	16	11	3UTR		0	0
bta-miR-100	ENSBTAT00000014638	RAPH1	5589	5608	1	-20.4	1	0.000368182	0.574	0	0	-4.957	15	19	9	3UTR		0	0
bta-miR-100	ENSBTAT00000024134	MAP2	7845	7865	1	-17	1	0.00391094	0.632	0	0	-6.86117	11	13	11	3UTR		0	0
bta-miR-100	ENSBTAT00000012158	SCUBE3	3422	3456	1	-22.1	1	0.00155359	0.368	0	0	-5.9255	18	26	9	3UTR		0	0
bta-miR-100	ENSBTAT00000003071	PPIL1	633	647	1	-16.6	0	0.000441611	0.515	0	0	-6.4269	12	14	11	3UTR		0	0
bta-miR-100	ENSBTAT00000011820	USP49	2856	2896	1	-23.9	0	0.0002562	0.529	0	0	-6.85796	15	17	15	3UTR		0	0
bta-miR-100	ENSBTAT00000016963	PTK7	3741	3776	1	-19.9	1	7.57e-05	0.397	0	0	-5.77128	15	19	12	3UTR		0	0
bta-miR-100	ENSBTAT00000004358	ELOVL5	1644	1664	1	-21.8	0	0.00188592	0.647	0	0	-12.2661	16	20	8	3UTR		0	0
bta-miR-100	ENSBTAT00000007454	NEU1	1403	1420	1	-17.6	1	5.36e-06	0.397	0	0	-4.76182	13	17	9	3UTR		0	0
bta-miR-100	ENSBTAT00000039058	OR2H1	1262	1301	1	-21	0	0.00692173	0.544	0	0	-6.82535	18	23	9	3UTR		0	0
bta-miR-100	ENSBTAT00000033373	LOC529277	696	725	1	-19.9	0	0.000256759	0.559	0	0	-7.48304	17	29	8	3UTR		0	0
bta-miR-100	ENSBTAT00000035519	CSH2	951	973	1	-21.9	1	0.000584029	0.676	0	0	-4.84971	18	22	8	3UTR		0	0
bta-miR-100	ENSBTAT00000008897	CSH2	843	865	1	-21.9	1	0.000584029	0.676	0	0	-4.84971	18	22	8	3UTR		0	0
bta-miR-100	ENSBTAT00000044692	ATXN1	3694	3741	1	-22	1	0.0168021	0.353	0	0	-8.75027	16	21	11	3UTR		0	0
bta-miR-100	ENSBTAT00000009559	F13A1	3419	3450	1	-19.3	0	0.000574102	0.529	0	0	-11.2403	17	23	8	3UTR		0	0
bta-miR-100	ENSBTAT00000064509	LOC515578	1577	1592	1	-20.6	1	3.15e-05	0.5	0	0	-6.9954	14	15	14	3UTR		0	0
bta-miR-100	ENSBTAT00000009897	MAPRE2	3568	3583	1	-18.4	0	2.59e-05	0.441	0	0	-7.47102	12	15	8	3UTR		0	0
bta-miR-100	ENSBTAT00000046981	PRELID3A	692	729	1	-24	1	2.42e-05	0.25	0	0	-6.78234	15	21	11	3UTR		0	0
bta-miR-100	ENSBTAT00000022164	KIAA1468	4481	4500	1	-19.2	0	0.0474112	0.735	0	0	-12.9896	15	19	12	3UTR		0	0
bta-miR-100	ENSBTAT00000027480	PKD1	13879	13899	1	-20.5	0	4.91e-07	0.353	0	0	-7.23797	17	20	12	3UTR		0	0
bta-miR-100	ENSBTAT00000013127	PGP	1330	1378	1	-21.9	0	0.00358962	0.515	0	0	-6.66278	15	19	8	3UTR		0	0
bta-miR-100	ENSBTAT00000013151	RNPS1	1235	1252	1	-18.1	0	0.000343285	0.441	0	0	-5.69428	15	17	12	3UTR		0	0
bta-miR-100	ENSBTAT00000065513	CLDN9	1729	1749	1	-19.5	0	0.000653856	0.353	0	0	-9.48164	15	20	6	3UTR		0	0
bta-miR-100	ENSBTAT00000010376	GRIN2A	9517	9536	1	-21.9	0	4.61e-07	0.456	0	0	-7.47102	17	19	12	3UTR		0	0
bta-miR-100	ENSBTAT00000063079	DEXI	1121	1155	1	-22	1	8.45e-06	0.5	0	0	-9.4529	15	22	8	3UTR		0	0
bta-miR-100	ENSBTAT00000061555	CLEC16A	3929	3949	1	-20.3	0	0.00328673	0.559	0	0	-6.51454	16	20	10	3UTR		0	0
bta-miR-100	ENSBTAT00000007264	XYLT1	6336	6357	1	-19.8	0	0.0043	0.441	0	0	-10.9969	15	21	6	3UTR		0	0
bta-miR-100	ENSBTAT00000013621	XPO6	3774	3799	1	-19.4	0	0.00111474	0.294	0	0	-9.56953	12	18	7	3UTR		0	0
bta-miR-100	ENSBTAT00000014549	SCARB2	2222	2261	1	-21.7	1	0.0528688	0.632	0	0	-6.09222	16	20	9	3UTR		0	0
bta-miR-100	ENSBTAT00000025878	KIAA0232	5286	5306	1	-21	0	1.59e-05	0.382	0	0	-8.10683	16	20	10	3UTR		0	0
bta-miR-100	ENSBTAT00000021547	GRM6	3450	3464	1	-17.8	0	2.48e-06	0.588	0	0	-7.94785	11	14	7	3UTR		0	0
bta-miR-100	ENSBTAT00000006105	LPAR2	1664	1683	1	-24	1	0.0369574	0.353	0	0	-7.16801	16	19	11	3UTR		0	0
bta-miR-100	ENSBTAT00000036109	YIPF2	1639	1658	1	-20.7	1	3.23e-05	0.338	0	0	-5.9255	15	19	9	3UTR		0	0
bta-miR-100	ENSBTAT00000014311	ARHGEF18	5217	5237	1	-19.2	0	8.57e-07	0.353	0	0	-7.51962	15	20	11	3UTR		0	0
bta-miR-100	ENSBTAT00000065966	ARHGEF18	4563	4583	1	-19.2	0	8.57e-07	0.353	0	0	-7.51962	15	20	11	3UTR		0	0
bta-miR-100	ENSBTAT00000054581	PLIN5	1754	1799	1	-16.8	0	4.73e-06	0.412	0	0	-8.33352	11	14	8	3UTR		0	0
bta-miR-100	ENSBTAT00000000492	S1PR4	1689	1707	1	-20.1	1	0.0651283	0.441	0	0	-8.917	16	18	15	3UTR		0	0
bta-miR-100	ENSBTAT00000026348	PALM	1764	1805	1	-20.2	0	1.57e-06	0.353	0	0	-8.09298	15	21	10	3UTR		0	0
bta-miR-100	ENSBTAT00000035399	APC2	7892	7907	1	-24.4	1	5.84e-05	0.338	0	0	-4.957	14	15	14	3UTR		0	0
bta-miR-100	ENSBTAT00000029015	HBEGF	1350	1393	1	-16.7	1	0.000109167	0.515	0	0	-4.90607	14	17	7	3UTR		0	0
bta-miR-100	ENSBTAT00000043056	FGF1	929	949	1	-21.9	0	3.13e-05	0.441	0	0	-8.10047	17	20	11	3UTR		0	0
bta-miR-100	ENSBTAT00000035184	SLC6A7	3739	3763	1	-18.5	1	0.00357465	0.441	0	0	-7.19685	12	15	11	3UTR		0	0
bta-miR-100	ENSBTAT00000021672	RHOV	1488	1500	1	-17.5	0	2.7e-05	0.338	0	0	-7.46919	11	12	11	3UTR		0	0
bta-miR-100	ENSBTAT00000008929	JMJD7	1052	1090	1	-19.6	0	0.000181858	0.382	0	0	-9.21593	15	19	11	3UTR		0	0
bta-miR-100	ENSBTAT00000045340	HAUS2	1778	1790	1	-18	1	0.00132732	0.456	0	0	-6.78234	11	12	11	3UTR		0	0
bta-miR-100	ENSBTAT00000025837	CA12	1649	1686	1	-21.4	0	0.000782701	0.471	0	0	-8.81432	14	18	10	3UTR		0	0
bta-miR-100	ENSBTAT00000025445	FOXB1	1602	1619	1	-16.4	1	0.000151055	0.485	0	0	-7.73085	13	17	7	3UTR		0	0
bta-miR-100	ENSBTAT00000012057	PYGO1	6184	6200	1	-16.6	0	0.00454321	0.603	0	0	-9.73938	15	16	15	3UTR		0	0
bta-miR-100	ENSBTAT00000005808	SGPP1	3215	3233	1	-16.1	0	0.0140354	0.75	0	0	-9.54656	17	18	17	3UTR		0	0
bta-miR-100	ENSBTAT00000025252	RAD51B	1709	1738	1	-26.5	0	0.000564138	0.515	0	0	-7.27064	18	29	13	3UTR		0	0
bta-miR-100	ENSBTAT00000027098	ENTPD5	1622	1654	1	-19	1	0.00139412	0.662	0	0	-4.957	19	32	9	3UTR		0	0
bta-miR-100	ENSBTAT00000005660	FOS	1567	1584	1	-18.1	0	0.000138805	0.515	0	0	-10.5151	14	17	10	3UTR		0	0
bta-miR-100	ENSBTAT00000056449	CNGA3	3718	3747	1	-19.8	1	0.00532719	0.618	0	0	-3.79332	18	23	11	3UTR		0	0
bta-miR-100	ENSBTAT00000006938	IL1R1	2317	2329	1	-17.2	0	1.47e-05	0.412	0	0	-8.6833	10	12	7	3UTR		0	0
bta-miR-100	ENSBTAT00000019527	PAIP2B	4041	4062	1	-19.8	0	0.0179015	0.456	0	0	-9.94954	17	21	12	3UTR		0	0
bta-miR-100	ENSBTAT00000018493	QPCT	1962	1979	1	-17.1	0	0.0176951	0.647	0	0	-6.77039	15	17	11	3UTR		0	0
bta-miR-100	ENSBTAT00000050064	PPM1B	2785	2798	1	-18.1	0	0.000375534	0.574	0	0	-7.82646	11	13	8	3UTR		0	0
bta-miR-100	ENSBTAT00000003332	PPP1R21	2471	2485	1	-18.4	1	0.00228583	0.529	0	0	-8.2761	12	14	7	3UTR		0	0
bta-miR-100	ENSBTAT00000005725	THNSL2	2497	2521	1	-19.8	0	1.88e-05	0.532	0	0	-12.1611	17	24	13	3UTR		0	0
bta-miR-100	ENSBTAT00000018071	CHMP3	3112	3134	1	-22	0	1.72e-05	0.456	0	0	-11.1417	19	22	13	3UTR		0	0
bta-miR-100	ENSBTAT00000018071	CHMP3	1550	1564	1	-18.2	1	5.39e-05	0.588	0	0	-6.24644	12	14	6	3UTR		0	0
bta-miR-100	ENSBTAT00000009703	ALK	4000	4018	1	-21.2	0	0.000120062	0.397	0	0	-10.538	15	18	9	3UTR		0	0
bta-miR-100	ENSBTAT00000024314	UCN	416	428	1	-17.1	0	0.000114014	0.412	0	0	-7.82646	11	12	11	3UTR		0	0
bta-miR-100	ENSBTAT00000042743	SEC16A	8324	8343	1	-19.6	0	1.62e-05	0.426	0	0	-6.57952	17	19	12	3UTR		0	0
bta-miR-100	ENSBTAT00000037908	CAB39L	3005	3044	1	-23.4	1	1.5e-06	0.456	0	0	-5.19005	13	15	13	3UTR		0	0
bta-miR-100	ENSBTAT00000035783	NEK3	1763	1780	1	-16.6	0	0.00326525	0.559	0	0	-9.384	15	17	13	3UTR		0	0
bta-miR-100	ENSBTAT00000001854	KCTD12	1415	1448	1	-19.6	1	0.00726493	0.382	0	0	-5.69245	15	19	8	3UTR		0	0
bta-miR-100	ENSBTAT00000026592	TMEM255B	4343	4359	1	-19.7	0	9.72e-06	0.471	0	0	-13.0142	15	16	15	3UTR		0	0
bta-miR-100	ENSBTAT00000027794	CHAMP1	3152	3188	1	-21.8	0	0.0183038	0.574	0	0	-7.38222	18	24	9	3UTR		0	0
bta-miR-100	ENSBTAT00000010487	LAMP5	1026	1059	1	-20.3	0	0.00179369	0.485	0	0	-7.27064	14	17	9	3UTR		0	0
bta-miR-100	ENSBTAT00000028803	TASP1	1506	1522	1	-19	1	1.15e-05	0.368	0	0	-5.9255	12	16	7	3UTR		0	0
bta-miR-100	ENSBTAT00000005426	FBXO18	4320	4370	1	-22.3	1	0.00284721	0.485	0	0	-4.957	16	19	13	3UTR		0	0
bta-miR-100	ENSBTAT00000007220	CCNY	1349	1361	1	-16.9	0	0.000155446	0.574	0	0	-8.6833	10	12	7	3UTR		0	0
bta-miR-100	ENSBTAT00000061486	MSRB2	1247	1265	1	-19.7	0	0.00140034	0.412	0	0	-7.46919	16	18	11	3UTR		0	0
bta-miR-100	ENSBTAT00000002745	MYO3A	5633	5649	1	-18.8	0	2.59e-05	0.426	0	0	-9.56953	14	16	9	3UTR		0	0
bta-miR-100	ENSBTAT00000021871	CDNF	1984	2006	1	-22	0	6.25e-05	0.5	0	0	-11.1417	19	22	13	3UTR		0	0
bta-miR-100	ENSBTAT00000015413	MAP3K8	2076	2117	1	-18.8	0	0.000606983	0.559	0	0	-10.5818	16	26	10	3UTR		0	0
bta-miR-100	ENSBTAT00000052049	PCSK2	3264	3283	1	-19.2	0	0.0150518	0.441	0	0	-11.1132	14	19	10	3UTR		0	0
bta-miR-100	ENSBTAT00000020438	UBOX5	2285	2307	1	-19.7	1	9.49e-05	0.382	0	0	-5.38561	18	22	10	3UTR		0	0
bta-miR-100	ENSBTAT00000001344	TM9SF4	2955	2978	1	-17.4	0	7.28e-06	0.515	0	0	-6.66278	12	14	12	3UTR		0	0
bta-miR-100	ENSBTAT00000014587	CTSF	1485	1506	1	-20.5	0	2.56e-05	0.338	0	0	-8.45025	16	21	10	3UTR		0	0
bta-miR-100	ENSBTAT00000012612	PPP6R3	2877	2888	1	-16.8	1	4.13e-06	0.235	0	0	-8.02485	10	11	10	3UTR		0	0
bta-miR-100	ENSBTAT00000001623	CEND1	796	845	1	-21.9	1	2.54e-05	0.309	0	0	-7.5866	16	23	9	3UTR		0	0
bta-miR-100	ENSBTAT00000022833	ZBTB33	2142	2171	1	-21.6	0	0.000451838	0.647	0	0	-5.69428	16	19	12	3UTR		0	0
bta-miR-100	ENSBTAT00000026189	STK26	2649	2704	1	-21.1	1	0.00466747	0.706	0	0	-3.93757	20	30	12	3UTR		0	0
bta-miR-100	ENSBTAT00000053227	GPR101	2254	2270	1	-16.8	0	0.00047299	0.588	0	0	-8.51314	15	16	15	3UTR		0	0
bta-miR-100	ENSBTAT00000012893	PRRG3	965	982	1	-18.2	1	0.000565935	0.441	0	0	-9.99815	15	17	9	3UTR		0	0
bta-miR-100	ENSBTAT00000018739	HAUS7	1239	1252	1	-20.1	0	0.00127846	0.368	0	0	-7.51962	11	13	7	3UTR		0	0
bta-miR-100	ENSBTAT00000030181	FAM50A	1446	1459	1	-16.5	0	0.00412238	0.618	0	0	-13.6656	12	13	12	3UTR		0	0
bta-miR-100	ENSBTAT00000063674	RGAG4	3812	3824	1	-17.8	1	0.0312101	0.544	0	0	-8.02485	10	12	7	3UTR		0	0
bta-miR-100	ENSBTAT00000006418	FOXO4	3003	3024	1	-17.2	0	0.130421	0.456	0	0	-7.51962	15	21	11	3UTR		0	0
bta-miR-100	ENSBTAT00000010355	SNX12	1315	1344	1	-20.3	0	0.000111309	0.441	0	0	-10.9252	16	29	10	3UTR		0	0
bta-miR-100	ENSBTAT00000002566	YIPF6	2701	2720	1	-22.1	0	0.044868	0.485	0	0	-10.818	17	19	13	3UTR		0	0
bta-miR-100	ENSBTAT00000010165	ZFX	2992	3033	1	-19.5	0	0.00068009	0.544	0	0	-13.6656	16	19	14	3UTR		0	0
bta-miR-100	ENSBTAT00000063908	ANOS1	3267	3289	1	-21.7	0	4.39e-06	0.456	0	0	-11.1417	19	22	13	3UTR		0	0
bta-miR-100	ENSBTAT00000037368	SPN	3008	3052	1	-20.2	0	0.00887912	0.426	0	0	-9.17159	14	19	10	3UTR		0	0
bta-miR-100	ENSBTAT00000063604	RHBDD2	1685	1703	1	-21.5	1	2.76e-05	0.324	0	0	-6.00433	15	18	8	3UTR		0	0
bta-miR-100	ENSBTAT00000014098	CUX1	9339	9356	1	-19.7	0	1.38e-05	0.456	0	0	-9.99394	15	17	9	3UTR		0	0
bta-miR-100	ENSBTAT00000004450	EPO	966	1002	1	-19	1	8.12e-06	0.485	0	0	-5.9255	12	15	7	3UTR		0	0
bta-miR-100	ENSBTAT00000037101	GET4	1258	1305	1	-19	1	0.000128212	0.309	0	0	-4.02637	16	21	11	3UTR		0	0
bta-miR-100	ENSBTAT00000030539	PRKG1	4590	4636	1	-19.6	0	8.61e-06	0.574	0	0	-7.75705	15	18	9	3UTR		0	0
bta-miR-100	ENSBTAT00000032750	C26H10orf88	2376	2409	1	-17.1	1	0.00151702	0.603	0	0	-4.17062	15	24	8	3UTR		0	0
bta-miR-100	ENSBTAT00000065403	LDB3	4562	4579	1	-16.9	0	0.0234874	0.647	0	0	-13.6656	15	17	11	3UTR		0	0
bta-miR-100	ENSBTAT00000039901	2018-03-08	3417	3431	1	-18.7	1	0.00278475	0.441	0	0	-5.9255	12	14	9	3UTR		0	0
bta-miR-100	ENSBTAT00000049318	DENR	1173	1185	1	-17.3	0	0.00011728	0.603	0	0	-7.48304	11	12	11	3UTR		0	0
bta-miR-100	ENSBTAT00000010129	ELOVL7	3498	3512	1	-16.9	0	0.008623	0.691	0	0	-15.5666	13	14	13	3UTR		0	0
bta-miR-100	ENSBTAT00000021501	DAB2	4246	4266	1	-18.5	0	6.19e-05	0.603	0	0	-6.80703	15	20	8	3UTR		0	0
bta-miR-100	ENSBTAT00000020406	PLIN1	2664	2688	1	-18.3	0	0.000150042	0.515	0	0	-10.568	17	24	11	3UTR		0	0
bta-miR-100	ENSBTAT00000001821	ZSCAN2	2764	2782	1	-22.6	1	0.00023102	0.456	0	0	-8.59606	17	18	17	3UTR		0	0
bta-miR-100	ENSBTAT00000018076	SNRPA1	1058	1077	1	-20.1	1	9.44e-06	0.456	0	0	-8.75027	16	19	8	3UTR		0	0
bta-miR-100	ENSBTAT00000065890	SCAMP5	3395	3434	1	-19.7	1	0.000496299	0.412	0	0	-11.254	18	39	9	3UTR		0	0
bta-miR-100	ENSBTAT00000065890	SCAMP5	2299	2315	1	-18.7	0	0.00286014	0.471	0	0	-6.51454	14	16	10	3UTR		0	0
bta-miR-100	ENSBTAT00000063708	SERF2	559	571	1	-16.9	0	8.21e-06	0.426	0	0	-8.6833	10	12	7	3UTR		0	0
bta-miR-100	ENSBTAT00000019943	OTUB2	2406	2418	1	-17	0	3.04e-05	0.397	0	0	-7.46919	11	12	11	3UTR		0	0
bta-miR-100	ENSBTAT00000061510	RBMS3	6838	6860	1	-20.4	0	0.000251608	0.485	0	0	-11.1417	19	22	13	3UTR		0	0
bta-miR-100	ENSBTAT00000020606	SLC25A38	1508	1526	1	-17.8	1	8.17e-05	0.456	0	0	-5.19005	13	18	10	3UTR		0	0
bta-miR-100	ENSBTAT00000030863	NKTR	5469	5489	1	-25.9	1	1.63e-05	0.382	0	0	-6.93496	18	20	11	3UTR		0	0
bta-miR-100	ENSBTAT00000022111	TCAIM	3470	3488	1	-18.9	0	0.00868191	0.721	0	0	-13.6656	16	18	13	3UTR		0	0
bta-miR-100	ENSBTAT00000047486	TCAIM	3292	3310	1	-18.9	0	0.00706636	0.721	0	0	-13.6656	16	18	13	3UTR		0	0
bta-miR-100	ENSBTAT00000063548	FAM107A	510	557	1	-19.2	1	0.00296189	0.382	0	0	-6.9954	14	18	7	3UTR		0	0
bta-miR-100	ENSBTAT00000003855	WDR82	2274	2291	1	-16.6	0	0.0164126	0.471	0	0	-9.65052	14	17	9	3UTR		0	0
bta-miR-100	ENSBTAT00000017882	GPR62	1629	1649	1	-20.7	0	0.00042211	0.382	0	0	-9.20756	16	20	11	3UTR		0	0
bta-miR-100	ENSBTAT00000045596	CACNA2D2	4928	4940	1	-18.2	1	3.01e-05	0.353	0	0	-6.78234	11	12	11	3UTR		0	0
bta-miR-100	ENSBTAT00000032168	MOB3C	1549	1567	1	-26.5	0	0.000226474	0.515	0	0	-13.6656	17	18	17	3UTR		0	0
bta-miR-100	ENSBTAT00000018380	TRIT1	1549	1569	1	-17.3	0	0.0219156	0.662	0	0	-11.9948	16	20	11	3UTR		0	0
bta-miR-100	ENSBTAT00000033832	RAPGEF5	4948	4965	1	-18.6	0	4.4e-05	0.544	0	0	-9.09597	14	17	10	3UTR		0	0
bta-miR-100	ENSBTAT00000033783	SLC26A4	2858	2870	1	-17.8	0	0.00142514	0.529	0	0	-8.6833	10	12	7	3UTR		0	0
bta-miR-100	ENSBTAT00000063163	ADCYAP1R1	3175	3212	1	-21.4	0	0.000200604	0.5	0	0	-9.56953	14	19	9	3UTR		0	0
bta-miR-100	ENSBTAT00000063163	ADCYAP1R1	2348	2364	1	-18.2	0	0.0121288	0.544	0	0	-7.91435	14	16	9	3UTR		0	0
bta-miR-100	ENSBTAT00000026333	ADCYAP1R1	2694	2710	1	-18.2	0	0.0121288	0.544	0	0	-7.91435	14	16	9	3UTR		0	0
bta-miR-100	ENSBTAT00000012722	TNS3	6935	6962	1	-23.3	1	0.000197037	0.441	0	0	-6.19951	19	27	10	3UTR		0	0
bta-miR-100	ENSBTAT00000018759	EXOC4	3175	3187	1	-17.3	0	0.00155655	0.544	0	0	-7.51962	11	12	11	3UTR		0	0
bta-miR-100	ENSBTAT00000026616	DGKI	13136	13155	1	-20.8	1	0.00365573	0.515	0	0	-7.16801	15	19	11	3UTR		0	0
bta-miR-100	ENSBTAT00000033494	KDM7A	8613	8637	1	-23.2	0	0.00418398	0.412	0	0	-5.69428	19	24	9	3UTR		0	0
bta-miR-100	ENSBTAT00000055206	GIMAP1	1701	1720	1	-18	0	0.00185991	0.559	0	0	-7.09101	15	19	9	3UTR		0	0
bta-miR-100	ENSBTAT00000064511	GALNTL5	1699	1719	1	-17.4	0	0.061825	0.706	0	0	-10.7891	16	20	11	3UTR		0	0
bta-miR-100	ENSBTAT00000019454	PPP1R12A	2528	2565	1	-18.5	1	0.067198	0.559	0	0	-8.07147	10	12	10	3UTR		0	0
bta-miR-100	ENSBTAT00000029121	CERS5	1416	1429	1	-19.2	0	8.48e-06	0.426	0	0	-7.82646	11	13	8	3UTR		0	0
bta-miR-100	ENSBTAT00000021953	EFNA5	1098	1113	1	-17.9	1	0.000146798	0.456	0	0	-6.43256	12	15	7	3UTR		0	0
bta-miR-100	ENSBTAT00000029363	CBR4	983	1000	1	-18.1	1	0.000760198	0.441	0	0	-5.9255	12	15	7	3UTR		0	0
bta-miR-100	ENSBTAT00000007134	GATA4	1939	1971	1	-19.3	1	3.68e-06	0.309	0	0	-9.99278	10	14	7	3UTR		0	0
bta-miR-100	ENSBTAT00000013433	PTPRD	9170	9200	1	-21.3	1	0.00173061	0.529	0	0	-3.79332	15	17	15	3UTR		0	0
bta-miR-100	ENSBTAT00000053753	LOC523083	2757	2805	1	-19.7	1	0.00239263	0.5	0	0	-8.75027	14	19	8	3UTR		0	0
bta-miR-100	ENSBTAT00000024010	TGFBR1	1577	1598	1	-15.9	1	0.00228301	0.559	0	0	-5.22671	15	21	7	3UTR		0	0
bta-miR-100	ENSBTAT00000025687	EGR3	2111	2153	1	-23.2	1	1.84e-05	0.412	0	0	-8.3038	17	19	17	3UTR		0	0
bta-miR-100	ENSBTAT00000000930	UBAP2	3830	3881	1	-21	0	0.000182071	0.515	0	0	-5.69428	18	21	11	3UTR		0	0
bta-miR-100	ENSBTAT00000061589	ROR2	3340	3359	1	-21.1	0	0.000806688	0.397	0	0	-8.60003	16	19	7	3UTR		0	0
bta-miR-100	ENSBTAT00000036413	LOC530653	2579	2597	1	-18.9	1	0.00812299	0.471	0	0	-6.86117	15	18	11	3UTR		0	0
bta-miR-100	ENSBTAT00000006577	CTNNAL1	2210	2261	1	-21.1	0	0.000507076	0.588	0	0	-6.73374	15	18	12	3UTR		0	0
bta-miR-100	ENSBTAT00000021628	KIAA1958	4745	4758	1	-18.1	0	0.000775138	0.485	0	0	-7.59058	11	13	10	3UTR		0	0
bta-miR-100	ENSBTAT00000026725	COL12A1	9512	9531	1	-21.9	1	2.48e-08	0.309	0	0	-7.16801	15	19	11	3UTR		0	0
bta-miR-100	ENSBTAT00000049978	NCOA7	3900	3916	1	-17.8	0	0.0016778	0.632	0	0	-13.4039	13	16	11	3UTR		0	0
bta-miR-100	ENSBTAT00000002665	MCM9	5003	5021	1	-16	0	0.0427344	0.588	0	0	-9.20756	14	18	11	3UTR		0	0
bta-miR-100	ENSBTAT00000053178	LEMD3	3243	3285	1	-21.7	0	0.00953682	0.618	0	0	-9.95757	16	20	12	3UTR		0	0
bta-miR-100	ENSBTAT00000065448	ASCL4	3420	3434	1	-18.8	1	1.27e-05	0.426	0	0	-7.07546	12	14	6	3UTR		0	0
bta-miR-100	ENSBTAT00000026808	RBFOX2	3531	3553	1	-18.3	0	0.00563504	0.515	0	0	-9.15686	13	17	8	3UTR		0	0
bta-miR-100	ENSBTAT00000056456	LOC515697	1990	2011	1	-20.2	0	2.33e-05	0.515	0	0	-13.8222	17	21	10	3UTR		0	0
bta-miR-100	ENSBTAT00000009548	ELFN2	4727	4745	1	-21.3	0	8.16e-06	0.426	0	0	-6.66278	15	18	12	3UTR		0	0
bta-miR-100	ENSBTAT00000007669	ETNK1	2366	2386	1	-17.3	0	0.00460287	0.647	0	0	-6.73374	12	15	8	3UTR		0	0
bta-miR-100	ENSBTAT00000042889	SLC2A3	2468	2504	1	-21.6	1	0.00197045	0.559	0	0	-5.76291	13	15	13	3UTR		0	0
bta-miR-100	ENSBTAT00000004219	CD4	1856	1888	1	-17.9	1	0.00260848	0.529	0	0	-11.1286	15	19	13	3UTR		0	0
bta-miR-100	ENSBTAT00000042805	SLC6A12	2649	2663	1	-19.2	1	7.48e-06	0.412	0	0	-5.9255	12	14	8	3UTR		0	0
bta-miR-100	ENSBTAT00000001766	WNT5B	1091	1125	1	-20.6	1	0.00417138	0.559	0	0	-5.9255	16	22	8	3UTR		0	0
bta-miR-100	ENSBTAT00000065648	MICAL3	7821	7839	1	-20	0	0.00154083	0.324	0	0	-10.5151	15	18	10	3UTR		0	0
bta-miR-100	ENSBTAT00000026065	C5H22orf23	1068	1086	1	-17.1	0	1.09e-05	0.397	0	0	-7.51962	11	13	11	3UTR		0	0
bta-miR-100	ENSBTAT00000037682	DDX17	2589	2608	1	-19.3	0	0.00045299	0.5	0	0	-10.3068	14	19	9	3UTR		0	0
bta-miR-100	ENSBTAT00000037657	MCHR1	1532	1545	1	-20.2	0	1.15e-05	0.412	0	0	-7.82646	11	13	8	3UTR		0	0
bta-miR-100	ENSBTAT00000063207	DESI1	3018	3032	1	-17.7	0	0.000907519	0.382	0	0	-7.82646	11	14	8	3UTR		0	0
bta-miR-100	ENSBTAT00000037639	SCUBE1	3119	3165	1	-25.8	1	1.29e-05	0.338	0	0	-5.9255	15	18	12	3UTR		0	0
bta-miR-100	ENSBTAT00000020263	PLA2G12A	2889	2905	1	-18.6	0	0.00389279	0.647	0	0	-7.08104	15	16	15	3UTR		0	0
bta-miR-100	ENSBTAT00000017246	CYP2U1	2973	2997	1	-19.4	1	0.00201978	0.559	0	0	-7.2559	13	17	7	3UTR		0	0
bta-miR-100	ENSBTAT00000014026	DDIT4L	1833	1847	1	-17.8	1	0.000243654	0.515	0	0	-6.47918	12	14	10	3UTR		0	0
bta-miR-100	ENSBTAT00000012967	DTHD1	2689	2701	1	-16.3	1	0.000200098	0.559	0	0	-10.3988	11	12	11	3UTR		0	0
bta-miR-100	ENSBTAT00000002096	YIPF7	1715	1744	1	-22.6	0	4.93e-05	0.426	0	0	-11.1417	18	22	12	3UTR		0	0
bta-miR-100	ENSBTAT00000000158	FRYL	10278	10300	1	-19.5	1	1.11e-06	0.471	0	0	-9.99278	10	14	7	3UTR		0	0
bta-miR-100	ENSBTAT00000001038	KDR	4551	4583	1	-18.4	0	0.0199674	0.485	0	0	-8.82818	15	18	11	3UTR		0	0
bta-miR-100	ENSBTAT00000026285	PEX12	2374	2392	1	-18.2	0	0.0127586	0.515	0	0	-8.57601	15	18	9	3UTR		0	0
bta-miR-100	ENSBTAT00000047653	CCL1	1767	1782	1	-19.7	1	0.00118674	0.559	0	0	-5.76291	13	15	8	3UTR		0	0
bta-miR-100	ENSBTAT00000026639	RAP1GAP2	5519	5542	1	-19.9	1	0.00022757	0.456	0	0	-5.9255	17	23	9	3UTR		0	0
bta-miR-100	ENSBTAT00000027232	NLRP1	6326	6346	1	-23.5	0	0.0005586	0.485	0	0	-8.83592	16	20	6	3UTR		0	0
bta-miR-100	ENSBTAT00000023593	TNK1	2312	2337	1	-22.3	0	1.25e-05	0.471	0	0	-7.27064	19	25	10	3UTR		0	0
bta-miR-100	ENSBTAT00000065891	GAS7	4151	4167	1	-17.8	0	0.0253327	0.574	0	0	-7.65065	15	16	15	3UTR		0	0
bta-miR-100	ENSBTAT00000026201	ATXN7L3	1455	1471	1	-19.1	0	0.000208612	0.559	0	0	-13.938	15	16	15	3UTR		0	0
bta-miR-100	ENSBTAT00000023209	SLC16A3	1755	1772	1	-19.3	0	0.000182401	0.368	0	0	-7.48304	15	17	11	3UTR		0	0
bta-miR-100	ENSBTAT00000034732	PPP1R27	691	704	1	-16.8	1	4.11e-09	0.279	0	0	-9.99278	10	13	7	3UTR		0	0
bta-miR-100	ENSBTAT00000042620	ARL16	1725	1746	1	-17.1	0	1.45e-05	0.426	0	0	-7.51962	11	13	11	3UTR		0	0
bta-miR-100	ENSBTAT00000000897	PGS1	2546	2567	1	-22.1	0	0.000624513	0.397	0	0	-7.7949	18	21	11	3UTR		0	0
bta-miR-100	ENSBTAT00000024309	MFSD11	3467	3477	1	-15.4	1	0.00565451	0.456	0	0	-13.0794	9	10	9	3UTR		0	0
bta-miR-100	ENSBTAT00000002618	CREBRF	7059	7104	1	-23.3	0	0.000104354	0.574	0	0	-8.85129	17	23	11	3UTR		0	0
bta-miR-100	ENSBTAT00000002618	CREBRF	4498	4521	1	-19.8	0	0.00087394	0.544	0	0	-10.5848	18	23	10	3UTR		0	0
bta-miR-100	ENSBTAT00000025262	PUM1	4382	4398	1	-18.2	1	6.03e-05	0.559	0	0	-12.1991	13	16	9	3UTR		0	0
bta-miR-100	ENSBTAT00000063789	TCEB3	4581	4598	1	-19.1	0	0.0026837	0.471	0	0	-13.0142	15	17	12	3UTR		0	0
bta-miR-100	ENSBTAT00000037770	ECE1	4267	4290	1	-21.7	1	2.7e-06	0.309	0	0	-8.75027	17	23	8	3UTR		0	0
bta-miR-100	ENSBTAT00000000909	ARHGEF10L	4146	4162	1	-18.7	0	0.0719828	0.471	0	0	-8.4155	14	16	12	3UTR		0	0
bta-miR-100	ENSBTAT00000004994	MFAP2	749	760	1	-16.8	1	4.2e-06	0.279	0	0	-8.02485	10	11	10	3UTR		0	0
bta-miR-100	ENSBTAT00000061155	ATF6	4578	4604	1	-17.6	1	0.0117923	0.676	0	0	-5.81821	12	15	7	3UTR		0	0
bta-miR-100	ENSBTAT00000040264	SHC1	2937	2958	1	-19.4	1	0.006791	0.676	0	0	-4.84971	15	21	8	3UTR		0	0
bta-miR-100	ENSBTAT00000026432	SHC1	3376	3397	1	-19.4	1	0.006791	0.676	0	0	-4.84971	15	21	8	3UTR		0	0
bta-miR-100	ENSBTAT00000020417	CDC42SE1	1088	1116	1	-22.6	0	0.000349682	0.426	0	0	-9.1371	15	19	12	3UTR		0	0
bta-miR-100	ENSBTAT00000065355	CDC14A	3150	3192	1	-18.2	1	0.0466701	0.647	0	0	-5.19005	13	16	10	3UTR		0	0
bta-miR-100	ENSBTAT00000018309	WDR63	2864	2876	1	-17.1	1	0.00442221	0.662	0	0	-6.78234	11	12	11	3UTR		0	0
bta-miR-100	ENSBTAT00000004170	NNAT	1228	1241	1	-16.5	1	2.11e-09	0.426	0	0	-8.02485	10	13	7	3UTR		0	0
bta-miR-100	ENSBTAT00000004171	NNAT	1147	1160	1	-16.5	1	2.11e-09	0.426	0	0	-8.02485	10	13	7	3UTR		0	0
bta-miR-100	ENSBTAT00000063578	SLC32A1	2341	2381	1	-21.7	1	1.29e-06	0.338	0	0	-9.2723	16	22	9	3UTR		0	0
bta-miR-100	ENSBTAT00000017737	EYA2	2132	2151	1	-18.9	1	0.000576988	0.485	0	0	-9.02428	16	19	9	3UTR		0	0
bta-miR-100	ENSBTAT00000039156	RNF114	2115	2165	1	-19.9	1	0.000895782	0.456	0	0	-5.9255	16	22	8	3UTR		0	0
bta-miR-100	ENSBTAT00000002594	TIMM8B	330	342	1	-17.4	1	1.68e-05	0.368	0	0	-8.02485	10	12	7	3UTR		0	0
bta-miR-100	ENSBTAT00000055530	H2AFX	965	977	1	-19.4	0	2.3e-05	0.382	0	0	-7.46919	11	12	11	3UTR		0	0
bta-miR-100	ENSBTAT00000028453	ARHGEF12	7210	7232	1	-20.5	1	6.32e-05	0.529	0	0	-5.9255	12	15	10	3UTR		0	0
bta-miR-100	ENSBTAT00000046140	MRVI1	3951	3973	1	-24.1	0	9.74e-07	0.412	0	0	-11.1417	19	22	13	3UTR		0	0
bta-miR-100	ENSBTAT00000009387	MRVI1	3661	3683	1	-24.1	0	9.74e-07	0.412	0	0	-11.1417	19	22	13	3UTR		0	0
bta-miR-100	ENSBTAT00000021930	FAM168A	4138	4157	1	-21.2	0	3.41e-06	0.441	0	0	-8.86293	16	19	10	3UTR		0	0
bta-miR-100	ENSBTAT00000003370	LGR4	4571	4591	1	-20.3	0	0.000560432	0.706	0	0	-10.4264	16	20	8	3UTR		0	0
bta-miR-103	ENSBTAT00000017070	KIAA1549L	7064	7097	1	-25.2	0	2.24e-05	0.412	0	0	-11.1417	16	23	7	3UTR		0	0
bta-miR-103	ENSBTAT00000016762	SLC1A2	3309	3329	1	-22.6	1	6.52e-06	0.529	0	0	-12.2785	17	20	14	3UTR		0	0
bta-miR-103	ENSBTAT00000052439	TRIM44	1622	1640	1	-19.5	0	0.0146392	0.485	0	0	-6.82535	15	18	8	3UTR		0	0
bta-miR-103	ENSBTAT00000000096	HSD17B12	1723	1763	1	-24.4	1	0.0236418	0.471	0	0	-11.3983	16	19	10	3UTR		0	0
bta-miR-103	ENSBTAT00000028636	TSPAN18	1131	1153	1	-26.7	0	0.0011749	0.544	0	0	-8.94009	17	22	6	3UTR		0	0
bta-miR-103	ENSBTAT00000023036	ATG13	3665	3682	1	-26.4	0	2.57e-05	0.368	0	0	-10.9444	16	17	16	3UTR		0	0
bta-miR-103	ENSBTAT00000012592	ARFGAP2	2193	2212	1	-21.5	1	0.00313675	0.368	0	0	-13.1435	14	19	8	3UTR		0	0
bta-miR-103	ENSBTAT00000005510	LRRC55	5078	5097	1	-20.9	0	0.000608376	0.426	0	0	-9.71378	15	19	9	3UTR		0	0
bta-miR-103	ENSBTAT00000027095	OSBP	3342	3363	1	-23.7	0	9.8e-06	0.368	0	0	-11.3217	16	21	10	3UTR		0	0
bta-miR-103	ENSBTAT00000026773	MS4A2	2283	2341	1	-22.2	1	1.74e-05	0.588	0	0	-4.79441	18	24	13	3UTR		0	0
bta-miR-103	ENSBTAT00000003689	PPFIA4	3637	3658	1	-22.2	0	0.0025784	0.426	0	0	-8.18405	18	21	11	3UTR		0	0
bta-miR-103	ENSBTAT00000020860	BTG2	1322	1368	1	-24.5	1	0.00182754	0.471	0	0	-3.93757	18	21	12	3UTR		0	0
bta-miR-103	ENSBTAT00000019854	FMOD	2361	2380	1	-21.4	1	0.000310143	0.471	0	0	-7.28438	16	19	7	3UTR		0	0
bta-miR-103	ENSBTAT00000034238	PLEKHA6	1128	1149	1	-21.6	0	0.000655424	0.5	0	0	-15.1886	17	21	9	3UTR		0	0
bta-miR-103	ENSBTAT00000063387	NFASC	5465	5485	1	-25.1	1	5.26e-06	0.25	0	0	-7.16335	18	20	13	3UTR		0	0
bta-miR-103	ENSBTAT00000016835	CDK18	2088	2109	1	-24.5	1	0.00122945	0.265	0	0	-9.06125	18	21	14	3UTR		0	0
bta-miR-103	ENSBTAT00000049612	RASSF5	3251	3269	1	-21.4	1	0.00266655	0.382	0	0	-5.18008	16	18	14	3UTR		0	0
bta-miR-103	ENSBTAT00000061126	ESRRG	3690	3706	1	-20	1	0.0028614	0.603	0	0	-8.40586	14	16	8	3UTR		0	0
bta-miR-103	ENSBTAT00000027951	SUSD4	1592	1611	1	-20.5	0	0.0140386	0.574	0	0	-9.18534	17	19	12	3UTR		0	0
bta-miR-103	ENSBTAT00000016992	SDE2	1417	1441	1	-22.2	1	0.00197658	0.691	0	0	-3.93757	21	24	14	3UTR		0	0
bta-miR-103	ENSBTAT00000003873	FMO2	1970	1999	1	-19.7	1	0.000538179	0.603	0	0	-10.0215	15	19	10	3UTR		0	0
bta-miR-103	ENSBTAT00000027111	MYOC	1976	1992	1	-20.9	1	0.000127819	0.456	0	0	-7.39609	15	16	15	3UTR		0	0
bta-miR-103	ENSBTAT00000017655	MAD2L2	799	843	1	-25.9	1	8.06e-05	0.382	0	0	-8.19652	16	20	7	3UTR		0	0
bta-miR-103	ENSBTAT00000034170	FBXO6	1390	1413	1	-23.2	1	0.00304581	0.662	0	0	-10.5102	18	23	12	3UTR		0	0
bta-miR-103	ENSBTAT00000022238	PLEKHG5	4342	4361	1	-22.1	0	0.000910138	0.647	0	0	-5.33701	17	19	12	3UTR		0	0
bta-miR-103	ENSBTAT00000034341	LAD1	1759	1778	1	-20.9	1	0.194769	0.309	0	0	-11.7993	17	19	11	3UTR		0	0
bta-miR-103	ENSBTAT00000064749	SMIM1	530	569	1	-22.1	0	1.02e-05	0.456	0	0	-5.33701	19	29	12	3UTR		0	0
bta-miR-103	ENSBTAT00000056442	TTC34	2605	2627	1	-24.1	1	0.00216395	0.441	0	0	-12.4228	16	22	7	3UTR		0	0
bta-miR-103	ENSBTAT00000014152	DVL1	2566	2596	1	-22.1	0	0.000224966	0.559	0	0	-9.94954	18	30	9	3UTR		0	0
bta-miR-103	ENSBTAT00000034047	TTLL10	4330	4363	1	-25.4	1	0.000304772	0.397	0	0	-4.65016	18	26	10	3UTR		0	0
bta-miR-103	ENSBTAT00000055483	LOC515551	2400	2420	1	-22.7	1	0.0122701	0.559	0	0	-8.40994	17	20	7	3UTR		0	0
bta-miR-103	ENSBTAT00000020730	KAZN	6704	6723	1	-23.2	0	0.000261997	0.529	0	0	-10.27	15	19	12	3UTR		0	0
bta-miR-103	ENSBTAT00000033990	RABGAP1L	3621	3658	1	-26.6	0	0.000151816	0.603	0	0	-5.33701	17	19	17	3UTR		0	0
bta-miR-103	ENSBTAT00000034000	RALGPS2	2296	2327	1	-20.8	1	0.000105512	0.515	0	0	-7.14013	15	17	15	3UTR		0	0
bta-miR-103	ENSBTAT00000037643	RGS8	2389	2411	1	-24.2	1	0.000383348	0.515	0	0	-12.408	19	22	13	3UTR		0	0
bta-miR-103	ENSBTAT00000026409	DHX9	4461	4481	1	-21.3	1	5.83e-06	0.662	0	0	-11.3517	18	20	9	3UTR		0	0
bta-miR-103	ENSBTAT00000004825	ANGEL2	2197	2213	1	-17.9	0	0.000217749	0.647	0	0	-9.86134	14	16	12	3UTR		0	0
bta-miR-103	ENSBTAT00000011265	ATF3	1196	1249	1	-24.7	0	0.000439799	0.529	0	0	-7.38222	16	21	11	3UTR		0	0
bta-miR-103	ENSBTAT00000038491	PPP2R5A	2119	2136	1	-26.1	0	0.000257818	0.632	0	0	-12.7743	16	17	16	3UTR		0	0
bta-miR-103	ENSBTAT00000021995	CAMK1G	1740	1787	1	-26.9	0	4.65e-07	0.338	0	0	-9.45605	18	21	15	3UTR		0	0
bta-miR-103	ENSBTAT00000010530	TLR2	2841	2874	1	-20.1	1	0.000145066	0.515	0	0	-9.77384	14	17	9	3UTR		0	0
bta-miR-103	ENSBTAT00000053094	GATB	1717	1747	1	-22.7	0	0.00150751	0.279	0	0	-7.23614	17	20	15	3UTR		0	0
bta-miR-103	ENSBTAT00000026452	OTUD4	6974	7027	1	-23.3	1	1.25e-05	0.691	0	0	-3.79332	17	24	12	3UTR		0	0
bta-miR-103	ENSBTAT00000055105	GYPA	608	621	1	-15.8	0	0.0138747	0.735	0	0	-19.4239	12	13	12	3UTR		0	0
bta-miR-103	ENSBTAT00000004408	SMARCA5	3401	3418	1	-20.1	0	0.0033753	0.647	0	0	-5.58391	15	17	13	3UTR		0	0
bta-miR-103	ENSBTAT00000004658	SETD7	3458	3510	1	-23.3	1	1.89e-05	0.441	0	0	-10.1092	19	32	9	3UTR		0	0
bta-miR-103	ENSBTAT00000012952	LOC101903064	309	342	1	-18.8	0	0.0081658	0.691	0	0	-8.82806	21	33	6	3UTR		0	0
bta-miR-103	ENSBTAT00000013316	FAT4	15659	15685	1	-23.3	1	0.00813574	0.706	0	0	-3.93757	22	26	10	3UTR		0	0
bta-miR-103	ENSBTAT00000000786	ANKLE2	3247	3264	1	-23.4	1	0.00388677	0.353	0	0	-8.42926	14	17	10	3UTR		0	0
bta-miR-103	ENSBTAT00000027216	EP400	10630	10671	1	-26.8	1	0.000511397	0.515	0	0	-8.55011	16	20	9	3UTR		0	0
bta-miR-103	ENSBTAT00000027325	SBNO1	8997	9016	1	-23.7	0	4.6e-06	0.412	0	0	-8.27173	16	19	10	3UTR		0	0
bta-miR-103	ENSBTAT00000004583	CCDC62	2711	2744	1	-24.3	0	3.61e-05	0.647	0	0	-12.0538	15	21	8	3UTR		0	0
bta-miR-103	ENSBTAT00000011776	SDSL	1115	1152	1	-26.1	1	6.4e-06	0.353	0	0	-7.16335	15	17	15	3UTR		0	0
bta-miR-103	ENSBTAT00000022254	RASAL1	2858	2882	1	-22	1	0.000460641	0.456	0	0	-7.14013	16	24	8	3UTR		0	0
bta-miR-103	ENSBTAT00000019477	OAS2	3148	3163	1	-19.1	0	0.0659904	0.529	0	0	-7.57093	13	15	8	3UTR		0	0
bta-miR-103	ENSBTAT00000016994	TRIAP1	1121	1144	1	-19.3	1	0.15941	0.618	0	0	-7.2559	14	17	12	3UTR		0	0
bta-miR-103	ENSBTAT00000009843	UNC119B	916	932	1	-19.5	1	0.00088917	0.485	0	0	-10.0215	13	16	10	3UTR		0	0
bta-miR-103	ENSBTAT00000004270	OASL	1776	1802	1	-23.7	1	0.0349435	0.559	0	0	-6.25121	19	26	9	3UTR		0	0
bta-miR-103	ENSBTAT00000045400	TCHP	1886	1908	1	-20	1	0.00332174	0.632	0	0	-7.2559	18	22	9	3UTR		0	0
bta-miR-103	ENSBTAT00000003493	UBE3B	4252	4271	1	-23.5	1	4.7e-06	0.368	0	0	-6.6181	17	19	13	3UTR		0	0
bta-miR-103	ENSBTAT00000045168	TMEM119	1535	1557	1	-21.2	0	0.0147401	0.426	0	0	-10.5848	17	22	11	3UTR		0	0
bta-miR-103	ENSBTAT00000051852	PITPNB	2206	2224	1	-20.1	0	3.8e-05	0.529	0	0	-12.0723	16	18	9	3UTR		0	0
bta-miR-103	ENSBTAT00000054399	EMID1	1519	1537	1	-21.3	0	0.000436187	0.382	0	0	-9.44249	15	18	10	3UTR		0	0
bta-miR-103	ENSBTAT00000029451	HORMAD2	1553	1578	1	-23.7	1	0.00115466	0.529	0	0	-5.69245	19	25	9	3UTR		0	0
bta-miR-103	ENSBTAT00000004400	RNF215	1785	1841	1	-25.7	0	9.63e-08	0.471	0	0	-8.85129	19	39	13	3UTR		0	0
bta-miR-103	ENSBTAT00000003661	RNF185	2661	2681	1	-21.4	0	0.000848788	0.456	0	0	-6.85796	17	20	11	3UTR		0	0
bta-miR-103	ENSBTAT00000011858	PRR14L	7645	7694	1	-26.1	1	0.000113436	0.382	0	0	-10.1092	19	27	10	3UTR		0	0
bta-miR-103	ENSBTAT00000009109	PPM1F	2138	2156	1	-23	1	1.72e-05	0.368	0	0	-9.03925	15	18	9	3UTR		0	0
bta-miR-103	ENSBTAT00000017266	FUK	3836	3858	1	-23.5	1	0.000698506	0.485	0	0	-8.42926	16	22	10	3UTR		0	0
bta-miR-103	ENSBTAT00000001155	ZFP1	2326	2348	1	-19.9	1	0.0169676	0.544	0	0	-9.2861	15	22	10	3UTR		0	0
bta-miR-103	ENSBTAT00000048851	MON1B	2872	2888	1	-24.3	0	0.00173261	0.426	0	0	-9.54656	14	16	9	3UTR		0	0
bta-miR-103	ENSBTAT00000032609	NUDT7	1584	1618	1	-24.8	1	0.00442488	0.559	0	0	-8.93173	16	19	10	3UTR		0	0
bta-miR-103	ENSBTAT00000032609	NUDT7	2127	2148	1	-21.8	0	0.024702	0.559	0	0	-10.0954	17	21	6	3UTR		0	0
bta-miR-103	ENSBTAT00000021704	COTL1	759	777	1	-20.7	1	0.00091123	0.441	0	0	-6.10696	15	18	9	3UTR		0	0
bta-miR-103	ENSBTAT00000027767	KIAA0513	5502	5520	1	-21.6	1	0.00222616	0.353	0	0	-11.3749	14	18	7	3UTR		0	0
bta-miR-103	ENSBTAT00000013088	KIAA0182	7456	7474	1	-24.6	1	0.000158987	0.426	0	0	-9.2861	17	18	17	3UTR		0	0
bta-miR-103	ENSBTAT00000013088	KIAA0182	7744	7761	1	-23	1	3.8e-06	0.353	0	0	-7.09331	16	17	16	3UTR		0	0
bta-miR-103	ENSBTAT00000002438	ORC6	931	950	1	-20.4	0	4.61e-05	0.456	0	0	-14.2912	17	19	15	3UTR		0	0
bta-miR-103	ENSBTAT00000003881	GPT2	1786	1814	1	-21.7	0	0.00116909	0.5	0	0	-10.8926	18	28	8	3UTR		0	0
bta-miR-103	ENSBTAT00000004890	DNAJA2	1681	1700	1	-21.2	0	0.000108791	0.588	0	0	-8.82806	16	19	10	3UTR		0	0
bta-miR-103	ENSBTAT00000002955	CHD9	11348	11371	1	-20.8	0	0.00184724	0.676	0	0	-9.71933	19	23	12	3UTR		0	0
bta-miR-103	ENSBTAT00000002955	CHD9	10058	10078	1	-19.5	1	4.74e-05	0.662	0	0	-13.2745	14	20	8	3UTR		0	0
bta-miR-103	ENSBTAT00000002955	CHD9	10669	10697	1	-19.3	1	0.0111847	0.632	0	0	-5.08246	20	28	8	3UTR		0	0
bta-miR-103	ENSBTAT00000021617	AKTIP	1355	1376	1	-18.6	1	0.000417369	0.588	0	0	-12.8463	15	21	9	3UTR		0	0
bta-miR-103	ENSBTAT00000016585	RPGRIP1L	4912	4936	1	-23.3	1	0.00469707	0.662	0	0	-10.7004	15	21	9	3UTR		0	0
bta-miR-103	ENSBTAT00000016585	RPGRIP1L	4796	4815	1	-21	0	0.00344495	0.662	0	0	-7.24999	18	19	18	3UTR		0	0
bta-miR-103	ENSBTAT00000056565	PLLP	1454	1472	1	-20.5	0	0.000411532	0.574	0	0	-11.5339	15	18	12	3UTR		0	0
bta-miR-103	ENSBTAT00000023564	CCL22	1022	1045	1	-21.6	0	0.000350532	0.544	0	0	-6.19385	19	23	8	3UTR		0	0
bta-miR-103	ENSBTAT00000020923	USB1	1278	1302	1	-22.8	0	0.00343607	0.426	0	0	-12.5206	18	24	11	3UTR		0	0
bta-miR-103	ENSBTAT00000063372	PDP2	4605	4620	1	-19.3	0	0.00150986	0.471	0	0	-9.94954	13	15	8	3UTR		0	0
bta-miR-103	ENSBTAT00000012698	SLC7A6OS	1483	1506	1	-18.7	0	8.7e-07	0.603	0	0	-11.2592	14	17	11	3UTR		0	0
bta-miR-103	ENSBTAT00000032311	IST1	2394	2414	1	-22.9	0	0.00171475	0.735	0	0	-10.9506	18	20	9	3UTR		0	0
bta-miR-103	ENSBTAT00000001426	CALB2	1330	1376	1	-22.1	1	0.00329402	0.559	0	0	-3.79332	21	37	8	3UTR		0	0
bta-miR-103	ENSBTAT00000027233	C18H19orf12	674	695	1	-21.7	0	0.000421139	0.456	0	0	-10.2871	18	21	8	3UTR		0	0
bta-miR-103	ENSBTAT00000006215	CCNE1	1453	1494	1	-19.3	1	0.000427881	0.5	0	0	-12.8738	14	20	9	3UTR		0	0
bta-miR-103	ENSBTAT00000023345	CEBPG	769	785	1	-18.7	0	0.000280548	0.603	0	0	-13.9148	13	16	7	3UTR		0	0
bta-miR-103	ENSBTAT00000023874	KCTD15	2372	2390	1	-22.8	1	0.0152507	0.485	0	0	-3.79332	16	18	13	3UTR		0	0
bta-miR-103	ENSBTAT00000006397	ZNF566	2138	2155	1	-19.6	0	0.000309198	0.574	0	0	-15.2958	14	17	12	3UTR		0	0
bta-miR-103	ENSBTAT00000000207	SPINT2	1325	1348	1	-22.4	0	0.00840019	0.426	0	0	-9.54656	14	17	12	3UTR		0	0
bta-miR-103	ENSBTAT00000020786	EID2	1242	1270	1	-20.2	1	0.00639052	0.706	0	0	-8.44344	14	19	11	3UTR		0	0
bta-miR-103	ENSBTAT00000043989	C18H19orf54	1965	1990	1	-23.9	1	0.0114894	0.324	0	0	-12.1109	13	18	9	3UTR		0	0
bta-miR-103	ENSBTAT00000043951	CYP2B6	1829	1846	1	-22.1	0	0.01144	0.529	0	0	-14.9547	15	17	8	3UTR		0	0
bta-miR-103	ENSBTAT00000004111	AXL	4159	4186	1	-21.8	0	0.0666995	0.441	0	0	-9.54656	12	14	12	3UTR		0	0
bta-miR-103	ENSBTAT00000021342	BCKDHA	1473	1494	1	-21.9	0	4.89e-09	0.397	0	0	-12.345	17	21	11	3UTR		0	0
bta-miR-103	ENSBTAT00000043768	LOC616722	1730	1749	1	-22.8	0	1.07e-07	0.324	0	0	-9.87071	14	19	10	3UTR		0	0
bta-miR-103	ENSBTAT00000009293	BLOC1S3	901	934	1	-22.8	1	0.00459363	0.485	0	0	-7.14013	15	18	10	3UTR		0	0
bta-miR-103	ENSBTAT00000018591	FKRP	2121	2176	1	-26.3	1	9.8e-08	0.397	0	0	-6.25121	18	26	12	3UTR		0	0
bta-miR-103	ENSBTAT00000054501	C5AR2	1424	1449	1	-21.5	0	2.24e-05	0.603	0	0	-10.282	13	16	10	3UTR		0	0
bta-miR-103	ENSBTAT00000009350	TMEM143	2175	2192	1	-23.4	0	0.00672869	0.529	0	0	-15.5666	14	17	12	3UTR		0	0
bta-miR-103	ENSBTAT00000015429	MAMSTR	1533	1552	1	-19.6	1	0.0102034	0.5	0	0	-4.99396	16	19	8	3UTR		0	0
bta-miR-103	ENSBTAT00000003073	NUCB1	1602	1617	1	-21.8	0	0.00171808	0.426	0	0	-10.608	14	15	14	3UTR		0	0
bta-miR-103	ENSBTAT00000017752	LOC515600	1981	2016	1	-24.9	1	0.00802018	0.706	0	0	-3.79332	22	35	14	3UTR		0	0
bta-miR-103	ENSBTAT00000023821	MGC157082	2146	2180	1	-28.2	0	0.0001047	0.412	0	0	-7.08104	19	22	11	3UTR		0	0
bta-miR-103	ENSBTAT00000023821	MGC157082	2231	2250	1	-26.7	1	0.00313906	0.529	0	0	-7.3076	17	19	10	3UTR		0	0
bta-miR-103	ENSBTAT00000009878	CACNG7	1634	1661	1	-26.8	0	0.000337415	0.426	0	0	-7.91236	21	27	10	3UTR		0	0
bta-miR-103	ENSBTAT00000004324	LOC104968476	2767	2793	1	-25.4	1	0.000829356	0.529	0	0	-7.10805	21	26	9	3UTR		0	0
bta-miR-103	ENSBTAT00000004486	LOC616329	4738	4766	1	-21.1	1	0.000169038	0.5	0	0	-5.26888	17	21	8	3UTR		0	0
bta-miR-103	ENSBTAT00000012837	A1BG	1632	1648	1	-20.4	0	6.91e-05	0.353	0	0	-10.1954	14	16	12	3UTR		0	0
bta-miR-103	ENSBTAT00000000244	MMD	2528	2552	1	-21.2	0	0.00115981	0.618	0	0	-13.5728	18	24	10	3UTR		0	0
bta-miR-103	ENSBTAT00000002299	CLIC6	4034	4070	1	-20.4	1	0.00429091	0.441	0	0	-3.79332	16	21	8	3UTR		0	0
bta-miR-103	ENSBTAT00000037243	RCAN1	2010	2031	1	-20.6	1	0.00100472	0.574	0	0	-5.52986	16	21	6	3UTR		0	0
bta-miR-103	ENSBTAT00000018387	C1H21orf140	820	858	1	-19.6	1	2.13e-05	0.456	0	0	-10.2546	15	20	10	3UTR		0	0
bta-miR-103	ENSBTAT00000029333	ITSN1	5467	5508	1	-22.6	1	5.74e-10	0.456	0	0	-9.2861	15	24	7	3UTR		0	0
bta-miR-103	ENSBTAT00000012108	GART	3157	3175	1	-20	1	5.81e-05	0.456	0	0	-6.32527	15	18	7	3UTR		0	0
bta-miR-103	ENSBTAT00000001660	TMEM50B	1888	1908	1	-20.5	1	0.00310375	0.574	0	0	-5.26888	16	20	8	3UTR		0	0
bta-miR-103	ENSBTAT00000005416	BACH1	3330	3353	1	-22	1	0.000885201	0.588	0	0	-7.3076	15	20	7	3UTR		0	0
bta-miR-103	ENSBTAT00000049004	APP	2760	2778	1	-20.8	1	0.00936048	0.647	0	0	-4.17062	15	18	8	3UTR		0	0
bta-miR-103	ENSBTAT00000065805	NRIP1	6889	6915	1	-23.2	0	2.3e-05	0.559	0	0	-13.6706	17	26	9	3UTR		0	0
bta-miR-103	ENSBTAT00000005868	ST3GAL6	2812	2865	1	-22.5	1	0.000249481	0.412	0	0	-5.03583	19	25	13	3UTR		0	0
bta-miR-103	ENSBTAT00000022522	SENP7	4144	4176	1	-20.2	1	0.00740454	0.676	0	0	-11.2306	18	32	12	3UTR		0	0
bta-miR-103	ENSBTAT00000015755	BTLA	2196	2231	1	-24.3	1	0.00373718	0.632	0	0	-7.10297	19	35	9	3UTR		0	0
bta-miR-103	ENSBTAT00000006550	CCDC191	2931	2948	1	-20.4	0	2.02e-05	0.382	0	0	-7.60443	14	17	10	3UTR		0	0
bta-miR-103	ENSBTAT00000011866	UPK1B	958	977	1	-20.6	1	0.00467308	0.485	0	0	-11.4405	15	19	8	3UTR		0	0
bta-miR-103	ENSBTAT00000029891	FSTL1	1318	1339	1	-22.6	1	1.51e-05	0.456	0	0	-10.1892	17	21	9	3UTR		0	0
bta-miR-103	ENSBTAT00000029891	FSTL1	1795	1813	1	-18.8	0	0.00258512	0.471	0	0	-9.6003	15	18	10	3UTR		0	0
bta-miR-103	ENSBTAT00000011669	GOLGB1	10227	10251	1	-26.3	1	0.000147684	0.529	0	0	-6.19951	20	24	13	3UTR		0	0
bta-miR-103	ENSBTAT00000006685	DIRC2	1817	1844	1	-19.2	1	0.000472897	0.632	0	0	-3.93757	20	27	9	3UTR		0	0
bta-miR-103	ENSBTAT00000046389	SENP5	3610	3668	1	-25.9	1	0.00012483	0.515	0	0	-7.16335	18	28	10	3UTR		0	0
bta-miR-103	ENSBTAT00000052188	LRRC15	4805	4825	1	-23.2	0	0.000143332	0.529	0	0	-8.36903	16	20	12	3UTR		0	0
bta-miR-103	ENSBTAT00000006711	DGKG	5552	5574	1	-21.1	1	0.0027628	0.456	0	0	-7.51743	18	22	14	3UTR		0	0
bta-miR-103	ENSBTAT00000032213	EIF4G1	4964	4984	1	-22.4	1	0.00413979	0.412	0	0	-4.65016	16	20	12	3UTR		0	0
bta-miR-103	ENSBTAT00000052221	VWA5B2	4225	4249	1	-26.4	0	6.12e-05	0.382	0	0	-6.82535	19	24	13	3UTR		0	0
bta-miR-103	ENSBTAT00000032142	ABCC5	1024	1042	1	-23.2	0	0.000128769	0.559	0	0	-9.81149	15	18	9	3UTR		0	0
bta-miR-103	ENSBTAT00000032142	ABCC5	1857	1882	1	-21.5	0	0.165839	0.515	0	0	-7.23797	17	25	13	3UTR		0	0
bta-miR-103	ENSBTAT00000032142	ABCC5	1902	1932	1	-19.5	1	0.000265686	0.588	0	0	-3.79332	19	30	9	3UTR		0	0
bta-miR-103	ENSBTAT00000015114	KCNMB2	1302	1318	1	-20.4	0	0.000677414	0.574	0	0	-11.0902	14	16	9	3UTR		0	0
bta-miR-103	ENSBTAT00000015600	TNIK	6612	6656	1	-23.4	1	0.000140462	0.588	0	0	-7.54034	17	21	7	3UTR		0	0
bta-miR-103	ENSBTAT00000015600	TNIK	5175	5200	1	-21.3	0	0.000419719	0.515	0	0	-7.91236	17	25	11	3UTR		0	0
bta-miR-103	ENSBTAT00000044885	LRRC34	1886	1907	1	-17.3	1	0.0271147	0.691	0	0	-7.5866	12	14	12	3UTR		0	0
bta-miR-103	ENSBTAT00000044888	MYNN	2447	2498	1	-26.6	1	0.000274506	0.618	0	0	-7.28438	18	21	13	3UTR		0	0
bta-miR-103	ENSBTAT00000063595	SPTSSB	1175	1220	1	-22	1	3.34e-05	0.544	0	0	-8.3038	15	18	9	3UTR		0	0
bta-miR-103	ENSBTAT00000023031	ARL14	2431	2452	1	-20.4	1	0.000167153	0.588	0	0	-5.76291	16	21	10	3UTR		0	0
bta-miR-103	ENSBTAT00000044404	SIAH2	1754	1773	1	-20.7	0	8.38e-06	0.529	0	0	-8.82806	17	19	14	3UTR		0	0
bta-miR-103	ENSBTAT00000014803	RNF13	2197	2221	1	-19.9	0	0.000377936	0.676	0	0	-12.6323	19	24	15	3UTR		0	0
bta-miR-103	ENSBTAT00000053587	LOC786256	519	547	1	-20.1	0	0.0148398	0.691	0	0	-5.49511	21	28	12	3UTR		0	0
bta-miR-103	ENSBTAT00000015389	CHST2	3106	3127	1	-20	1	0.00616202	0.676	0	0	-5.03583	17	21	8	3UTR		0	0
bta-miR-103	ENSBTAT00000008169	TFDP2	5429	5464	1	-20.4	0	0.000454059	0.647	0	0	-7.7949	18	21	15	3UTR		0	0
bta-miR-103	ENSBTAT00000052575	ZBTB38	4678	4703	1	-23.2	1	0.0110627	0.574	0	0	-4.84971	14	17	7	3UTR		0	0
bta-miR-103	ENSBTAT00000000988	AMOTL2	4137	4167	1	-24.1	1	4.72e-05	0.544	0	0	-7.3076	15	23	8	3UTR		0	0
bta-miR-103	ENSBTAT00000028342	ABCG1	5788	5809	1	-21.7	1	8.43e-05	0.412	0	0	-5.91553	17	21	9	3UTR		0	0
bta-miR-103	ENSBTAT00000024762	TSPEAR	2258	2298	1	-23.8	0	0.000217261	0.456	0	0	-5.48126	20	40	11	3UTR		0	0
bta-miR-103	ENSBTAT00000063929	UBE2G2	1165	1183	1	-21.2	0	0.000111953	0.456	0	0	-8.70704	15	18	10	3UTR		0	0
bta-miR-103	ENSBTAT00000023149	HSF2BP	1531	1548	1	-20.7	0	0.000207902	0.412	0	0	-10.4754	15	17	10	3UTR		0	0
bta-miR-103	ENSBTAT00000043482	PCBP3	1453	1474	1	-19	0	0.00701639	0.309	0	0	-7.23797	13	16	9	3UTR		0	0
bta-miR-103	ENSBTAT00000061350	TDRP	2371	2390	1	-19.6	0	0.00152942	0.382	0	0	-8.79206	17	19	9	3UTR		0	0
bta-miR-103	ENSBTAT00000006224	RUNX1	3193	3211	1	-21.6	1	2.64e-08	0.426	0	0	-5.03583	15	18	7	3UTR		0	0
bta-miR-103	ENSBTAT00000015764	CHAF1B	2024	2053	1	-22.2	0	0.00643223	0.5	0	0	-6.75067	16	19	10	3UTR		0	0
bta-miR-103	ENSBTAT00000050511	TTC3	6833	6857	1	-22.2	1	0.00113693	0.588	0	0	-11.3517	16	19	9	3UTR		0	0
bta-miR-103	ENSBTAT00000005113	DPH3	2618	2639	1	-21	1	0.00156171	0.515	0	0	-8.55011	16	21	9	3UTR		0	0
bta-miR-103	ENSBTAT00000048665	DAZL	2461	2485	1	-22.8	0	0.00201711	0.397	0	0	-8.05823	18	24	11	3UTR		0	0
bta-miR-103	ENSBTAT00000028199	SATB1	3703	3730	1	-21.5	1	0.0241288	0.618	0	0	-5.18008	20	27	8	3UTR		0	0
bta-miR-103	ENSBTAT00000022470	CYFIP1	4151	4175	1	-23	1	4.63e-05	0.574	0	0	-8.7403	17	24	9	3UTR		0	0
bta-miR-103	ENSBTAT00000001246	PLEKHB2	1699	1718	1	-21	1	0.000211863	0.412	0	0	-8.19652	14	19	7	3UTR		0	0
bta-miR-103	ENSBTAT00000007163	UGGT1	5122	5139	1	-21.6	1	0.00060134	0.456	0	0	-9.2861	15	17	8	3UTR		0	0
bta-miR-103	ENSBTAT00000050755	SAP130	3917	3938	1	-21.5	1	0.00505186	0.603	0	0	-5.52986	19	21	13	3UTR		0	0
bta-miR-103	ENSBTAT00000048226	SLC40A1	2378	2399	1	-22	1	7.01e-05	0.588	0	0	-11.3749	19	21	15	3UTR		0	0
bta-miR-103	ENSBTAT00000012896	NUP35	1083	1105	1	-19.6	1	3.11e-06	0.529	0	0	-10.6729	17	22	9	3UTR		0	0
bta-miR-103	ENSBTAT00000016060	PDE1A	2115	2137	1	-19.2	0	0.0139946	0.544	0	0	-15.0997	16	22	9	3UTR		0	0
bta-miR-103	ENSBTAT00000030828	ZNF385B	2209	2232	1	-19.8	0	0.0374033	0.662	0	0	-10.608	17	23	10	3UTR		0	0
bta-miR-103	ENSBTAT00000025394	METAP1D	1208	1271	1	-23.6	0	5.87e-05	0.397	0	0	-10.6827	17	38	13	3UTR		0	0
bta-miR-103	ENSBTAT00000038492	METAP1D	1287	1324	1	-23.8	0	5.87e-05	0.397	0	0	-10.6827	17	37	13	3UTR		0	0
bta-miR-103	ENSBTAT00000011484	SSB	1740	1755	1	-20.1	1	0.0130666	0.662	0	0	-4.957	14	15	14	3UTR		0	0
bta-miR-103	ENSBTAT00000024550	GCA	2423	2442	1	-19.7	1	5.92e-05	0.529	0	0	-7.3076	15	19	8	3UTR		0	0
bta-miR-103	ENSBTAT00000010968	CYTIP	1382	1400	1	-18.8	1	0.00189724	0.662	0	0	-12.1109	13	18	9	3UTR		0	0
bta-miR-103	ENSBTAT00000045869	RND3	1543	1589	1	-22	1	0.00020274	0.529	0	0	-5.08246	17	19	17	3UTR		0	0
bta-miR-103	ENSBTAT00000020335	ORC4	1805	1857	1	-24.6	1	0.000768489	0.632	0	0	-7.14013	18	23	10	3UTR		0	0
bta-miR-103	ENSBTAT00000001406	CXCR4	1633	1653	1	-21	0	0.000456335	0.706	0	0	-8.85129	16	20	10	3UTR		0	0
bta-miR-103	ENSBTAT00000050672	C1QL2	1555	1587	1	-25.3	1	0.000193678	0.412	0	0	-7.67449	17	22	8	3UTR		0	0
bta-miR-103	ENSBTAT00000060969	EPB41L5	6206	6223	1	-22.3	0	0.00286717	0.559	0	0	-11.6738	13	17	6	3UTR		0	0
bta-miR-103	ENSBTAT00000010351	STAT1	3127	3149	1	-20	1	0.000680766	0.662	0	0	-6.08354	20	22	18	3UTR		0	0
bta-miR-103	ENSBTAT00000022316	SLC39A10	4763	4791	1	-24.5	1	0.0172837	0.647	0	0	-3.79332	15	17	15	3UTR		0	0
bta-miR-103	ENSBTAT00000033018	SPATS2L	1959	1982	1	-18.8	0	0.000423733	0.559	0	0	-12.0101	20	23	11	3UTR		0	0
bta-miR-103	ENSBTAT00000011435	ICA1L	2496	2537	1	-25.9	0	0.0441895	0.441	0	0	-8.70704	16	26	9	3UTR		0	0
bta-miR-103	ENSBTAT00000065285	NBEAL1	8788	8818	1	-21.7	0	0.000675771	0.676	0	0	-6.9696	18	25	12	3UTR		0	0
bta-miR-103	ENSBTAT00000014638	RAPH1	6233	6252	1	-24.3	0	0.00279219	0.603	0	0	-7.65065	17	19	11	3UTR		0	0
bta-miR-103	ENSBTAT00000014638	RAPH1	5499	5527	1	-23.2	1	6.37e-05	0.662	0	0	-6.10696	17	22	13	3UTR		0	0
bta-miR-103	ENSBTAT00000014638	RAPH1	7453	7479	1	-23	1	0.00037727	0.559	0	0	-7.28438	20	26	9	3UTR		0	0
bta-miR-103	ENSBTAT00000029301	NDUFS1	2988	3015	1	-22.4	1	0.00221518	0.676	0	0	-9.02428	19	27	9	3UTR		0	0
bta-miR-103	ENSBTAT00000035293	C2H2orf80	941	960	1	-18.2	0	0.00206774	0.647	0	0	-14.2776	15	19	10	3UTR		0	0
bta-miR-103	ENSBTAT00000063898	RPE	809	826	1	-18.4	1	7.46e-05	0.588	0	0	-7.51743	14	17	11	3UTR		0	0
bta-miR-103	ENSBTAT00000020055	LANCL1	4205	4234	1	-24.7	1	0.0336537	0.471	0	0	-6.6181	17	22	9	3UTR		0	0
bta-miR-103	ENSBTAT00000022158	CPS1	4909	4931	1	-20.7	1	0.00995737	0.647	0	0	-4.957	17	22	13	3UTR		0	0
bta-miR-103	ENSBTAT00000013707	ARPC2	1008	1028	1	-21.6	1	0.00120073	0.588	0	0	-11.254	19	20	19	3UTR		0	0
bta-miR-103	ENSBTAT00000005141	PNKD	1765	1784	1	-19.7	0	0.0013662	0.382	0	0	-9.77654	16	19	9	3UTR		0	0
bta-miR-103	ENSBTAT00000054216	ZBTB9	1490	1507	1	-18.9	1	0.00054111	0.515	0	0	-14.7217	14	17	7	3UTR		0	0
bta-miR-103	ENSBTAT00000047737	IP6K3	1683	1717	1	-25.5	0	6.84e-06	0.485	0	0	-6.62614	17	19	17	3UTR		0	0
bta-miR-103	ENSBTAT00000021459	PACSIN1	3720	3741	1	-22.2	1	0.000252355	0.324	0	0	-7.78178	16	21	11	3UTR		0	0
bta-miR-103	ENSBTAT00000011001	CDKN1A	727	745	1	-20.8	1	0.071661	0.441	0	0	-14.5774	15	18	9	3UTR		0	0
bta-miR-103	ENSBTAT00000009890	CPNE5	2769	2818	1	-25.5	1	1.05e-05	0.471	0	0	-5.81384	16	19	11	3UTR		0	0
bta-miR-103	ENSBTAT00000016884	GLO1	1530	1586	1	-23.9	0	0.00029173	0.456	0	0	-8.05661	16	20	10	3UTR		0	0
bta-miR-103	ENSBTAT00000036988	DAAM2	5556	5581	1	-22.6	0	7.26e-05	0.412	0	0	-11.1417	18	25	12	3UTR		0	0
bta-miR-103	ENSBTAT00000013792	MOCS1	2376	2396	1	-22.4	1	9.14e-05	0.382	0	0	-6.13885	16	20	7	3UTR		0	0
bta-miR-103	ENSBTAT00000003791	UNC5CL	2989	3010	1	-23.8	1	0.000870668	0.441	0	0	-5.03583	17	21	9	3UTR		0	0
bta-miR-103	ENSBTAT00000011817	TOMM6	496	520	1	-21.3	1	0.0234141	0.632	0	0	-5.03583	18	24	8	3UTR		0	0
bta-miR-103	ENSBTAT00000036067	TAF8	967	985	1	-22.4	0	0.0017034	0.412	0	0	-9.45605	15	18	11	3UTR		0	0
bta-miR-103	ENSBTAT00000025250	XPO5	3989	4010	1	-23.4	1	7.09e-07	0.338	0	0	-10.198	15	21	9	3UTR		0	0
bta-miR-103	ENSBTAT00000004547	ENPP4	3490	3509	1	-21.3	0	0.000580825	0.5	0	0	-9.20149	17	19	14	3UTR		0	0
bta-miR-103	ENSBTAT00000028674	GSTA5	807	833	1	-19.4	1	0.0102392	0.676	0	0	-11.2074	17	20	13	3UTR		0	0
bta-miR-103	ENSBTAT00000028640	GSTA4	790	810	1	-21.7	1	0.00187589	0.5	0	0	-6.6181	17	20	9	3UTR		0	0
bta-miR-103	ENSBTAT00000010709	GCM1	1557	1573	1	-21.4	0	0.00245779	0.515	0	0	-7.27064	14	16	9	3UTR		0	0
bta-miR-103	ENSBTAT00000046285	BOLA-DQA5	1140	1170	1	-19.2	0	0.0004804	0.588	0	0	-11.6738	17	30	12	3UTR		0	0
bta-miR-103	ENSBTAT00000005815	PPT2	1187	1206	1	-21	1	0.00104399	0.5	0	0	-11.3749	14	19	7	3UTR		0	0
bta-miR-103	ENSBTAT00000013135	FLOT1	1881	1898	1	-18.9	0	0.104002	0.485	0	0	-13.652	14	17	11	3UTR		0	0
bta-miR-103	ENSBTAT00000009104	PPP1R10	3329	3347	1	-22.3	0	0.000189881	0.324	0	0	-10.3815	14	18	8	3UTR		0	0
bta-miR-103	ENSBTAT00000050226	LOC785873	3097	3114	1	-20.5	1	0.0017673	0.559	0	0	-6.6181	14	17	9	3UTR		0	0
bta-miR-103	ENSBTAT00000045740	PPP1R11	1511	1545	1	-21.5	1	0.00111694	0.544	0	0	-5.08246	19	29	8	3UTR		0	0
bta-miR-103	ENSBTAT00000035587	ZSCAN26	2501	2525	1	-20.5	1	9.37e-05	0.618	0	0	-5.52986	19	24	8	3UTR		0	0
bta-miR-103	ENSBTAT00000014277	ABT1	956	1005	1	-22.7	0	5.12e-06	0.5	0	0	-9.28323	17	23	11	3UTR		0	0
bta-miR-103	ENSBTAT00000045015	HMGN4	568	596	1	-20.1	0	0.0194332	0.706	0	0	-5.49511	21	28	12	3UTR		0	0
bta-miR-103	ENSBTAT00000045015	HMGN4	931	968	1	-18.6	0	0.00955776	0.529	0	0	-10.9974	15	29	10	3UTR		0	0
bta-miR-103	ENSBTAT00000044998	H4	1385	1420	1	-21.6	1	0.0415586	0.662	0	0	-7.16335	14	18	8	3UTR		0	0
bta-miR-103	ENSBTAT00000044998	H4	948	973	1	-21.4	1	3.01e-05	0.544	0	0	-5.18008	17	25	9	3UTR		0	0
bta-miR-103	ENSBTAT00000036665	HIST1H2BA	1672	1693	1	-20.6	0	0.0086709	0.588	0	0	-12.4308	17	21	14	3UTR		0	0
bta-miR-103	ENSBTAT00000012095	NRSN1	1159	1184	1	-22.7	1	0.00532667	0.618	0	0	-3.79332	16	18	16	3UTR		0	0
bta-miR-103	ENSBTAT00000020313	PRL	828	851	1	-22.7	1	0.000704628	0.662	0	0	-6.23647	21	23	17	3UTR		0	0
bta-miR-103	ENSBTAT00000044692	ATXN1	4226	4244	1	-21.2	0	0.0103121	0.529	0	0	-6.51454	16	18	12	3UTR		0	0
bta-miR-103	ENSBTAT00000044544	CD83	917	949	1	-24.2	1	0.00202506	0.471	0	0	-5.45975	19	24	12	3UTR		0	0
bta-miR-103	ENSBTAT00000022819	TBC1D7	1280	1302	1	-19.7	1	0.00735259	0.559	0	0	-6.67474	17	22	11	3UTR		0	0
bta-miR-103	ENSBTAT00000025973	NEDD9	1771	1815	1	-22.2	1	0.00267564	0.544	0	0	-11.254	15	20	9	3UTR		0	0
bta-miR-103	ENSBTAT00000001494	SNRNP48	2277	2313	1	-20.9	1	0.00287734	0.5	0	0	-14.7217	14	21	7	3UTR		0	0
bta-miR-103	ENSBTAT00000008253	SSR1	1466	1489	1	-19.2	1	0.000400503	0.603	0	0	-8.89989	17	23	7	3UTR		0	0
bta-miR-103	ENSBTAT00000065079	PPP1R3G	4134	4155	1	-23.6	1	0.00161198	0.309	0	0	-7.14013	17	21	10	3UTR		0	0
bta-miR-103	ENSBTAT00000000115	FAM69C	1588	1610	1	-22.6	1	6.76e-05	0.324	0	0	-11.2074	17	22	8	3UTR		0	0
bta-miR-103	ENSBTAT00000030415	C24H18orf63	2133	2169	1	-18.3	1	0.00180875	0.559	0	0	-14.554	16	21	8	3UTR		0	0
bta-miR-103	ENSBTAT00000002357	SYT4	3793	3820	1	-23	1	0.0333354	0.662	0	0	-3.79332	18	21	16	3UTR		0	0
bta-miR-103	ENSBTAT00000002357	SYT4	2878	2904	1	-19.8	1	0.00380557	0.632	0	0	-3.79332	21	26	12	3UTR		0	0
bta-miR-103	ENSBTAT00000027036	GAREM1	6401	6424	1	-22.8	1	6.18e-05	0.515	0	0	-6.19951	20	23	7	3UTR		0	0
bta-miR-103	ENSBTAT00000029228	DSG2	4305	4324	1	-19.3	1	0.0670853	0.735	0	0	-5.08246	17	19	12	3UTR		0	0
bta-miR-103	ENSBTAT00000048309	DSC3	2602	2653	1	-24.3	1	3.51e-05	0.441	0	0	-7.34947	16	20	9	3UTR		0	0
bta-miR-103	ENSBTAT00000028238	CDH2	3225	3244	1	-20.4	0	0.000132939	0.456	0	0	-8.68381	16	19	11	3UTR		0	0
bta-miR-103	ENSBTAT00000025341	AQP4	2137	2154	1	-20.3	1	0.0103735	0.485	0	0	-12.2551	15	17	9	3UTR		0	0
bta-miR-103	ENSBTAT00000015327	SS18	2826	2867	1	-20.5	1	0.014608	0.647	0	0	-8.04305	14	19	7	3UTR		0	0
bta-miR-103	ENSBTAT00000010886	GREB1L	9200	9221	1	-21.2	0	0.000184293	0.544	0	0	-10.608	16	21	12	3UTR		0	0
bta-miR-103	ENSBTAT00000027516	ADCYAP1	1269	1285	1	-19.1	0	0.0023126	0.515	0	0	-17.0124	13	16	7	3UTR		0	0
bta-miR-103	ENSBTAT00000003904	SMCHD1	6158	6191	1	-22.2	0	0.00197136	0.485	0	0	-7.48298	18	33	10	3UTR		0	0
bta-miR-103	ENSBTAT00000037254	MYL12B	710	729	1	-21.8	1	0.00357087	0.529	0	0	-11.2306	16	19	8	3UTR		0	0
bta-miR-103	ENSBTAT00000037254	MYL12B	795	819	1	-20.4	1	0.00605644	0.603	0	0	-3.79332	19	24	10	3UTR		0	0
bta-miR-103	ENSBTAT00000066041	RAB31	2921	2942	1	-23.7	0	9.86e-06	0.426	0	0	-10.2836	18	21	10	3UTR		0	0
bta-miR-103	ENSBTAT00000049050	SEH1L	2864	2883	1	-18.9	1	0.00516437	0.426	0	0	-7.10297	15	19	10	3UTR		0	0
bta-miR-103	ENSBTAT00000036594	SMAD2	7280	7319	1	-25.3	1	5.28e-05	0.559	0	0	-3.79332	18	25	11	3UTR		0	0
bta-miR-103	ENSBTAT00000036594	SMAD2	3210	3230	1	-21.3	0	0.00810197	0.574	0	0	-9.61616	16	20	11	3UTR		0	0
bta-miR-103	ENSBTAT00000017649	SMAD2	1830	1850	1	-20	1	0.00381173	0.662	0	0	-6.97192	16	20	8	3UTR		0	0
bta-miR-103	ENSBTAT00000003444	LOC540193	3140	3192	1	-20.7	1	0.00665589	0.647	0	0	-6.23647	18	22	16	3UTR		0	0
bta-miR-103	ENSBTAT00000013862	VPS4B	1999	2030	1	-24.3	1	0.000139611	0.471	0	0	-8.19652	16	20	7	3UTR		0	0
bta-miR-103	ENSBTAT00000026387	SNRNP25	708	737	1	-19.6	0	0.00678507	0.639	0	0	-7.7949	18	29	12	3UTR		0	0
bta-miR-103	ENSBTAT00000002860	HN1L	2643	2665	1	-20	1	0.000777659	0.603	0	0	-6.10696	16	22	10	3UTR		0	0
bta-miR-103	ENSBTAT00000002865	MAPK8IP3	5175	5194	1	-21.8	0	6.31e-05	0.368	0	0	-9.84749	15	19	11	3UTR		0	0
bta-miR-103	ENSBTAT00000013127	PGP	1564	1592	1	-20.8	1	7.96e-06	0.382	0	0	-11.2074	17	22	8	3UTR		0	0
bta-miR-103	ENSBTAT00000001047	KCTD5	1351	1371	1	-23.8	1	1.94e-06	0.426	0	0	-11.3517	16	20	9	3UTR		0	0
bta-miR-103	ENSBTAT00000065558	CLDN6	1016	1032	1	-21	1	2.49e-06	0.382	0	0	-11.1286	14	16	8	3UTR		0	0
bta-miR-103	ENSBTAT00000021843	MMP25	3472	3513	1	-25.8	1	0.00147917	0.382	0	0	-9.2861	15	17	15	3UTR		0	0
bta-miR-103	ENSBTAT00000006843	ZNF200	2707	2726	1	-16.9	0	0.000738174	0.603	0	0	-9.07604	14	19	9	3UTR		0	0
bta-miR-103	ENSBTAT00000001888	PMM2	1377	1405	1	-21.9	1	0.000603514	0.221	0	0	-13.4976	13	17	9	3UTR		0	0
bta-miR-103	ENSBTAT00000021762	TVP23A	2066	2085	1	-19.4	0	0.00871663	0.412	0	0	-10.974	17	19	13	3UTR		0	0
bta-miR-103	ENSBTAT00000005753	SOCS1	2720	2739	1	-21.8	0	0.0244373	0.471	0	0	-10.4088	15	19	10	3UTR		0	0
bta-miR-103	ENSBTAT00000037460	SNX29	2544	2560	1	-22.2	1	1.24e-05	0.265	0	0	-10.7429	15	16	15	3UTR		0	0
bta-miR-103	ENSBTAT00000027628	ARL6IP1	1464	1514	1	-20.9	1	0.0661173	0.647	0	0	-5.03583	18	22	8	3UTR		0	0
bta-miR-103	ENSBTAT00000064153	THUMPD1	1151	1179	1	-21.5	1	0.00466815	0.662	0	0	-5.18008	18	21	9	3UTR		0	0
bta-miR-103	ENSBTAT00000015592	USP31	7793	7817	1	-23.2	0	0.000107903	0.662	0	0	-5.33701	19	24	13	3UTR		0	0
bta-miR-103	ENSBTAT00000015592	USP31	4455	4475	1	-22.8	1	5.64e-06	0.529	0	0	-8.08492	17	20	10	3UTR		0	0
bta-miR-103	ENSBTAT00000026703	ARHGAP17	3246	3263	1	-22	0	0.00239954	0.515	0	0	-8.32703	14	17	9	3UTR		0	0
bta-miR-103	ENSBTAT00000008061	GTF3C1	6595	6613	1	-23.3	1	0.000101832	0.338	0	0	-9.43035	16	18	11	3UTR		0	0
bta-miR-103	ENSBTAT00000019507	NFATC2IP	1436	1456	1	-18.9	0	0.000254094	0.485	0	0	-10.9506	15	20	9	3UTR		0	0
bta-miR-103	ENSBTAT00000014549	SCARB2	3974	4006	1	-23.4	0	0.014746	0.588	0	0	-8.96875	18	22	12	3UTR		0	0
bta-miR-103	ENSBTAT00000000791	CCNI	2769	2784	1	-21	0	0.000482407	0.559	0	0	-6.85796	14	15	14	3UTR		0	0
bta-miR-103	ENSBTAT00000005694	CNOT6L	1838	1858	1	-21.1	0	0.00533448	0.559	0	0	-7.65065	18	20	13	3UTR		0	0
bta-miR-103	ENSBTAT00000019699	HNRNPDL	1924	1961	1	-24.4	1	7.3e-05	0.559	0	0	-6.81899	18	24	7	3UTR		0	0
bta-miR-103	ENSBTAT00000019699	HNRNPDL	1835	1854	1	-19.8	0	0.0269482	0.676	0	0	-10.7891	16	19	11	3UTR		0	0
bta-miR-103	ENSBTAT00000065725	CDS1	3201	3218	1	-19.8	0	0.0343038	0.676	0	0	-13.9286	14	17	8	3UTR		0	0
bta-miR-103	ENSBTAT00000008532	LOC523503	2983	3018	1	-24.4	1	0.00100919	0.456	0	0	-7.7918	16	21	7	3UTR		0	0
bta-miR-103	ENSBTAT00000009212	IDUA	2880	2911	1	-23.4	1	0.0154284	0.324	0	0	-10.5102	14	18	6	3UTR		0	0
bta-miR-103	ENSBTAT00000028266	FBXL5	2250	2299	1	-21.8	1	0.0061413	0.721	0	0	-4.17062	18	24	15	3UTR		0	0
bta-miR-103	ENSBTAT00000018042	CD38	972	1019	1	-24.1	0	0.00014516	0.456	0	0	-12.8934	14	16	14	3UTR		0	0
bta-miR-103	ENSBTAT00000044642	FGFBP1	1009	1026	1	-19.2	0	0.00414797	0.559	0	0	-13.551	15	17	12	3UTR		0	0
bta-miR-103	ENSBTAT00000002867	GFPT2	2217	2247	1	-21.4	1	0.000453074	0.529	0	0	-3.93757	22	30	9	3UTR		0	0
bta-miR-103	ENSBTAT00000027614	MRPL55	610	628	1	-18.3	1	0.000547319	0.456	0	0	-9.67177	14	18	8	3UTR		0	0
bta-miR-103	ENSBTAT00000002312	NCAN	5431	5447	1	-26	0	0.00150377	0.574	0	0	-17.1102	15	16	15	3UTR		0	0
bta-miR-103	ENSBTAT00000006986	MED26	2493	2516	1	-21.6	0	7.38e-05	0.485	0	0	-17.894	16	23	9	3UTR		0	0
bta-miR-103	ENSBTAT00000064219	FAM32A	749	800	1	-26	0	5.23e-06	0.441	0	0	-8.68381	16	19	9	3UTR		0	0
bta-miR-103	ENSBTAT00000026765	EPHX3	1641	1663	1	-21.2	1	2.23e-05	0.485	0	0	-8.57351	17	22	9	3UTR		0	0
bta-miR-103	ENSBTAT00000008727	PRKACA	2408	2439	1	-18.9	1	2.6e-05	0.382	0	0	-8.917	12	14	12	3UTR		0	0
bta-miR-103	ENSBTAT00000013608	ICAM1	2549	2575	1	-22.6	0	0.0139675	0.515	0	0	-12.9969	17	26	9	3UTR		0	0
bta-miR-103	ENSBTAT00000020887	RAVER1	3170	3189	1	-21.8	1	0.00064544	0.471	0	0	-4.957	15	19	8	3UTR		0	0
bta-miR-103	ENSBTAT00000016342	LDLR	3783	3804	1	-21.4	0	1.56e-05	0.515	0	0	-9.29912	18	21	8	3UTR		0	0
bta-miR-103	ENSBTAT00000003206	RAB11B	856	873	1	-20.1	1	2.26e-05	0.382	0	0	-10.5102	15	17	10	3UTR		0	0
bta-miR-103	ENSBTAT00000023492	RFX2	3892	3933	1	-22.2	0	1.56e-05	0.397	0	0	-8.68381	19	41	10	3UTR		0	0
bta-miR-103	ENSBTAT00000044550	RANBP3	2620	2635	1	-22	0	6.17e-05	0.279	0	0	-9.84749	14	15	14	3UTR		0	0
bta-miR-103	ENSBTAT00000027209	DAPK3	2473	2512	1	-26.3	0	6.52e-06	0.382	0	0	-7.7949	16	18	16	3UTR		0	0
bta-miR-103	ENSBTAT00000019892	TBXA2R	1935	1957	1	-23.3	1	5.09e-09	0.508	0	0	-9.43035	19	22	11	3UTR		0	0
bta-miR-103	ENSBTAT00000000492	S1PR4	1233	1253	1	-21.7	1	2.83e-06	0.353	0	0	-4.65016	15	20	7	3UTR		0	0
bta-miR-103	ENSBTAT00000020081	SGTA	2020	2050	1	-23.5	1	0.00298821	0.382	0	0	-7.14013	19	24	10	3UTR		0	0
bta-miR-103	ENSBTAT00000065504	DIRAS1	4809	4825	1	-22.4	0	2.12e-05	0.456	0	0	-10.0938	15	16	15	3UTR		0	0
bta-miR-103	ENSBTAT00000013182	DOT1L	8210	8236	1	-24.7	1	0.000232835	0.412	0	0	-7.16335	20	26	9	3UTR		0	0
bta-miR-103	ENSBTAT00000011906	AP3D1	4158	4178	1	-20.6	1	0.00341627	0.382	0	0	-9.06125	18	20	13	3UTR		0	0
bta-miR-103	ENSBTAT00000052263	CDC42SE2	2328	2367	1	-24	0	9.3e-06	0.485	0	0	-8.68381	19	24	11	3UTR		0	0
bta-miR-103	ENSBTAT00000023708	C7H5orf63	761	809	1	-23.8	1	0.000104017	0.529	0	0	-10.1324	16	20	9	3UTR		0	0
bta-miR-103	ENSBTAT00000043983	SNX24	1700	1721	1	-21.1	1	0.000896182	0.647	0	0	-4.52877	17	21	10	3UTR		0	0
bta-miR-103	ENSBTAT00000023198	TSPAN17	1075	1095	1	-25.6	0	1.51e-08	0.324	0	0	-10.4754	18	20	11	3UTR		0	0
bta-miR-103	ENSBTAT00000006596	MXD3	788	836	1	-23.7	1	5.63e-07	0.324	0	0	-7.3076	15	19	8	3UTR		0	0
bta-miR-103	ENSBTAT00000019445	DBN1	2163	2199	1	-21.5	1	8.1e-05	0.324	0	0	-9.2861	17	20	14	3UTR		0	0
bta-miR-103	ENSBTAT00000035663	B4GALT7	918	958	1	-22.8	0	0.0123095	0.559	0	0	-11.6899	18	26	8	3UTR		0	0
bta-miR-103	ENSBTAT00000018114	HNRNPAB	1189	1209	1	-16.9	0	0.00779862	0.603	0	0	-12.529	17	20	10	3UTR		0	0
bta-miR-103	ENSBTAT00000028103	LOC788323	1887	1920	1	-21.4	0	0.010813	0.574	0	0	-11.357	15	20	12	3UTR		0	0
bta-miR-103	ENSBTAT00000064792	C2CD4C	2156	2188	1	-22.9	1	1.1e-05	0.456	0	0	-8.57351	20	32	9	3UTR		0	0
bta-miR-103	ENSBTAT00000064681	MED16	3813	3844	1	-25.6	1	4.48e-05	0.309	0	0	-7.3076	15	17	15	3UTR		0	0
bta-miR-103	ENSBTAT00000054521	KISS1R	2883	2901	1	-20.4	1	2.49e-05	0.588	0	0	-8.40586	14	18	8	3UTR		0	0
bta-miR-103	ENSBTAT00000004477	CIRBP	2854	2875	1	-21.2	1	0.00386972	0.382	0	0	-9.16064	17	21	9	3UTR		0	0
bta-miR-103	ENSBTAT00000003926	MBD3	1896	1944	1	-27.1	0	6.2e-06	0.338	0	0	-6.19385	17	22	11	3UTR		0	0
bta-miR-103	ENSBTAT00000020825	HSPA4	4198	4221	1	-23.9	0	0.00322652	0.603	0	0	-5.48126	18	23	12	3UTR		0	0
bta-miR-103	ENSBTAT00000035306	SKP1	598	615	1	-16.9	1	0.000768693	0.632	0	0	-7.35355	14	17	9	3UTR		0	0
bta-miR-103	ENSBTAT00000028682	DDX46	3950	3973	1	-20.7	0	0.00356457	0.529	0	0	-10.4088	18	23	13	3UTR		0	0
bta-miR-103	ENSBTAT00000029021	SMAD5	5132	5157	1	-20.2	1	0.00409832	0.647	0	0	-7.86061	19	25	8	3UTR		0	0
bta-miR-103	ENSBTAT00000064522	LOC518612	6109	6128	1	-22.1	1	0.0136408	0.735	0	0	-7.3076	18	19	18	3UTR		0	0
bta-miR-103	ENSBTAT00000025941	NR3C1	4523	4541	1	-21.8	0	0.00191752	0.485	0	0	-13.6656	15	18	12	3UTR		0	0
bta-miR-103	ENSBTAT00000004224	GPR151	3266	3288	1	-22.3	1	0.00029943	0.618	0	0	-8.00486	17	22	9	3UTR		0	0
bta-miR-103	ENSBTAT00000017197	PPARGC1B	6424	6447	1	-21.2	1	0.00400936	0.588	0	0	-6.15764	19	23	8	3UTR		0	0
bta-miR-103	ENSBTAT00000061140	PDGFRB	4170	4219	1	-27.6	1	0.00213416	0.353	0	0	-7.14013	18	21	10	3UTR		0	0
bta-miR-103	ENSBTAT00000018267	SYNPO	3996	4021	1	-21.1	0	0.0025292	0.5	0	0	-16.1211	15	25	9	3UTR		0	0
bta-miR-103	ENSBTAT00000011109	LARP1	5016	5058	1	-27.1	1	0.000238167	0.471	0	0	-7.16335	16	18	16	3UTR		0	0
bta-miR-103	ENSBTAT00000035086	ITK	2390	2410	1	-19.1	1	0.00126635	0.515	0	0	-7.86061	17	20	12	3UTR		0	0
bta-miR-103	ENSBTAT00000013634	TTC1	1190	1211	1	-20.9	1	0.000979042	0.529	0	0	-7.3076	19	21	14	3UTR		0	0
bta-miR-103	ENSBTAT00000009483	GABRA1	3773	3798	1	-21.4	1	0.00108224	0.662	0	0	-5.22671	20	25	9	3UTR		0	0
bta-miR-103	ENSBTAT00000048212	MAP2K1	1660	1680	1	-19.1	0	0.00373642	0.603	0	0	-14.4587	16	20	11	3UTR		0	0
bta-miR-103	ENSBTAT00000011032	ITGA11	4723	4742	1	-21.7	1	6.04e-05	0.426	0	0	-11.3616	14	19	8	3UTR		0	0
bta-miR-103	ENSBTAT00000009407	NYNRIN	6616	6630	1	-22.1	0	0.00253727	0.368	0	0	-8.70704	13	14	13	3UTR		0	0
bta-miR-103	ENSBTAT00000003522	TINF2	1488	1509	1	-20.8	1	0.00675347	0.603	0	0	-7.10297	16	21	10	3UTR		0	0
bta-miR-103	ENSBTAT00000008352	CHMP4A	831	857	1	-23.9	0	0.000416532	0.456	0	0	-9.90581	19	26	11	3UTR		0	0
bta-miR-103	ENSBTAT00000055864	AP1G2	3043	3075	1	-26	1	5.07e-05	0.382	0	0	-10.1324	19	23	12	3UTR		0	0
bta-miR-103	ENSBTAT00000020151	METTL3	1902	1927	1	-24.7	0	9.83e-07	0.574	0	0	-9.97295	18	20	18	3UTR		0	0
bta-miR-103	ENSBTAT00000020149	TOX4	2042	2064	1	-21.2	1	0.0347037	0.544	0	0	-14.5774	15	22	6	3UTR		0	0
bta-miR-103	ENSBTAT00000066271	LOC101907138	1077	1116	1	-21.9	1	0.000800195	0.632	0	0	-12.5153	19	39	11	3UTR		0	0
bta-miR-103	ENSBTAT00000036177	NOP10	1237	1306	1	-20.6	0	0.0145525	0.559	0	0	-12.8953	16	44	8	3UTR		0	0
bta-miR-103	ENSBTAT00000065609	GREM1	1133	1156	1	-22.3	1	0.00454196	0.471	0	0	-8.917	17	23	7	3UTR		0	0
bta-miR-103	ENSBTAT00000029157	FAM98B	1872	1893	1	-21.9	0	0.00677546	0.721	0	0	-10.0938	17	19	17	3UTR		0	0
bta-miR-103	ENSBTAT00000061544	GPR176	2133	2157	1	-19.4	0	0.000226648	0.61	0	0	-11.7717	16	24	12	3UTR		0	0
bta-miR-103	ENSBTAT00000005794	BAHD1	2911	2928	1	-21.5	1	2.45e-06	0.426	0	0	-12.4177	16	17	16	3UTR		0	0
bta-miR-103	ENSBTAT00000004148	RPUSD2	2354	2378	1	-22.3	1	0.000208812	0.618	0	0	-4.67302	19	24	11	3UTR		0	0
bta-miR-103	ENSBTAT00000021672	RHOV	1042	1073	1	-21.4	1	6.23e-05	0.544	0	0	-7.14013	21	31	10	3UTR		0	0
bta-miR-103	ENSBTAT00000038963	CHP1	1693	1715	1	-20.1	1	0.00200471	0.544	0	0	-4.957	16	22	11	3UTR		0	0
bta-miR-103	ENSBTAT00000014270	NDUFAF1	1250	1268	1	-20	1	4.32e-06	0.559	0	0	-14.2331	16	18	9	3UTR		0	0
bta-miR-103	ENSBTAT00000011671	TMEM87A	2688	2722	1	-25.2	1	0.00732128	0.574	0	0	-10.6544	16	19	9	3UTR		0	0
bta-miR-103	ENSBTAT00000054209	KIAA0101	791	833	1	-21.3	1	0.00151697	0.559	0	0	-10.0215	14	22	10	3UTR		0	0
bta-miR-103	ENSBTAT00000022377	SNX22	759	779	1	-22.5	0	0.0616477	0.559	0	0	-14.0118	17	20	9	3UTR		0	0
bta-miR-103	ENSBTAT00000035934	CGNL1	6601	6621	1	-20.2	1	0.00145599	0.662	0	0	-8.89481	15	20	6	3UTR		0	0
bta-miR-103	ENSBTAT00000016464	RAB27A	2464	2506	1	-24.3	1	0.000973953	0.618	0	0	-8.40586	16	24	8	3UTR		0	0
bta-miR-103	ENSBTAT00000016464	RAB27A	1599	1620	1	-22.8	1	0.000731055	0.632	0	0	-7.60568	17	21	7	3UTR		0	0
bta-miR-103	ENSBTAT00000002162	UNC13C	8361	8410	1	-25.9	1	0.0130477	0.618	0	0	-3.93757	19	24	7	3UTR		0	0
bta-miR-103	ENSBTAT00000034795	FAM214A	4235	4263	1	-26.4	1	0.000554599	0.5	0	0	-6.09222	18	22	11	3UTR		0	0
bta-miR-103	ENSBTAT00000014642	ARPP19	1338	1397	1	-27.6	1	0.00351728	0.574	0	0	-3.93757	23	34	12	3UTR		0	0
bta-miR-103	ENSBTAT00000008516	MYO5A	10147	10170	1	-25.9	1	5.37e-05	0.485	0	0	-7.07546	18	23	12	3UTR		0	0
bta-miR-103	ENSBTAT00000008516	MYO5A	11313	11333	1	-20.2	1	0.00489555	0.691	0	0	-8.42926	17	20	10	3UTR		0	0
bta-miR-103	ENSBTAT00000017862	COPS2	2539	2562	1	-23.3	1	0.000181834	0.544	0	0	-5.08276	17	23	7	3UTR		0	0
bta-miR-103	ENSBTAT00000022914	EID1	735	753	1	-18.7	0	0.176258	0.721	0	0	-13.6656	16	18	12	3UTR		0	0
bta-miR-103	ENSBTAT00000019278	FERMT2	3162	3181	1	-20	0	2.69e-05	0.529	0	0	-16.2818	14	19	8	3UTR		0	0
bta-miR-103	ENSBTAT00000043779	MAPK1IP1L	3651	3670	1	-22.9	0	0.0195225	0.662	0	0	-14.6753	15	19	11	3UTR		0	0
bta-miR-103	ENSBTAT00000043779	MAPK1IP1L	3010	3029	1	-19.8	1	7.05e-05	0.529	0	0	-11.5997	15	19	9	3UTR		0	0
bta-miR-103	ENSBTAT00000006780	PELI2	2012	2034	1	-22.1	0	0.00276328	0.529	0	0	-9.29912	19	22	11	3UTR		0	0
bta-miR-103	ENSBTAT00000017336	EXOC5	3960	3980	1	-21.5	1	0.00444967	0.618	0	0	-7.3964	18	20	12	3UTR		0	0
bta-miR-103	ENSBTAT00000027888	SNAPC1	2010	2070	1	-21.7	1	0.0990265	0.662	0	0	-3.79332	17	32	8	3UTR		0	0
bta-miR-103	ENSBTAT00000039904	PLEKHG3	4436	4482	1	-26.7	1	0.000580515	0.574	0	0	-8.55011	17	21	10	3UTR		0	0
bta-miR-103	ENSBTAT00000063605	PLEKHG3	4181	4227	1	-26.7	1	0.000580515	0.574	0	0	-8.55011	17	21	10	3UTR		0	0
bta-miR-103	ENSBTAT00000021699	ATP6V1D	1071	1111	1	-20.3	1	0.00153768	0.588	0	0	-5.03583	14	21	7	3UTR		0	0
bta-miR-103	ENSBTAT00000024352	PIGH	1002	1052	1	-19.1	1	0.000136764	0.662	0	0	-3.79332	21	50	10	3UTR		0	0
bta-miR-103	ENSBTAT00000002535	RDH11	1183	1201	1	-19.7	0	0.00479206	0.485	0	0	-9.55161	15	18	10	3UTR		0	0
bta-miR-103	ENSBTAT00000028279	DCAF5	2830	2850	1	-21.8	1	0.0011235	0.529	0	0	-12.2785	16	20	8	3UTR		0	0
bta-miR-103	ENSBTAT00000013186	GALNT16	1933	1954	1	-20.7	1	0.00657959	0.382	0	0	-9.2861	14	21	10	3UTR		0	0
bta-miR-103	ENSBTAT00000023664	ERH	366	416	1	-21.6	0	4.97e-05	0.515	0	0	-8.79206	18	23	13	3UTR		0	0
bta-miR-103	ENSBTAT00000011311	PLEKHD1	1820	1844	1	-21.6	0	0.0652414	0.354	0	0	-10.608	13	19	9	3UTR		0	0
bta-miR-103	ENSBTAT00000005032	SUSD6	4454	4474	1	-24.2	0	4.96e-07	0.412	0	0	-9.87071	14	20	10	3UTR		0	0
bta-miR-103	ENSBTAT00000004838	LOC532366	4959	5001	1	-22.7	1	1.8e-05	0.588	0	0	-3.93757	17	24	7	3UTR		0	0
bta-miR-103	ENSBTAT00000035650	SIPA1L1	6972	6996	1	-22.4	0	0.0423312	0.485	0	0	-5.69428	19	24	8	3UTR		0	0
bta-miR-103	ENSBTAT00000002891	ACOT2	1748	1800	1	-21.8	1	0.00377479	0.647	0	0	-3.93757	20	25	8	3UTR		0	0
bta-miR-103	ENSBTAT00000012212	PNMA1	2098	2121	1	-21.7	1	0.000758639	0.5	0	0	-6.85115	17	23	13	3UTR		0	0
bta-miR-103	ENSBTAT00000043138	LIN52	1032	1053	1	-18.9	0	0.00217402	0.5	0	0	-11.6798	16	21	14	3UTR		0	0
bta-miR-103	ENSBTAT00000008796	RPS6KL1	1837	1852	1	-20.9	1	0.000855063	0.412	0	0	-12.1109	14	15	14	3UTR		0	0
bta-miR-103	ENSBTAT00000018196	PGF	1231	1254	1	-21.5	1	0.000544087	0.353	0	0	-7.14013	17	23	8	3UTR		0	0
bta-miR-103	ENSBTAT00000061421	MLH3	4969	4990	1	-21.5	1	0.0385834	0.441	0	0	-9.45357	16	21	10	3UTR		0	0
bta-miR-103	ENSBTAT00000018587	ZC2HC1C	2258	2292	1	-19.4	0	0.0450723	0.529	0	0	-11.357	18	34	10	3UTR		0	0
bta-miR-103	ENSBTAT00000022098	NEK9	3142	3173	1	-27.8	1	0.000178474	0.412	0	0	-9.9649	19	31	10	3UTR		0	0
bta-miR-103	ENSBTAT00000012436	JDP2	1145	1162	1	-19.8	0	4.92e-05	0.338	0	0	-6.50069	14	17	5	3UTR		0	0
bta-miR-103	ENSBTAT00000043072	VASH1	4599	4623	1	-27.4	0	0.00112897	0.353	0	0	-6.9293	18	24	7	3UTR		0	0
bta-miR-103	ENSBTAT00000003502	POMT2	2660	2679	1	-22.4	0	0.000657605	0.426	0	0	-9.54656	16	19	12	3UTR		0	0
bta-miR-103	ENSBTAT00000018145	GTF2A1	2305	2357	1	-22.5	0	0.000306396	0.515	0	0	-5.49511	21	52	11	3UTR		0	0
bta-miR-103	ENSBTAT00000018145	GTF2A1	3025	3045	1	-18.9	1	0.000150032	0.632	0	0	-5.19005	17	20	10	3UTR		0	0
bta-miR-103	ENSBTAT00000014487	RPS6KA5	2725	2744	1	-20.1	1	0.000693734	0.426	0	0	-9.43035	15	19	7	3UTR		0	0
bta-miR-103	ENSBTAT00000014394	CNNM3	2384	2414	1	-24.8	0	4.01e-05	0.441	0	0	-7.65065	18	30	13	3UTR		0	0
bta-miR-103	ENSBTAT00000052061	TMEM182	2087	2105	1	-20.3	0	1.44e-05	0.426	0	0	-7.91236	17	18	17	3UTR		0	0
bta-miR-103	ENSBTAT00000008093	MRPS9	1614	1633	1	-21.1	1	0.01507	0.75	0	0	-11.3749	16	19	9	3UTR		0	0
bta-miR-103	ENSBTAT00000001440	FHL2	1001	1044	1	-22.9	1	1.34e-05	0.338	0	0	-10.0215	13	20	10	3UTR		0	0
bta-miR-103	ENSBTAT00000020684	TACR1	2190	2208	1	-20	0	0.00174819	0.632	0	0	-14.401	15	18	13	3UTR		0	0
bta-miR-103	ENSBTAT00000006425	SLC4A5	4642	4663	1	-22	1	6.55e-05	0.5	0	0	-6.54929	17	21	9	3UTR		0	0
bta-miR-103	ENSBTAT00000006419	MTHFD2	1155	1175	1	-21.1	0	0.00431103	0.75	0	0	-11.1505	17	20	9	3UTR		0	0
bta-miR-103	ENSBTAT00000011544	SMYD5	1440	1462	1	-23	1	0.000453911	0.309	0	0	-11.744	17	22	7	3UTR		0	0
bta-miR-103	ENSBTAT00000063161	NOTO	1686	1704	1	-21.3	1	0.0681637	0.559	0	0	-10.5102	14	18	6	3UTR		0	0
bta-miR-103	ENSBTAT00000015471	SOS1	8181	8220	1	-22.8	1	6.52e-05	0.471	0	0	-3.79332	17	23	7	3UTR		0	0
bta-miR-103	ENSBTAT00000015471	SOS1	6213	6239	1	-20.4	1	0.0129222	0.662	0	0	-6.08354	18	26	9	3UTR		0	0
bta-miR-103	ENSBTAT00000000943	COX7A2L	979	995	1	-20.5	1	0.00088369	0.618	0	0	-6.6181	14	16	9	3UTR		0	0
bta-miR-103	ENSBTAT00000005457	STON1	2978	3003	1	-20.2	0	0.0123927	0.735	0	0	-11.1556	20	25	9	3UTR		0	0
bta-miR-103	ENSBTAT00000023970	IL36RN	691	730	1	-23.7	0	0.00295981	0.544	0	0	-5.83853	18	28	13	3UTR		0	0
bta-miR-103	ENSBTAT00000024344	C11H2orf68	526	553	1	-20.8	0	0.000139547	0.515	0	0	-7.65065	15	20	10	3UTR		0	0
bta-miR-103	ENSBTAT00000029241	RETSAT	2095	2122	1	-25.9	0	6.53e-05	0.441	0	0	-8.89724	19	21	19	3UTR		0	0
bta-miR-103	ENSBTAT00000027753	TGOLN2	4249	4270	1	-23.7	1	0.00350431	0.485	0	0	-7.16335	16	21	10	3UTR		0	0
bta-miR-103	ENSBTAT00000061137	EHBP1	5019	5038	1	-18.8	1	0.00376503	0.706	0	0	-10.6729	16	19	9	3UTR		0	0
bta-miR-103	ENSBTAT00000012872	ACTR2	1490	1507	1	-22	1	0.000170095	0.529	0	0	-10.1324	16	17	16	3UTR		0	0
bta-miR-103	ENSBTAT00000001384	MXD1	1616	1642	1	-21.5	1	0.000215632	0.426	0	0	-5.8508	17	21	9	3UTR		0	0
bta-miR-103	ENSBTAT00000044505	EHD3	2425	2444	1	-22.8	1	0.00213684	0.559	0	0	-11.3749	14	19	7	3UTR		0	0
bta-miR-103	ENSBTAT00000044473	CAPN13	3007	3049	1	-20.6	1	0.0237755	0.574	0	0	-7.47494	18	28	9	3UTR		0	0
bta-miR-103	ENSBTAT00000005101	SUPT7L	3013	3039	1	-22.3	1	0.000349696	0.559	0	0	-7.28438	21	26	10	3UTR		0	0
bta-miR-103	ENSBTAT00000005098	GPN1	1953	1976	1	-20.4	0	6.13e-05	0.544	0	0	-16.2654	15	23	9	3UTR		0	0
bta-miR-103	ENSBTAT00000024720	DPYSL5	4261	4286	1	-22.6	0	0.0559456	0.588	0	0	-8.32703	16	19	11	3UTR		0	0
bta-miR-103	ENSBTAT00000060987	LDAH	2614	2631	1	-21.8	1	0.000777393	0.559	0	0	-9.45376	16	17	16	3UTR		0	0
bta-miR-103	ENSBTAT00000005577	HPCAL1	1387	1410	1	-20.8	0	0.000241097	0.382	0	0	-9.20819	13	18	9	3UTR		0	0
bta-miR-103	ENSBTAT00000066246	KLF11	3612	3635	1	-21.7	1	0.00809302	0.691	0	0	-7.28438	20	23	11	3UTR		0	0
bta-miR-103	ENSBTAT00000029226	STRBP	3009	3031	1	-22.4	1	0.00224888	0.559	0	0	-7.16335	16	22	6	3UTR		0	0
bta-miR-103	ENSBTAT00000052227	NR6A1	6420	6440	1	-20	0	0.000135457	0.426	0	0	-11.0902	16	20	12	3UTR		0	0
bta-miR-103	ENSBTAT00000065207	NR6A1	6432	6452	1	-20	0	0.000135457	0.426	0	0	-11.0902	16	20	12	3UTR		0	0
bta-miR-103	ENSBTAT00000021584	PTGES2	1427	1471	1	-26.9	1	0.0650903	0.35	0	0	-7.67449	15	18	8	3UTR		0	0
bta-miR-103	ENSBTAT00000064542	TRUB2	1330	1347	1	-21.2	1	0.0121569	0.588	0	0	-6.82767	15	17	11	3UTR		0	0
bta-miR-103	ENSBTAT00000006119	TRUB2	1429	1446	1	-21.2	1	0.0619184	0.636	0	0	-6.82767	15	17	11	3UTR		0	0
bta-miR-103	ENSBTAT00000036128	URM1	2575	2596	1	-20.6	1	6.87e-06	0.412	0	0	-9.59293	16	21	9	3UTR		0	0
bta-miR-103	ENSBTAT00000023834	DOLPP1	974	997	1	-25.9	1	6.25e-06	0.294	0	0	-8.57351	19	23	11	3UTR		0	0
bta-miR-103	ENSBTAT00000042924	SETX	8849	8890	1	-22.4	1	3.99e-05	0.544	0	0	-8.35464	16	21	10	3UTR		0	0
bta-miR-103	ENSBTAT00000006842	TSC1	5017	5037	1	-24.1	0	7.71e-06	0.338	0	0	-8.62473	17	20	10	3UTR		0	0
bta-miR-103	ENSBTAT00000032653	RALGDS	3023	3074	1	-24.3	0	0.000224087	0.471	0	0	-8.16179	19	23	11	3UTR		0	0
bta-miR-103	ENSBTAT00000056852	LCN9	1778	1806	1	-21.8	1	0.000957226	0.452	0	0	-3.79332	15	23	9	3UTR		0	0
bta-miR-103	ENSBTAT00000042758	ABO	1792	1822	1	-22.9	1	3.15e-05	0.426	0	0	-9.9649	16	21	9	3UTR		0	0
bta-miR-103	ENSBTAT00000026283	REXO4	1576	1608	1	-19.9	1	3.61e-06	0.309	0	0	-11.2641	15	19	8	3UTR		0	0
bta-miR-103	ENSBTAT00000066072	FUT7	1213	1232	1	-20.8	0	9.51e-09	0.309	0	0	-12.7977	16	19	9	3UTR		0	0
bta-miR-103	ENSBTAT00000061530	OLFM1	2263	2297	1	-25.3	1	0.0024197	0.441	0	0	-4.79441	21	34	9	3UTR		0	0
bta-miR-103	ENSBTAT00000002289	BET1L	1321	1340	1	-25.2	1	0.000209346	0.397	0	0	-9.9649	17	19	13	3UTR		0	0
bta-miR-103	ENSBTAT00000061079	DIAPH3	4352	4392	1	-22.1	1	0.0322636	0.588	0	0	-4.52877	16	20	10	3UTR		0	0
bta-miR-103	ENSBTAT00000025978	NUDT15	1334	1351	1	-19	0	0.000300208	0.529	0	0	-5.35086	15	17	14	3UTR		0	0
bta-miR-103	ENSBTAT00000013659	ALG11	1801	1818	1	-21.8	1	1.27e-05	0.368	0	0	-9.45376	15	17	13	3UTR		0	0
bta-miR-103	ENSBTAT00000054446	DCLK1	5865	5929	1	-22.3	1	0.000430639	0.588	0	0	-3.79332	20	25	14	3UTR		0	0
bta-miR-103	ENSBTAT00000033031	DCLK1	2316	2334	1	-21.2	1	0.00850677	0.471	0	0	-13.4976	13	18	9	3UTR		0	0
bta-miR-103	ENSBTAT00000024094	HMGB1	933	960	1	-20.3	0	5.77e-05	0.544	0	0	-15.4151	16	21	11	3UTR		0	0
bta-miR-103	ENSBTAT00000063280	MTUS2	6422	6443	1	-22.2	1	0.0014635	0.544	0	0	-7.14013	18	21	10	3UTR		0	0
bta-miR-103	ENSBTAT00000001449	MTUS2	3339	3360	1	-22.2	1	0.0014635	0.544	0	0	-7.14013	18	21	10	3UTR		0	0
bta-miR-103	ENSBTAT00000011448	SLC46A3	1847	1918	1	-21.3	1	0.154645	0.559	0	0	-4.65016	18	41	9	3UTR		0	0
bta-miR-103	ENSBTAT00000002160	RPL21	1545	1563	1	-18	1	0.0232066	0.574	0	0	-5.8367	15	18	12	3UTR		0	0
bta-miR-103	ENSBTAT00000024243	SHISA2	1093	1129	1	-20.8	1	0.00100178	0.471	0	0	-7.4978	18	23	16	3UTR		0	0
bta-miR-103	ENSBTAT00000032888	NUPL1	2618	2636	1	-19.8	0	0.000414991	0.5	0	0	-8.30604	15	18	9	3UTR		0	0
bta-miR-103	ENSBTAT00000004291	MRPL57	446	494	1	-22.3	0	0.00110077	0.515	0	0	-8.36903	19	48	8	3UTR		0	0
bta-miR-103	ENSBTAT00000010916	EEF1AKMT1	1007	1023	1	-19.7	1	0.00061079	0.382	0	0	-9.2627	14	16	9	3UTR		0	0
bta-miR-103	ENSBTAT00000052057	GJB6	1362	1414	1	-23.7	1	0.0232772	0.544	0	0	-3.93757	23	52	10	3UTR		0	0
bta-miR-103	ENSBTAT00000009433	ZMYM5	2335	2358	1	-18.2	0	0.0113263	0.559	0	0	-11.4034	20	23	15	3UTR		0	0
bta-miR-103	ENSBTAT00000023371	RBM26	4518	4538	1	-19.5	1	0.000539578	0.588	0	0	-13.4976	16	20	9	3UTR		0	0
bta-miR-103	ENSBTAT00000005757	SLITRK6	5513	5532	1	-20.1	1	0.00441404	0.647	0	0	-8.55011	14	16	14	3UTR		0	0
bta-miR-103	ENSBTAT00000013298	LOC515333	6548	6577	1	-22	1	0.0426989	0.618	0	0	-7.16335	19	29	10	3UTR		0	0
bta-miR-103	ENSBTAT00000035479	LOC509854	4993	5010	1	-20.4	0	0.000734772	0.5	0	0	-10.3719	14	17	11	3UTR		0	0
bta-miR-103	ENSBTAT00000045151	ATP11A	4944	4982	1	-27.2	1	8.58e-06	0.397	0	0	-4.79441	20	23	18	3UTR		0	0
bta-miR-103	ENSBTAT00000049812	PLCB1	4320	4343	1	-25.5	0	0.000552511	0.485	0	0	-8.3861	18	23	13	3UTR		0	0
bta-miR-103	ENSBTAT00000026288	ANKEF1	3180	3199	1	-21.7	1	0.000570028	0.588	0	0	-6.10696	15	19	9	3UTR		0	0
bta-miR-103	ENSBTAT00000061493	UPF2	3938	3959	1	-23	1	4.71e-05	0.559	0	0	-3.79332	18	21	10	3UTR		0	0
bta-miR-103	ENSBTAT00000061339	NEBL	3817	3837	1	-20.9	1	0.00208451	0.632	0	0	-8.45248	17	20	11	3UTR		0	0
bta-miR-103	ENSBTAT00000013714	FAM188A	2148	2166	1	-18.6	0	0.0759544	0.647	0	0	-12.6708	12	18	9	3UTR		0	0
bta-miR-103	ENSBTAT00000016846	ARHGAP12	2774	2794	1	-21.6	1	4.62e-05	0.559	0	0	-16.0108	13	20	7	3UTR		0	0
bta-miR-103	ENSBTAT00000027271	FERMT1	3228	3244	1	-19.8	1	0.00250181	0.485	0	0	-11.5997	14	16	9	3UTR		0	0
bta-miR-103	ENSBTAT00000011104	AP5S1	953	974	1	-23.2	1	2.62e-06	0.397	0	0	-9.45376	18	21	16	3UTR		0	0
bta-miR-103	ENSBTAT00000024937	C13H20orf27	1099	1120	1	-21.4	1	0.0464246	0.471	0	0	-8.59673	15	21	7	3UTR		0	0
bta-miR-103	ENSBTAT00000005039	PCED1A	1568	1593	1	-24.9	1	9.33e-05	0.382	0	0	-10.1092	19	25	15	3UTR		0	0
bta-miR-103	ENSBTAT00000002338	TGM6	3069	3091	1	-24.5	1	0.000796207	0.485	0	0	-11.2074	17	22	7	3UTR		0	0
bta-miR-103	ENSBTAT00000039334	DNAJC5	3116	3132	1	-26.7	1	4.57e-07	0.338	0	0	-6.09222	15	16	15	3UTR		0	0
bta-miR-103	ENSBTAT00000065880	TPD52L2	3404	3425	1	-23.2	1	7.02e-06	0.412	0	0	-11.3517	15	21	9	3UTR		0	0
bta-miR-103	ENSBTAT00000028291	TPD52L2	1981	2002	1	-23.2	1	7.02e-06	0.412	0	0	-11.3517	15	21	9	3UTR		0	0
bta-miR-103	ENSBTAT00000006018	COL20A1	4881	4902	1	-22.9	1	4.49e-08	0.412	0	0	-3.79332	16	21	7	3UTR		0	0
bta-miR-103	ENSBTAT00000020042	CDH4	3933	3955	1	-23.8	0	0.0003199	0.382	0	0	-8.68381	19	22	7	3UTR		0	0
bta-miR-103	ENSBTAT00000066184	FAM217B	2537	2553	1	-19.8	1	6.67e-05	0.426	0	0	-9.77384	14	16	9	3UTR		0	0
bta-miR-103	ENSBTAT00000055913	ZBP1	1759	1779	1	-22	1	2.31e-05	0.353	0	0	-7.14013	16	20	5	3UTR		0	0
bta-miR-103	ENSBTAT00000010928	FKBP1A	867	885	1	-19	1	5.47e-05	0.618	0	0	-4.84971	15	18	7	3UTR		0	0
bta-miR-103	ENSBTAT00000021521	ID1	918	937	1	-20.4	0	0.0218075	0.721	0	0	-7.75705	17	19	11	3UTR		0	0
bta-miR-103	ENSBTAT00000008572	BCL2L1	1872	1893	1	-20.6	1	1.12e-07	0.382	0	0	-10.5102	16	21	8	3UTR		0	0
bta-miR-103	ENSBTAT00000012845	PDRG1	576	599	1	-24.4	0	0.00738485	0.559	0	0	-7.77425	19	23	7	3UTR		0	0
bta-miR-103	ENSBTAT00000004174	KIF3B	4530	4564	1	-23	0	0.00113373	0.515	0	0	-8.70704	14	19	9	3UTR		0	0
bta-miR-103	ENSBTAT00000007935	SLC17A6	2778	2796	1	-19.7	0	0.0627075	0.735	0	0	-18.2498	14	18	9	3UTR		0	0
bta-miR-103	ENSBTAT00000018762	SRPR	2596	2616	1	-23.9	1	0.000185991	0.441	0	0	-4.65016	17	20	11	3UTR		0	0
bta-miR-103	ENSBTAT00000003732	DCPS	2633	2652	1	-23.3	0	0.000145411	0.382	0	0	-7.65065	14	19	9	3UTR		0	0
bta-miR-103	ENSBTAT00000030224	ZBTB44	8329	8354	1	-23.9	1	0.000285878	0.485	0	0	-3.93757	19	25	8	3UTR		0	0
bta-miR-103	ENSBTAT00000024427	TMEM109	1438	1473	1	-23.1	0	0.00032393	0.5	0	0	-10.0938	14	16	14	3UTR		0	0
bta-miR-103	ENSBTAT00000007506	MGC157408	1210	1262	1	-18.6	1	2.93e-06	0.471	0	0	-9.59801	14	18	7	3UTR		0	0
bta-miR-103	ENSBTAT00000015756	EML3	2925	2944	1	-23.1	0	0.000534149	0.353	0	0	-12.0538	14	19	9	3UTR		0	0
bta-miR-103	ENSBTAT00000015756	EML3	2759	2776	1	-21.5	0	1.83e-05	0.324	0	0	-12.9969	15	17	13	3UTR		0	0
bta-miR-103	ENSBTAT00000001024	TTC9C	1148	1187	1	-21.9	1	0.000800548	0.632	0	0	-12.5153	19	39	11	3UTR		0	0
bta-miR-103	ENSBTAT00000002705	MEN1	2180	2197	1	-21.5	1	3.14e-06	0.382	0	0	-8.3038	15	17	9	3UTR		0	0
bta-miR-103	ENSBTAT00000045202	BANF1	414	442	1	-21.1	1	0.0331673	0.382	0	0	-12.1109	14	16	14	3UTR		0	0
bta-miR-103	ENSBTAT00000015948	SLC29A2	1708	1728	1	-22.1	1	2.66e-06	0.382	0	0	-8.0615	15	20	9	3UTR		0	0
bta-miR-103	ENSBTAT00000026844	BBS1	2741	2779	1	-23.3	0	4.48e-06	0.382	0	0	-10.7941	15	21	10	3UTR		0	0
bta-miR-103	ENSBTAT00000026844	BBS1	3430	3449	1	-22.6	1	0.00110546	0.603	0	0	-13.6602	16	19	9	3UTR		0	0
bta-miR-103	ENSBTAT00000002738	CDK2AP2	659	681	1	-18.7	1	0.00187343	0.471	0	0	-8.3038	17	22	9	3UTR		0	0
bta-miR-103	ENSBTAT00000053969	KMT5B	1727	1750	1	-20	1	0.0016454	0.456	0	0	-3.93757	19	23	10	3UTR		0	0
bta-miR-103	ENSBTAT00000012362	GAL	608	622	1	-20.5	1	0.00141601	0.412	0	0	-12.2638	13	14	13	3UTR		0	0
bta-miR-103	ENSBTAT00000029336	CPT1A	4354	4375	1	-21	0	2.49e-05	0.618	0	0	-9.97295	18	21	9	3UTR		0	0
bta-miR-103	ENSBTAT00000044159	CDKN1C	917	943	1	-19.3	0	5.67e-06	0.324	0	0	-11.8601	16	21	11	3UTR		0	0
bta-miR-103	ENSBTAT00000017372	IGF2	1866	1889	1	-23.2	0	0.000268523	0.471	0	0	-8.81432	15	17	15	3UTR		0	0
bta-miR-103	ENSBTAT00000044139	IGF2	1709	1732	1	-23.2	0	0.000268523	0.471	0	0	-8.81432	15	17	15	3UTR		0	0
bta-miR-103	ENSBTAT00000013787	LSP1	1282	1302	1	-19.9	1	1.03e-08	0.294	0	0	-7.14013	15	20	9	3UTR		0	0
bta-miR-103	ENSBTAT00000001624	SLC25A22	1624	1644	1	-24.1	1	0.000139536	0.338	0	0	-11.3517	18	20	16	3UTR		0	0
bta-miR-103	ENSBTAT00000014936	MOB2	1152	1168	1	-21.2	0	0.000628597	0.279	0	0	-10.8298	14	16	9	3UTR		0	0
bta-miR-103	ENSBTAT00000010835	TOLLIP	1455	1474	1	-21.3	1	0.00545492	0.368	0	0	-8.45248	18	19	18	3UTR		0	0
bta-miR-103	ENSBTAT00000026053	PGRMC1	863	882	1	-21.5	1	0.0048495	0.647	0	0	-5.61866	15	19	12	3UTR		0	0
bta-miR-103	ENSBTAT00000026055	LOC536148	5668	5698	1	-22.9	1	0.000217089	0.559	0	0	-6.23647	14	18	8	3UTR		0	0
bta-miR-103	ENSBTAT00000024713	CUL4B	4115	4138	1	-24.2	0	0.00227004	0.574	0	0	-13.0427	19	23	8	3UTR		0	0
bta-miR-103	ENSBTAT00000024713	CUL4B	3458	3480	1	-23.1	1	5.77e-05	0.647	0	0	-6.01339	16	22	7	3UTR		0	0
bta-miR-103	ENSBTAT00000049397	LAMP2	1809	1832	1	-21.5	1	3.43e-05	0.603	0	0	-9.45376	15	18	9	3UTR		0	0
bta-miR-103	ENSBTAT00000049397	LAMP2	2918	2942	1	-21.4	1	0.00561573	0.603	0	0	-9.91808	17	24	8	3UTR		0	0
bta-miR-103	ENSBTAT00000011740	ATP1B4	4105	4128	1	-19.4	1	0.0152503	0.618	0	0	-9.2861	17	23	10	3UTR		0	0
bta-miR-103	ENSBTAT00000024296	OCRL	3935	3973	1	-24.2	1	0.0815634	0.412	0	0	-6.6181	19	26	9	3UTR		0	0
bta-miR-103	ENSBTAT00000019647	GPR119	4365	4392	1	-22.3	1	0.000709228	0.529	0	0	-3.79332	19	27	13	3UTR		0	0
bta-miR-103	ENSBTAT00000064540	LOC528006	559	580	1	-23.2	0	3.66e-06	0.544	0	0	-15.1712	16	21	8	3UTR		0	0
bta-miR-103	ENSBTAT00000019547	HPRT1	836	856	1	-16.3	1	0.00229066	0.618	0	0	-7.5866	15	20	7	3UTR		0	0
bta-miR-103	ENSBTAT00000031526	SLC9A6	2263	2280	1	-20.1	0	0.00408225	0.706	0	0	-11.0902	15	17	13	3UTR		0	0
bta-miR-103	ENSBTAT00000015639	SLITRK4	2951	2971	1	-20.6	0	1.89e-05	0.588	0	0	-6.93679	16	20	9	3UTR		0	0
bta-miR-103	ENSBTAT00000012726	MTMR1	2296	2322	1	-20	1	0.0033128	0.412	0	0	-12.2551	15	26	10	3UTR		0	0
bta-miR-103	ENSBTAT00000064283	LOC617648	1760	1779	1	-20.5	1	0.00131836	0.412	0	0	-5.22671	16	19	12	3UTR		0	0
bta-miR-103	ENSBTAT00000014537	CLIC2	2481	2499	1	-19.9	0	0.0189459	0.632	0	0	-12.8934	16	18	12	3UTR		0	0
bta-miR-103	ENSBTAT00000026354	RAB39B	994	1023	1	-22.2	0	4.44e-05	0.456	0	0	-11.1417	20	29	9	3UTR		0	0
bta-miR-103	ENSBTAT00000026354	RAB39B	805	834	1	-19.7	1	0.0298216	0.515	0	0	-3.79332	19	29	7	3UTR		0	0
bta-miR-103	ENSBTAT00000063618	ARHGAP4	3261	3293	1	-22.7	0	4.38e-05	0.412	0	0	-6.9696	18	32	11	3UTR		0	0
bta-miR-103	ENSBTAT00000063287	MECP2	3468	3500	1	-27.4	1	5.18e-06	0.382	0	0	-3.93757	19	26	12	3UTR		0	0
bta-miR-103	ENSBTAT00000028319	TMEM35	1560	1600	1	-21.4	0	0.00357769	0.588	0	0	-7.23797	17	22	9	3UTR		0	0
bta-miR-103	ENSBTAT00000028322	CENPI	3016	3038	1	-19.8	1	0.000281884	0.529	0	0	-8.3038	19	22	10	3UTR		0	0
bta-miR-103	ENSBTAT00000009171	PLP1	945	975	1	-24.7	1	0.000168263	0.5	0	0	-9.2861	17	20	15	3UTR		0	0
bta-miR-103	ENSBTAT00000020869	POU3F4	2198	2217	1	-21.3	0	0.0151357	0.426	0	0	-10.8357	16	19	8	3UTR		0	0
bta-miR-103	ENSBTAT00000011195	ZMYM3	4561	4584	1	-22.2	0	0.000999559	0.515	0	0	-13.2526	19	23	11	3UTR		0	0
bta-miR-103	ENSBTAT00000065156	NLGN3	5803	5827	1	-21	1	6.71e-05	0.324	0	0	-14.7217	13	21	7	3UTR		0	0
bta-miR-103	ENSBTAT00000045942	FAM155B	1863	1887	1	-22.7	1	0.00131009	0.426	0	0	-9.54631	18	24	8	3UTR		0	0
bta-miR-103	ENSBTAT00000045942	FAM155B	2850	2868	1	-22.1	1	0.00410618	0.456	0	0	-10.0215	17	18	17	3UTR		0	0
bta-miR-103	ENSBTAT00000006653	TIMP1	729	748	1	-20.2	1	0.00783545	0.426	0	0	-9.2861	15	19	8	3UTR		0	0
bta-miR-103	ENSBTAT00000024034	RBM3	970	994	1	-18.7	1	0.186181	0.662	0	0	-4.957	14	18	8	3UTR		0	0
bta-miR-103	ENSBTAT00000028107	PPP1R3F	2802	2825	1	-21.9	1	0.00130684	0.706	0	0	-4.957	17	23	8	3UTR		0	0
bta-miR-103	ENSBTAT00000063694	SHROOM4	6326	6383	1	-29.8	1	0.0041284	0.5	0	0	-3.93757	19	32	14	3UTR		0	0
bta-miR-103	ENSBTAT00000023648	TSPYL2	2489	2507	1	-20.4	1	1.17e-05	0.5	0	0	-9.06125	16	18	12	3UTR		0	0
bta-miR-103	ENSBTAT00000019893	KDM5C	5129	5154	1	-24.2	0	8.49e-05	0.397	0	0	-11.6528	20	25	11	3UTR		0	0
bta-miR-103	ENSBTAT00000017673	PHF8	5077	5093	1	-22.6	1	0.00482772	0.426	0	0	-10.5102	15	16	15	3UTR		0	0
bta-miR-103	ENSBTAT00000021084	FGD1	3766	3789	1	-24.1	0	0.00138758	0.426	0	0	-15.7232	16	23	10	3UTR		0	0
bta-miR-103	ENSBTAT00000017503	MSN	2338	2361	1	-21.6	0	0.00036509	0.485	0	0	-7.80875	19	23	10	3UTR		0	0
bta-miR-103	ENSBTAT00000011639	AMER1	5758	5783	1	-28.3	0	0.00151718	0.515	0	0	-10.6174	19	25	11	3UTR		0	0
bta-miR-103	ENSBTAT00000027608	CXHXorf36	1862	1879	1	-20.9	1	0.000707143	0.412	0	0	-12.2638	15	17	13	3UTR		0	0
bta-miR-103	ENSBTAT00000015231	MID1IP1	1301	1317	1	-20.1	1	0.00120247	0.441	0	0	-10.1658	15	16	15	3UTR		0	0
bta-miR-103	ENSBTAT00000011802	TSPAN7	1033	1080	1	-26.9	0	0.00176312	0.353	0	0	-9.28323	19	24	14	3UTR		0	0
bta-miR-103	ENSBTAT00000006517	SYTL5	3576	3625	1	-21.2	1	0.0127131	0.559	0	0	-7.16335	19	49	6	3UTR		0	0
bta-miR-103	ENSBTAT00000057115	PDHA1	1390	1423	1	-26.3	1	0.000144612	0.603	0	0	-3.79332	20	24	15	3UTR		0	0
bta-miR-103	ENSBTAT00000057115	PDHA1	3489	3514	1	-23.5	0	0.00871721	0.529	0	0	-8.51328	19	25	9	3UTR		0	0
bta-miR-103	ENSBTAT00000054090	MGC134232	909	952	1	-23.8	1	0.0389215	0.529	0	0	-3.93757	22	43	13	3UTR		0	0
bta-miR-103	ENSBTAT00000027210	CA5B	2513	2536	1	-19.9	1	0.000180675	0.544	0	0	-6.08354	19	23	8	3UTR		0	0
bta-miR-103	ENSBTAT00000012475	PIR	1205	1223	1	-20.3	1	0.0333914	0.5	0	0	-6.32496	15	18	8	3UTR		0	0
bta-miR-103	ENSBTAT00000021852	FANCB	3116	3133	1	-19.6	1	0.00231529	0.529	0	0	-14.2331	13	17	9	3UTR		0	0
bta-miR-103	ENSBTAT00000004339	LOC107131414	6315	6342	1	-20.4	0	0.000162396	0.485	0	0	-11.0886	17	27	10	3UTR		0	0
bta-miR-103	ENSBTAT00000019102	PRKX	1183	1225	1	-24.1	0	0.000441777	0.559	0	0	-12.0538	18	42	11	3UTR		0	0
bta-miR-103	ENSBTAT00000019102	PRKX	1270	1293	1	-20.9	0	0.000202238	0.618	0	0	-11.9948	17	23	12	3UTR		0	0
bta-miR-103	ENSBTAT00000010674	CD99	3811	3832	1	-20.1	1	0.130986	0.662	0	0	-4.84971	16	21	7	3UTR		0	0
bta-miR-103	ENSBTAT00000004443	RNF40	3254	3279	1	-23.3	1	0.000169513	0.426	0	0	-6.10696	20	25	9	3UTR		0	0
bta-miR-103	ENSBTAT00000024740	RFC2	1271	1299	1	-24.1	1	0.000159399	0.529	0	0	-6.01339	19	28	8	3UTR		0	0
bta-miR-103	ENSBTAT00000003031	STX1A	1463	1482	1	-20.5	1	0.000273095	0.397	0	0	-10.1658	16	19	11	3UTR		0	0
bta-miR-103	ENSBTAT00000063604	RHBDD2	1524	1549	1	-23.8	0	0.00257979	0.441	0	0	-5.49511	21	25	12	3UTR		0	0
bta-miR-103	ENSBTAT00000000448	ZNHIT1	494	537	1	-24.7	0	0.000836362	0.382	0	0	-10.6827	15	22	11	3UTR		0	0
bta-miR-103	ENSBTAT00000037233	EPHB4	3432	3481	1	-25.1	1	0.000222394	0.484	0	0	-8.16444	20	49	9	3UTR		0	0
bta-miR-103	ENSBTAT00000043915	TSC22D4	682	700	1	-24.8	0	8.3e-06	0.368	0	0	-8.70704	15	18	10	3UTR		0	0
bta-miR-103	ENSBTAT00000001412	PILRA	1980	2001	1	-20.9	1	5.24e-05	0.353	0	0	-6.6181	15	21	8	3UTR		0	0
bta-miR-103	ENSBTAT00000037188	CNPY4	1232	1249	1	-19.9	0	0.00124814	0.5	0	0	-7.27064	13	17	8	3UTR		0	0
bta-miR-103	ENSBTAT00000002701	CPSF4	1279	1294	1	-19.5	1	0.00909457	0.412	0	0	-9.98812	13	15	7	3UTR		0	0
bta-miR-103	ENSBTAT00000030984	BAIAP2L1	2397	2415	1	-23.4	0	8.5e-06	0.426	0	0	-11.6391	15	18	11	3UTR		0	0
bta-miR-103	ENSBTAT00000055646	BRI3	616	663	1	-20.7	0	0.000667444	0.397	0	0	-10.9444	15	19	13	3UTR		0	0
bta-miR-103	ENSBTAT00000062953	BHLHA15	1674	1690	1	-22.4	0	2.07e-10	0.294	0	0	-9.84749	15	16	15	3UTR		0	0
bta-miR-103	ENSBTAT00000007760	RSPH10B	2818	2838	1	-19.4	0	0.00049632	0.441	0	0	-6.73762	16	20	7	3UTR		0	0
bta-miR-103	ENSBTAT00000000967	USP42	4246	4293	1	-23.7	1	0.030298	0.574	0	0	-7.28438	17	32	9	3UTR		0	0
bta-miR-103	ENSBTAT00000053303	ZNF12	2754	2772	1	-20.8	1	0.000734788	0.574	0	0	-6.32496	15	18	8	3UTR		0	0
bta-miR-103	ENSBTAT00000020289	COX19	1713	1734	1	-25.3	0	5.48e-05	0.324	0	0	-15.3264	17	21	10	3UTR		0	0
bta-miR-103	ENSBTAT00000030539	PRKG1	6638	6657	1	-19.2	0	0.0017571	0.588	0	0	-10.608	13	19	9	3UTR		0	0
bta-miR-103	ENSBTAT00000014997	LIPA	1797	1822	1	-21.5	0	0.00256686	0.676	0	0	-7.62723	19	25	8	3UTR		0	0
bta-miR-103	ENSBTAT00000014997	LIPA	1420	1444	1	-19.8	0	0.000119768	0.632	0	0	-10.7689	17	24	8	3UTR		0	0
bta-miR-103	ENSBTAT00000050296	PANK1	3453	3482	1	-23.1	1	0.000687577	0.5	0	0	-4.957	19	29	8	3UTR		0	0
bta-miR-103	ENSBTAT00000019753	PPP1R3C	1747	1816	1	-24.3	1	0.00363441	0.559	0	0	-4.65016	19	44	8	3UTR		0	0
bta-miR-103	ENSBTAT00000014850	PDLIM1	1284	1310	1	-22.2	1	0.000154835	0.529	0	0	-6.6181	19	26	10	3UTR		0	0
bta-miR-103	ENSBTAT00000047862	ENTPD1	4122	4153	1	-25.5	1	0.00178643	0.574	0	0	-4.84971	17	20	10	3UTR		0	0
bta-miR-103	ENSBTAT00000051963	ZNF518A	6272	6294	1	-20.4	0	0.0373879	0.779	0	0	-11.8602	15	17	15	3UTR		0	0
bta-miR-103	ENSBTAT00000065819	LOC100849063	9577	9617	1	-27.4	1	4.99e-05	0.382	0	0	-11.3983	18	22	10	3UTR		0	0
bta-miR-103	ENSBTAT00000029136	R3HCC1L	2778	2794	1	-19.2	1	0.00112337	0.471	0	0	-6.442	14	16	7	3UTR		0	0
bta-miR-103	ENSBTAT00000062934	ENTPD7	4203	4222	1	-21.3	0	0.000539257	0.529	0	0	-16.2634	16	19	13	3UTR		0	0
bta-miR-103	ENSBTAT00000009985	CHUK	2634	2661	1	-20.1	1	0.00187356	0.574	0	0	-5.08276	15	20	7	3UTR		0	0
bta-miR-103	ENSBTAT00000061634	PAX2	3085	3110	1	-19.3	0	0.00019481	0.465	0	0	-10.7941	17	25	12	3UTR		0	0
bta-miR-103	ENSBTAT00000021742	KCNIP2	1526	1561	1	-25.7	1	0.0009959	0.456	0	0	-8.42926	18	23	10	3UTR		0	0
bta-miR-103	ENSBTAT00000007904	NFKB2	2979	3016	1	-22.5	1	0.000427354	0.426	0	0	-3.79332	16	21	13	3UTR		0	0
bta-miR-103	ENSBTAT00000019061	CYP17A1	1681	1701	1	-22.8	0	2.55e-05	0.508	0	0	-11.2592	16	20	13	3UTR		0	0
bta-miR-103	ENSBTAT00000017085	CNNM2	2606	2645	1	-23.8	1	7.64e-06	0.471	0	0	-5.58516	16	21	7	3UTR		0	0
bta-miR-103	ENSBTAT00000012808	TAF5	2519	2543	1	-19.6	1	0.00345059	0.632	0	0	-12.6411	16	24	8	3UTR		0	0
bta-miR-103	ENSBTAT00000019995	OBFC1	1976	1995	1	-20.7	1	0.00397525	0.5	0	0	-11.3517	14	19	9	3UTR		0	0
bta-miR-103	ENSBTAT00000013271	COL17A1	4743	4795	1	-25.8	1	0.000545015	0.338	0	0	-5.38561	18	22	12	3UTR		0	0
bta-miR-103	ENSBTAT00000016475	ZNF511	1387	1404	1	-23.1	1	8.83e-08	0.309	0	0	-7.99697	15	17	11	3UTR		0	0
bta-miR-103	ENSBTAT00000003978	FAM160B1	2625	2651	1	-22.7	1	0.000888375	0.559	0	0	-3.79332	17	21	12	3UTR		0	0
bta-miR-103	ENSBTAT00000003978	FAM160B1	2679	2702	1	-21.7	0	0.0174169	0.632	0	0	-7.65065	18	23	13	3UTR		0	0
bta-miR-103	ENSBTAT00000004132	ATE1	2708	2727	1	-19.3	0	0.0206134	0.471	0	0	-11.8505	13	19	9	3UTR		0	0
bta-miR-103	ENSBTAT00000004287	CHST15	5974	5991	1	-22	1	9.36e-05	0.441	0	0	-7.2559	15	17	9	3UTR		0	0
bta-miR-103	ENSBTAT00000012421	EDRF1	4325	4345	1	-19.9	0	3.43e-05	0.544	0	0	-7.23797	16	20	8	3UTR		0	0
bta-miR-103	ENSBTAT00000032726	C26H10orf90	2798	2816	1	-19.8	0	5.89e-05	0.426	0	0	-8.16179	15	18	10	3UTR		0	0
bta-miR-103	ENSBTAT00000032726	C26H10orf90	3024	3043	1	-19.4	0	0.0242991	0.574	0	0	-10.8357	16	19	14	3UTR		0	0
bta-miR-103	ENSBTAT00000032730	DOCK1	5807	5847	1	-19.6	1	0.0418901	0.515	0	0	-3.93757	22	40	6	3UTR		0	0
bta-miR-103	ENSBTAT00000009827	XKR5	4480	4518	1	-25.6	1	1.53e-05	0.382	0	0	-4.99396	18	25	8	3UTR		0	0
bta-miR-103	ENSBTAT00000055645	SPAG11B	566	618	1	-21.7	1	0.00032928	0.574	0	0	-11.2074	13	20	8	3UTR		0	0
bta-miR-103	ENSBTAT00000031499	LOC101907165	1806	1832	1	-21.4	0	0.000824645	0.529	0	0	-6.93679	16	20	9	3UTR		0	0
bta-miR-103	ENSBTAT00000013304	SLC7A2	6650	6670	1	-20.1	0	0.000232662	0.382	0	0	-13.9548	16	20	7	3UTR		0	0
bta-miR-103	ENSBTAT00000012816	LONRF1	2949	2968	1	-21.3	1	0.0145956	0.588	0	0	-4.84971	15	19	7	3UTR		0	0
bta-miR-103	ENSBTAT00000021830	DUSP26	1439	1474	1	-23.6	1	8e-05	0.471	0	0	-6.9638	20	35	9	3UTR		0	0
bta-miR-103	ENSBTAT00000021830	DUSP26	1243	1262	1	-21.2	0	0.0002732	0.294	0	0	-10.608	15	19	9	3UTR		0	0
bta-miR-103	ENSBTAT00000020550	FGFR1	3106	3123	1	-21.5	0	0.00187923	0.5	0	0	-10.3719	14	17	11	3UTR		0	0
bta-miR-103	ENSBTAT00000047349	ZMAT4	1970	1993	1	-21.2	0	8.39e-06	0.485	0	0	-12.0538	17	23	9	3UTR		0	0
bta-miR-103	ENSBTAT00000007532	GPAT4	1884	1900	1	-22.2	1	2.78e-06	0.265	0	0	-10.0215	13	16	10	3UTR		0	0
bta-miR-103	ENSBTAT00000009995	IKBKB	2892	2912	1	-22.2	0	9.37e-06	0.426	0	0	-8.68381	16	20	9	3UTR		0	0
bta-miR-103	ENSBTAT00000064873	SMIM19	1045	1066	1	-21.8	1	1.96e-05	0.441	0	0	-9.93306	17	21	8	3UTR		0	0
bta-miR-103	ENSBTAT00000001296	SMIM19	1119	1140	1	-21.8	1	1.96e-05	0.441	0	0	-9.93306	17	21	8	3UTR		0	0
bta-miR-103	ENSBTAT00000039752	CHRNB3	3307	3328	1	-20.2	1	0.000256088	0.588	0	0	-6.85115	16	21	9	3UTR		0	0
bta-miR-103	ENSBTAT00000046968	NKIRAS1	850	868	1	-23.3	1	5.82e-05	0.515	0	0	-9.02428	15	18	8	3UTR		0	0
bta-miR-103	ENSBTAT00000046968	NKIRAS1	1153	1181	1	-19.7	0	1.69e-06	0.353	0	0	-10.8298	14	17	9	3UTR		0	0
bta-miR-103	ENSBTAT00000024876	RHOU	1943	1965	1	-20.5	0	0.00349137	0.529	0	0	-11.8543	17	22	8	3UTR		0	0
bta-miR-103	ENSBTAT00000018514	NTPCR	858	873	1	-17.7	1	0.000572899	0.691	0	0	-13.2745	14	15	14	3UTR		0	0
bta-miR-103	ENSBTAT00000003777	GNG4	2190	2207	1	-21.7	1	4.11e-06	0.412	0	0	-9.45376	15	17	13	3UTR		0	0
bta-miR-103	ENSBTAT00000006810	CSGALNACT2	2794	2842	1	-24.6	1	0.000271044	0.603	0	0	-5.22701	18	23	8	3UTR		0	0
bta-miR-103	ENSBTAT00000031362	PHYHIPL	1065	1086	1	-18.1	1	0.0208343	0.603	0	0	-5.08246	15	21	8	3UTR		0	0
bta-miR-103	ENSBTAT00000064240	EGR2	2211	2272	1	-22.8	0	0.000146641	0.485	0	0	-9.99617	17	19	17	3UTR		0	0
bta-miR-103	ENSBTAT00000028870	TACR2	2006	2026	1	-25.1	1	1.77e-05	0.515	0	0	-7.14013	17	20	7	3UTR		0	0
bta-miR-103	ENSBTAT00000063722	C28H10orf105	1958	1976	1	-20	1	0.00010208	0.397	0	0	-7.14013	15	18	7	3UTR		0	0
bta-miR-103	ENSBTAT00000000186	ANAPC16	1170	1202	1	-20.1	0	3.48e-07	0.576	0	0	-9.04109	16	19	12	3UTR		0	0
bta-miR-103	ENSBTAT00000026928	MSS51	1958	1979	1	-21.4	0	0.00185603	0.603	0	0	-8.52714	17	21	12	3UTR		0	0
bta-miR-103	ENSBTAT00000028159	MYOZ1	1280	1304	1	-20.5	0	0.0028792	0.529	0	0	-7.38222	18	24	11	3UTR		0	0
bta-miR-103	ENSBTAT00000003798	KAT6B	6558	6582	1	-22.2	1	2.31e-05	0.632	0	0	-4.02637	20	24	8	3UTR		0	0
bta-miR-103	ENSBTAT00000011368	SAMD8	4904	4946	1	-22.5	1	0.00607609	0.676	0	0	-7.16335	16	20	14	3UTR		0	0
bta-miR-103	ENSBTAT00000031299	MAT1A	2839	2856	1	-20.7	1	0.00162824	0.382	0	0	-10.5102	15	17	11	3UTR		0	0
bta-miR-103	ENSBTAT00000024904	LDB3	1676	1693	1	-18.8	1	0.00079885	0.397	0	0	-10.8161	15	17	9	3UTR		0	0
bta-miR-103	ENSBTAT00000004571	SNCG	406	424	1	-19.5	0	0.000493332	0.368	0	0	-9.92632	15	18	8	3UTR		0	0
bta-miR-103	ENSBTAT00000010361	MAPK8	4586	4613	1	-21.7	1	0.00259392	0.485	0	0	-11.254	15	20	9	3UTR		0	0
bta-miR-103	ENSBTAT00000063554	C28H10orf53	335	383	1	-19.7	1	1.05e-07	0.412	0	0	-12.3711	16	20	14	3UTR		0	0
bta-miR-103	ENSBTAT00000010500	HEPHL1	3986	4031	1	-23.2	1	0.00255156	0.659	0	0	-6.98666	19	23	12	3UTR		0	0
bta-miR-103	ENSBTAT00000066101	UBTFL1	2144	2189	1	-27	1	0.000122754	0.426	0	0	-6.25121	18	22	14	3UTR		0	0
bta-miR-103	ENSBTAT00000055611	LOC616308	1535	1570	1	-21.9	1	0.000310294	0.618	0	0	-8.52688	15	18	9	3UTR		0	0
bta-miR-103	ENSBTAT00000009723	FOLH1B	3459	3475	1	-20.9	0	0.00769425	0.574	0	0	-8.32703	14	16	10	3UTR		0	0
bta-miR-103	ENSBTAT00000020971	RAB38	1838	1877	1	-21	1	2.69e-05	0.529	0	0	-3.79332	19	39	11	3UTR		0	0
bta-miR-103	ENSBTAT00000017198	USP35	4239	4260	1	-24	1	0.00419821	0.426	0	0	-9.45376	19	21	13	3UTR		0	0
bta-miR-103	ENSBTAT00000000631	PDE4D	4767	4789	1	-22	0	0.0320682	0.485	0	0	-6.07158	18	22	14	3UTR		0	0
bta-miR-103	ENSBTAT00000018934	MIER3	2648	2670	1	-19.9	1	0.0018752	0.647	0	0	-4.02637	18	22	14	3UTR		0	0
bta-miR-103	ENSBTAT00000004156	LOC530348	9269	9290	1	-24.7	1	0.000100165	0.559	0	0	-10.6729	17	21	9	3UTR		0	0
bta-miR-103	ENSBTAT00000034583	ITGA1	5721	5741	1	-21.5	0	0.00763836	0.485	0	0	-10.8407	17	20	9	3UTR		0	0
bta-miR-103	ENSBTAT00000019112	CARD6	3804	3821	1	-21.6	1	0.0020295	0.588	0	0	-12.1109	16	17	16	3UTR		0	0
bta-miR-103	ENSBTAT00000032135	NADK2	2757	2782	1	-21.4	1	0.00136872	0.515	0	0	-7.14013	20	25	6	3UTR		0	0
bta-miR-103	ENSBTAT00000046629	PDZD2	9947	9967	1	-23.3	1	0.00223663	0.618	0	0	-11.1286	18	20	15	3UTR		0	0
bta-miR-103	ENSBTAT00000006610	SEMA5A	3944	3966	1	-22.4	1	0.0107261	0.441	0	0	-4.84971	16	22	7	3UTR		0	0
bta-miR-103	ENSBTAT00000048744	TRIP13	1616	1642	1	-20.4	1	0.00147702	0.574	0	0	-7.28438	20	26	11	3UTR		0	0
bta-miR-103	ENSBTAT00000010856	SNRPN	1214	1231	1	-19.6	0	0.00127795	0.618	0	0	-13.1412	15	17	12	3UTR		0	0
bta-miR-103	ENSBTAT00000052579	CERS3	1728	1751	1	-20.3	1	2.27e-05	0.456	0	0	-6.13885	16	23	7	3UTR		0	0
bta-miR-103	ENSBTAT00000023638	CHD2	2890	2920	1	-21	1	0.00083147	0.559	0	0	-6.09222	14	22	7	3UTR		0	0
bta-miR-103	ENSBTAT00000001728	LOC522763	1732	1749	1	-21.5	0	0.000921472	0.574	0	0	-9.77961	14	17	11	3UTR		0	0
bta-miR-103	ENSBTAT00000011993	POLG	4335	4355	1	-23	0	0.000181959	0.485	0	0	-9.54656	18	20	10	3UTR		0	0
bta-miR-103	ENSBTAT00000025161	MAN2A2	4451	4473	1	-21.6	1	0.00159051	0.779	0	0	-7.10297	19	22	9	3UTR		0	0
bta-miR-103	ENSBTAT00000001821	ZSCAN2	2934	2960	1	-25.7	0	0.00032603	0.456	0	0	-9.94954	17	26	12	3UTR		0	0
bta-miR-103	ENSBTAT00000020545	BNC1	3256	3275	1	-21.4	0	6.33e-06	0.515	0	0	-6.57952	16	19	9	3UTR		0	0
bta-miR-103	ENSBTAT00000020545	BNC1	4048	4069	1	-20.2	1	0.00855278	0.588	0	0	-7.14013	19	21	14	3UTR		0	0
bta-miR-103	ENSBTAT00000014593	CTSH	1151	1173	1	-24.4	0	0.000483972	0.397	0	0	-11.6738	17	22	10	3UTR		0	0
bta-miR-103	ENSBTAT00000038819	FAM189A1	3890	3932	1	-25.2	1	7.91e-05	0.368	0	0	-7.16335	16	19	13	3UTR		0	0
bta-miR-103	ENSBTAT00000021199	DNAJA4	2225	2244	1	-20.7	1	7.54e-05	0.588	0	0	-5.45975	17	19	14	3UTR		0	0
bta-miR-103	ENSBTAT00000027243	HMG20A	1838	1871	1	-20.8	1	0.00409724	0.412	0	0	-7.34947	16	19	10	3UTR		0	0
bta-miR-103	ENSBTAT00000009613	EDC3	2903	2938	1	-22.7	1	0.00144171	0.441	0	0	-8.57351	17	25	11	3UTR		0	0
bta-miR-103	ENSBTAT00000061237	RALGAPA1	8344	8370	1	-23.4	0	0.0174376	0.618	0	0	-10.9973	18	26	9	3UTR		0	0
bta-miR-103	ENSBTAT00000038642	PNN	2312	2333	1	-18.8	1	0.000425232	0.691	0	0	-5.03583	15	21	8	3UTR		0	0
bta-miR-103	ENSBTAT00000006036	GOLGA5	2625	2641	1	-19.8	0	5.52e-06	0.529	0	0	-8.05823	14	16	11	3UTR		0	0
bta-miR-103	ENSBTAT00000045223	TMEM251	2833	2854	1	-21.9	1	0.00630886	0.662	0	0	-7.28438	17	21	8	3UTR		0	0
bta-miR-103	ENSBTAT00000009264	SERPINA3	2503	2524	1	-20.7	1	0.00443079	0.676	0	0	-6.67474	16	21	11	3UTR		0	0
bta-miR-103	ENSBTAT00000013614	HHIPL1	2805	2824	1	-19.6	0	0.00116384	0.412	0	0	-16.0746	14	19	8	3UTR		0	0
bta-miR-103	ENSBTAT00000026895	PPP2R5C	2160	2177	1	-22.1	1	0.00023714	0.441	0	0	-14.5774	15	17	9	3UTR		0	0
bta-miR-103	ENSBTAT00000003016	RCOR1	2713	2742	1	-22.4	0	1.9e-05	0.412	0	0	-5.33701	20	29	10	3UTR		0	0
bta-miR-103	ENSBTAT00000044237	CDCA4	1603	1621	1	-21.7	0	0.000216055	0.338	0	0	-6.85796	16	18	9	3UTR		0	0
bta-miR-103	ENSBTAT00000009782	STT3B	3593	3619	1	-22.4	1	0.000254605	0.515	0	0	-10.3988	18	26	11	3UTR		0	0
bta-miR-103	ENSBTAT00000030853	EPM2AIP1	2939	2958	1	-21.6	1	0.000147057	0.574	0	0	-11.2074	16	19	12	3UTR		0	0
bta-miR-103	ENSBTAT00000000735	MYD88	1340	1381	1	-21.2	0	2.84e-07	0.294	0	0	-7.65065	15	18	12	3UTR		0	0
bta-miR-103	ENSBTAT00000012068	SCN5A	6290	6312	1	-24.1	0	8.27e-05	0.353	0	0	-10.8269	18	22	11	3UTR		0	0
bta-miR-103	ENSBTAT00000065507	GORASP1	1497	1542	1	-25.5	1	7.93e-07	0.368	0	0	-11.2074	15	17	15	3UTR		0	0
bta-miR-103	ENSBTAT00000008625	VIPR1	1620	1652	1	-24.5	1	0.000124555	0.368	0	0	-8.38263	16	21	8	3UTR		0	0
bta-miR-103	ENSBTAT00000025946	TATDN2	3476	3495	1	-23.4	0	0.000363731	0.485	0	0	-8.47127	15	19	9	3UTR		0	0
bta-miR-103	ENSBTAT00000025946	TATDN2	3306	3328	1	-23.1	1	0.00353566	0.412	0	0	-8.93173	16	22	8	3UTR		0	0
bta-miR-103	ENSBTAT00000066273	SETD5	4971	5023	1	-26.3	1	9.2e-05	0.515	0	0	-4.79441	19	24	11	3UTR		0	0
bta-miR-103	ENSBTAT00000025546	SETD5	5051	5103	1	-26.3	1	9.2e-05	0.515	0	0	-4.79441	19	24	11	3UTR		0	0
bta-miR-103	ENSBTAT00000010014	CNTN3	4309	4354	1	-21.8	1	0.0104353	0.603	0	0	-15.2895	15	17	15	3UTR		0	0
bta-miR-103	ENSBTAT00000063772	GXYLT2	1186	1206	1	-19.5	0	0.0422414	0.706	0	0	-9.90581	16	20	8	3UTR		0	0
bta-miR-103	ENSBTAT00000029105	PRICKLE2	6140	6157	1	-23.3	0	0.000797765	0.574	0	0	-15.7181	15	17	9	3UTR		0	0
bta-miR-103	ENSBTAT00000030740	SYNPR	1299	1342	1	-21.7	0	0.00310709	0.676	0	0	-12.2195	14	19	9	3UTR		0	0
bta-miR-103	ENSBTAT00000061439	SLMAP	3163	3183	1	-22.1	0	0.000409607	0.603	0	0	-9.54656	15	20	9	3UTR		0	0
bta-miR-103	ENSBTAT00000014415	DCP1A	2237	2257	1	-22.3	0	0.000230925	0.529	0	0	-8.51328	17	20	12	3UTR		0	0
bta-miR-103	ENSBTAT00000014415	DCP1A	3147	3166	1	-21.9	1	0.000606125	0.588	0	0	-9.03925	16	19	9	3UTR		0	0
bta-miR-103	ENSBTAT00000024225	TWF2	1339	1357	1	-21	1	1.33e-05	0.368	0	0	-7.1818	15	18	8	3UTR		0	0
bta-miR-103	ENSBTAT00000006413	CAMKV	1838	1862	1	-23.5	1	0.00128072	0.471	0	0	-5.18008	16	19	9	3UTR		0	0
bta-miR-103	ENSBTAT00000030664	TCTA	382	397	1	-21.4	1	0.0010141	0.353	0	0	-11.2306	14	15	14	3UTR		0	0
bta-miR-103	ENSBTAT00000002992	AMT	1720	1737	1	-19.8	1	0.000107173	0.412	0	0	-10.845	15	17	9	3UTR		0	0
bta-miR-103	ENSBTAT00000007216	ARIH2	1784	1802	1	-22.6	1	2.67e-05	0.324	0	0	-11.9429	13	18	8	3UTR		0	0
bta-miR-103	ENSBTAT00000000217	SLC25A20	1112	1133	1	-21.3	0	0.0115986	0.456	0	0	-7.65065	16	21	11	3UTR		0	0
bta-miR-103	ENSBTAT00000015255	ELP6	2516	2533	1	-21.8	1	1.52e-05	0.397	0	0	-9.45376	15	17	13	3UTR		0	0
bta-miR-103	ENSBTAT00000003838	SETD2	8372	8396	1	-24	1	0.00309894	0.574	0	0	-6.01339	16	19	10	3UTR		0	0
bta-miR-103	ENSBTAT00000015026	CCDC12	694	742	1	-27.7	1	2.33e-05	0.515	0	0	-5.03583	17	21	9	3UTR		0	0
bta-miR-103	ENSBTAT00000028139	TDGF1	1200	1222	1	-19.4	0	0.0023419	0.412	0	0	-11.9425	16	22	10	3UTR		0	0
bta-miR-103	ENSBTAT00000020845	FYCO1	6613	6636	1	-24.1	1	5.27e-07	0.456	0	0	-7.14013	19	23	15	3UTR		0	0
bta-miR-103	ENSBTAT00000044329	TMEM158	1060	1082	1	-21.9	1	0.00132494	0.368	0	0	-5.58516	16	22	7	3UTR		0	0
bta-miR-103	ENSBTAT00000022236	TMEM42	626	656	1	-20.4	1	0.000784208	0.338	0	0	-11.2641	13	21	8	3UTR		0	0
bta-miR-103	ENSBTAT00000001723	ATP2B2	5384	5403	1	-23.1	0	0.0191784	0.647	0	0	-9.54656	16	19	12	3UTR		0	0
bta-miR-103	ENSBTAT00000007699	SLC6A1	2977	3014	1	-27	1	8.83e-05	0.471	0	0	-7.16335	16	20	10	3UTR		0	0
bta-miR-103	ENSBTAT00000044086	CAND2	3918	3941	1	-24.4	0	3.04e-06	0.426	0	0	-8.16179	19	23	11	3UTR		0	0
bta-miR-103	ENSBTAT00000026998	SYN2	1890	1910	1	-21.7	1	0.000480909	0.426	0	0	-3.79332	16	20	9	3UTR		0	0
bta-miR-103	ENSBTAT00000043850	NUP210	6091	6112	1	-25.4	1	1.92e-06	0.426	0	0	-5.03583	19	21	17	3UTR		0	0
bta-miR-103	ENSBTAT00000004205	ACAD9	1954	1973	1	-21.2	1	0.000162626	0.412	0	0	-6.25121	15	19	7	3UTR		0	0
bta-miR-103	ENSBTAT00000015345	KBTBD12	2049	2065	1	-20	0	0.000365416	0.426	0	0	-7.80367	15	16	15	3UTR		0	0
bta-miR-103	ENSBTAT00000033319	LURAP1	4609	4634	1	-23.2	0	2.17e-05	0.412	0	0	-10.226	15	18	12	3UTR		0	0
bta-miR-103	ENSBTAT00000025307	HECTD3	2923	2941	1	-21.6	0	0.000127437	0.456	0	0	-9.54065	15	18	9	3UTR		0	0
bta-miR-103	ENSBTAT00000033308	PTCH2	4046	4064	1	-25.1	1	0.0024534	0.324	0	0	-7.16335	16	18	9	3UTR		0	0
bta-miR-103	ENSBTAT00000016395	RNF220	2872	2894	1	-20.6	1	0.002068	0.485	0	0	-4.65016	17	22	12	3UTR		0	0
bta-miR-103	ENSBTAT00000012940	ELOVL1	1389	1407	1	-20.8	0	4.14e-05	0.5	0	0	-7.45922	16	18	8	3UTR		0	0
bta-miR-103	ENSBTAT00000063928	LOC510369	830	876	1	-22.1	0	0.00182029	0.662	0	0	-10.0938	18	24	12	3UTR		0	0
bta-miR-103	ENSBTAT00000032529	LOC527414	2491	2508	1	-22.4	0	2.01e-05	0.368	0	0	-7.59341	15	17	11	3UTR		0	0
bta-miR-103	ENSBTAT00000023107	CLDN19	1286	1337	1	-22.5	0	4.03e-06	0.441	0	0	-5.33701	20	51	10	3UTR		0	0
bta-miR-103	ENSBTAT00000017775	CAP1	2721	2753	1	-24	0	0.000343036	0.441	0	0	-6.9696	21	32	11	3UTR		0	0
bta-miR-103	ENSBTAT00000023781	BMP8B	1717	1740	1	-20.6	0	0.0282152	0.5	0	0	-10.1722	18	23	11	3UTR		0	0
bta-miR-103	ENSBTAT00000006186	AKIRIN1	3343	3369	1	-23.3	0	0.000429801	0.515	0	0	-12.0101	20	26	11	3UTR		0	0
bta-miR-103	ENSBTAT00000006186	AKIRIN1	1567	1589	1	-22.3	1	8.31e-05	0.382	0	0	-11.744	15	22	7	3UTR		0	0
bta-miR-103	ENSBTAT00000008535	MTF1	3420	3436	1	-21.6	0	0.00508371	0.515	0	0	-10.4034	14	16	9	3UTR		0	0
bta-miR-103	ENSBTAT00000019049	CDCA8	1264	1311	1	-26.3	0	0.000118878	0.397	0	0	-8.81432	15	17	15	3UTR		0	0
bta-miR-103	ENSBTAT00000019047	C3H1orf109	2085	2115	1	-21.3	1	0.00134352	0.544	0	0	-6.25121	15	18	11	3UTR		0	0
bta-miR-103	ENSBTAT00000010509	OSCP1	1230	1253	1	-19.9	1	0.013422	0.382	0	0	-9.6634	16	23	11	3UTR		0	0
bta-miR-103	ENSBTAT00000016254	AGO1	3517	3547	1	-23.7	1	0.00354619	0.5	0	0	-3.79332	16	22	9	3UTR		0	0
bta-miR-103	ENSBTAT00000016254	AGO1	4140	4161	1	-23.1	0	0.000305468	0.397	0	0	-8.2121	18	21	10	3UTR		0	0
bta-miR-103	ENSBTAT00000019429	EFHD1	1347	1365	1	-19.6	1	2.57e-07	0.456	0	0	-12.4794	14	18	10	3UTR		0	0
bta-miR-103	ENSBTAT00000027552	NEU2	1344	1362	1	-22.5	1	1.13e-06	0.353	0	0	-13.3534	13	18	8	3UTR		0	0
bta-miR-103	ENSBTAT00000042641	FAM132B	1848	1866	1	-24.4	0	4.25e-05	0.353	0	0	-11.1417	16	18	10	3UTR		0	0
bta-miR-103	ENSBTAT00000023621	HDAC4	7330	7350	1	-20.9	0	1.14e-05	0.529	0	0	-8.60208	17	20	10	3UTR		0	0
bta-miR-103	ENSBTAT00000003690	D2HGDH	2177	2197	1	-22.9	0	4.12e-05	0.324	0	0	-7.79363	17	20	10	3UTR		0	0
bta-miR-103	ENSBTAT00000011986	GAL3ST2	1684	1717	1	-23.2	1	0.00374522	0.368	0	0	-12.2785	18	33	10	3UTR		0	0
bta-miR-103	ENSBTAT00000061274	VWC2	1691	1710	1	-23	0	0.000282504	0.324	0	0	-7.43082	16	19	12	3UTR		0	0
bta-miR-103	ENSBTAT00000002720	FZD1	2427	2446	1	-23.6	0	0.000156242	0.338	0	0	-8.10047	16	19	10	3UTR		0	0
bta-miR-103	ENSBTAT00000040129	GLCCI1	3476	3502	1	-19.8	1	0.000115922	0.603	0	0	-4.02637	16	20	11	3UTR		0	0
bta-miR-103	ENSBTAT00000061548	TMEM196	1132	1154	1	-19.3	1	0.00183846	0.618	0	0	-7.54034	19	22	12	3UTR		0	0
bta-miR-103	ENSBTAT00000017389	CDCA7L	1930	1966	1	-21.7	1	3.15e-05	0.471	0	0	-8.38263	16	21	7	3UTR		0	0
bta-miR-103	ENSBTAT00000033832	RAPGEF5	2890	2910	1	-23.7	0	3.41e-05	0.5	0	0	-6.07246	18	20	12	3UTR		0	0
bta-miR-103	ENSBTAT00000000796	GPNMB	2557	2571	1	-21.4	0	0.00517525	0.544	0	0	-20.4803	13	14	13	3UTR		0	0
bta-miR-103	ENSBTAT00000033813	DMTF1	2698	2721	1	-24.5	1	0.00163895	0.632	0	0	-6.81899	19	23	12	3UTR		0	0
bta-miR-103	ENSBTAT00000027409	CACNA2D1	4344	4363	1	-19.4	1	0.00736188	0.691	0	0	-4.17062	15	19	11	3UTR		0	0
bta-miR-103	ENSBTAT00000027409	CACNA2D1	3482	3499	1	-19.2	1	0.00678239	0.588	0	0	-5.03583	14	17	8	3UTR		0	0
bta-miR-103	ENSBTAT00000023750	CD36	2592	2613	1	-19.5	1	0.00128219	0.632	0	0	-9.67177	16	21	8	3UTR		0	0
bta-miR-103	ENSBTAT00000006730	PHTF2	2376	2399	1	-19.9	0	0.0261537	0.706	0	0	-8.4155	17	23	12	3UTR		0	0
bta-miR-103	ENSBTAT00000029128	DUS4L	1223	1248	1	-20.4	0	0.00224624	0.632	0	0	-11.9948	17	25	12	3UTR		0	0
bta-miR-103	ENSBTAT00000033783	SLC26A4	3786	3807	1	-22	0	6.58e-05	0.603	0	0	-9.94954	15	21	10	3UTR		0	0
bta-miR-103	ENSBTAT00000033777	SLC26A3	2744	2766	1	-18.8	1	3.4e-05	0.676	0	0	-6.67474	18	22	15	3UTR		0	0
bta-miR-103	ENSBTAT00000017658	PNPLA8	3711	3740	1	-19	1	0.000104382	0.5	0	0	-9.9649	17	23	9	3UTR		0	0
bta-miR-103	ENSBTAT00000005324	CAPZA2	1308	1382	1	-19.7	1	0.00965423	0.574	0	0	-9.13263	16	19	11	3UTR		0	0
bta-miR-103	ENSBTAT00000013956	LSMEM1	1018	1038	1	-18.6	0	4.03e-06	0.559	0	0	-15.4401	15	20	8	3UTR		0	0
bta-miR-103	ENSBTAT00000039193	ELMO1	3010	3029	1	-21	0	3.1e-06	0.426	0	0	-9.94954	16	19	13	3UTR		0	0
bta-miR-103	ENSBTAT00000004051	KBTBD2	1681	1697	1	-20	0	0.00117126	0.662	0	0	-11.8455	14	16	10	3UTR		0	0
bta-miR-103	ENSBTAT00000063163	ADCYAP1R1	5394	5430	1	-22.3	1	0.00336723	0.441	0	0	-4.99396	21	36	7	3UTR		0	0
bta-miR-103	ENSBTAT00000054029	MTURN	3270	3292	1	-18.7	1	0.000305002	0.456	0	0	-12.2551	16	22	13	3UTR		0	0
bta-miR-103	ENSBTAT00000033684	FKBP14	1333	1361	1	-20.5	1	0.0319963	0.706	0	0	-5.9255	14	19	12	3UTR		0	0
bta-miR-103	ENSBTAT00000001908	HOXA7	2775	2796	1	-21	0	0.000418142	0.544	0	0	-10.2113	17	21	11	3UTR		0	0
bta-miR-103	ENSBTAT00000065144	HOXA4	1570	1590	1	-21.1	0	0.00300828	0.529	0	0	-7.65065	17	20	11	3UTR		0	0
bta-miR-103	ENSBTAT00000002383	SNX10	933	957	1	-17.8	0	0.00171488	0.544	0	0	-8.8033	15	18	13	3UTR		0	0
bta-miR-103	ENSBTAT00000065471	LOC100299757	675	693	1	-18.7	0	0.0740352	0.698	0	0	-13.6656	16	18	12	3UTR		0	0
bta-miR-103	ENSBTAT00000004557	STEAP2	1785	1807	1	-20.5	1	0.00062865	0.559	0	0	-6.6181	16	20	10	3UTR		0	0
bta-miR-103	ENSBTAT00000017850	BLVRA	1197	1220	1	-20.8	0	0.012023	0.574	0	0	-15.4707	17	23	9	3UTR		0	0
bta-miR-103	ENSBTAT00000017850	BLVRA	966	985	1	-19.8	1	7.72e-06	0.456	0	0	-9.6634	14	19	11	3UTR		0	0
bta-miR-103	ENSBTAT00000014154	SND1	3448	3474	1	-20.2	1	0.00465889	0.721	0	0	-6.9638	16	26	11	3UTR		0	0
bta-miR-103	ENSBTAT00000017670	SMO	3061	3081	1	-21.1	1	0.000746471	0.382	0	0	-14.7683	13	20	7	3UTR		0	0
bta-miR-103	ENSBTAT00000013799	PODXL	2017	2068	1	-29.5	1	8.28e-05	0.485	0	0	-4.79441	19	25	13	3UTR		0	0
bta-miR-103	ENSBTAT00000002060	TMEM140	2045	2068	1	-21.4	0	0.000119061	0.5	0	0	-9.37012	18	23	13	3UTR		0	0
bta-miR-103	ENSBTAT00000002323	C4H7orf49	1413	1456	1	-21.4	1	7.43e-05	0.485	0	0	-7.14013	20	43	10	3UTR		0	0
bta-miR-103	ENSBTAT00000054744	LOC100298868	3662	3681	1	-22.7	0	0.000414002	0.515	0	0	-12.6723	17	19	10	3UTR		0	0
bta-miR-103	ENSBTAT00000010269	MTPN	660	679	1	-22.2	1	0.000733986	0.471	0	0	-11.5997	16	19	7	3UTR		0	0
bta-miR-103	ENSBTAT00000033494	KDM7A	5262	5296	1	-21.8	1	0.00873767	0.559	0	0	-5.08246	20	34	10	3UTR		0	0
bta-miR-103	ENSBTAT00000010658	OR2A2	981	1002	1	-17.2	0	7.57e-05	0.5	0	0	-7.23797	15	19	11	3UTR		0	0
bta-miR-103	ENSBTAT00000038295	ACTR3B	1355	1419	1	-24.5	0	0.000315114	0.353	0	0	-6.82535	17	47	11	3UTR		0	0
bta-miR-103	ENSBTAT00000003759	HTR5A	1791	1810	1	-22.3	0	0.00937775	0.618	0	0	-6.93679	17	19	10	3UTR		0	0
bta-miR-103	ENSBTAT00000043572	NOM1	2618	2639	1	-23.5	0	0.00430792	0.5	0	0	-9.26849	18	21	15	3UTR		0	0
bta-miR-103	ENSBTAT00000030417	ZFC3H1	6725	6744	1	-19.7	0	0.00204531	0.544	0	0	-13.6104	16	19	11	3UTR		0	0
[truncated: 40,352 more rows]

## Sheet: Overlaped genes
5337 common genes in "miranda" and "mirWalk":
[truncated: 14,459 more rows]

[truncated: 2 more sheets: Genes presented in sperm, Genes presented in oocyte]
