# Supplementary material for: Cryopreservation Induces Alterations of miRNA and mRNA Fragment Profiles of Bull Sperm
Source: Front Genet. 2020 May 5;11:419. doi: 10.3389/fgene.2020.00419 (PMC7214931; doi:10.3389/fgene.2020.00419)
Supplement: TABLE S4 — Functional analysis of target genes. [file Table_4.XLSX]

## Sheet: oo.bp
ID	Description	geneID	pvalue	GeneRatio	BgRatio	p.adjust	qvalue	Count
GO:2001252	positive regulation of chromosome organization	541130/505401/326578/520580/281119/524155/504735	0.000324	7/252	28/5091	0.322889	0.321474	7
GO:0048194	Golgi vesicle budding	509133/533994/511899/404548/532555	0.000396	5/252	14/5091	0.322889	0.321474	5
GO:0031058	positive regulation of histone modification	541130/505401/326578/520580/281119	0.00057	5/252	15/5091	0.322889	0.321474	5
GO:1905269	positive regulation of chromatin organization	541130/505401/326578/520580/281119	0.000795	5/252	16/5091	0.322889	0.321474	5
GO:0016569	covalent chromatin modification	530411/616433/510538/541130/505401/326578/517211/404126/520580/281119/511951/509694/540599/539651/614139/540194	0.000849	16/252	134/5091	0.322889	0.321474	16
GO:0090114	COPII-coated vesicle budding	509133/533994/511899/404548	0.000972	4/252	10/5091	0.322889	0.321474	4
GO:0030150	protein import into mitochondrial matrix	515580/514599/781575/614633	0.00147	4/252	11/5091	0.335608	0.334138	4
GO:0060627	regulation of vesicle-mediated transport	281574/509246/515556/529760/506045/511899/618286/521829/505361/614507/538501/540426/327687	0.0017	13/252	104/5091	0.335608	0.334138	13
GO:1902275	regulation of chromatin organization	530411/541130/505401/326578/520580/281119	0.0017	6/252	27/5091	0.335608	0.334138	6
GO:0006900	vesicle budding from membrane	509133/533994/511899/404548/532555	0.00187	5/252	19/5091	0.335608	0.334138	5
GO:0033043	regulation of organelle organization	530411/780784/614904/281574/534656/539519/541130/505401/517111/517206/326578/540660/505512/520580/511899/281119/618286/524155/505361/281597/504735/414925/540426/282068/504482	0.00189	25/252	273/5091	0.335608	0.334138	25
GO:0016570	histone modification	530411/541130/505401/326578/517211/404126/520580/281119/511951/540599/539651/614139/540194	0.00202	13/252	106/5091	0.335608	0.334138	13
GO:0033044	regulation of chromosome organization	530411/541130/505401/326578/540660/520580/281119/524155/504735	0.00249	9/252	60/5091	0.366285	0.36468	9
GO:0051052	regulation of DNA metabolic process	530411/618186/616433/541130/520580/506176/281119/524155/617530/540398/504735	0.00288	11/252	85/5091	0.366285	0.36468	11
GO:0043967	histone H4 acetylation	517211/540599/614139/540194	0.00294	4/252	13/5091	0.366285	0.36468	4
GO:0006325	chromatin organization	530411/616433/510538/541130/505401/326578/517211/404126/510194/520580/281119/511951/509694/528142/540599/539651/614139/540194	0.00301	18/252	179/5091	0.366285	0.36468	18
GO:0051276	chromosome organization	530411/618186/616433/506509/510538/541130/505401/326578/530189/517211/404126/540660/510194/520580/281119/511951/509694/524155/504735/528142/540599/539651/614139/540194	0.00312	24/252	268/5091	0.366285	0.36468	24
GO:0016574	histone ubiquitination	530411/541130/520580/511951	0.00396	4/252	14/5091	0.438403	0.436482	4
GO:0045732	positive regulation of protein catabolic process	281574/506973/508410/513479/511951/540564/540426	0.00467	7/252	43/5091	0.490047	0.4879	7
GO:0044257	cellular protein catabolic process	530411/281574/506764/282646/541130/510796/508410/513479/507911/530189/531211/511951/509694/516919/281105/540564/504937/528142/615197/540426	0.00548	20/252	219/5091	0.506752	0.504532	20
GO:0031056	regulation of histone modification	541130/505401/326578/520580/281119	0.00559	5/252	24/5091	0.506752	0.504532	5
GO:0044743	protein transmembrane import into intracellular organelle	515580/514599/781575/614633/506007	0.00559	5/252	24/5091	0.506752	0.504532	5
GO:0007015	actin filament organization	780784/281574/282646/534656/617894/517111/507911/526848/281597/534041/282068/504482	0.00621	12/252	107/5091	0.514767	0.512511	12
GO:0048193	Golgi vesicle transport	509133/100126041/509246/533994/511899/618286/521829/404548/100125922/532555	0.00621	10/252	81/5091	0.514767	0.512511	10
GO:0022406	membrane docking	281574/614507/540426/507031/282378	0.00671	5/252	25/5091	0.514767	0.512511	5
GO:0065002	intracellular protein transmembrane transport	515580/514599/781575/614633/506007	0.00671	5/252	25/5091	0.514767	0.512511	5
GO:1901880	negative regulation of protein depolymerization	780784/614904/534656/517111	0.00837	4/252	17/5091	0.586286	0.583718	4
GO:0030163	protein catabolic process	530411/281574/506764/282646/541130/506973/510796/508410/513479/282094/507911/530189/531211/511951/509694/516919/281105/540564/504937/528142/615197/540426	0.00855	22/252	259/5091	0.586286	0.583718	22
GO:0006888	ER to Golgi vesicle-mediated transport	509133/100126041/533994/511899/521829/404548	0.00883	6/252	37/5091	0.586286	0.583718	6
GO:0044265	cellular macromolecule catabolic process	530411/281574/506764/282646/541130/510796/508410/513479/507911/530189/540507/531211/767836/511951/509694/524155/516919/281105/540564/504937/528142/531673/615197/540426	0.00912	24/252	292/5091	0.586286	0.583718	24
GO:0042787	protein ubiquitination involved in ubiquitin-dependent protein catabolic process	530411/506764/508410/531211/511951	0.00941	5/252	27/5091	0.586286	0.583718	5
GO:0071806	protein transmembrane transport	515580/514599/781575/614633/506007	0.00941	5/252	27/5091	0.586286	0.583718	5
GO:0030036	actin cytoskeleton organization	780784/281574/282646/534656/617894/615074/517111/507911/526848/515556/281597/540085/534041/282068/504482	0.00981	15/252	156/5091	0.592824	0.590226	15
GO:0016573	histone acetylation	505401/517211/540599/614139/540194	0.011	5/252	28/5091	0.61152	0.60884	5
GO:0035088	establishment or maintenance of apical/basal cell polarity	281574/510125/540426	0.0111	3/252	10/5091	0.61152	0.60884	3
GO:0061245	establishment or maintenance of bipolar cell polarity	281574/510125/540426	0.0111	3/252	10/5091	0.61152	0.60884	3
GO:0070647	protein modification by small protein conjugation or removal	530411/506764/541130/508410/513479/510781/507911/520757/618860/614795/540660/531211/505512/520580/511951/509694/617771/508388/414925/615197/506007	0.0114	21/252	250/5091	0.61152	0.60884	21
GO:0043242	negative regulation of protein complex disassembly	780784/614904/534656/517111	0.0126	4/252	19/5091	0.61152	0.60884	4
GO:0051603	proteolysis involved in cellular protein catabolic process	530411/506764/282646/541130/510796/508410/513479/507911/530189/531211/511951/509694/516919/281105/540564/504937/528142/615197	0.0128	18/252	206/5091	0.61152	0.60884	18
GO:0018393	internal peptidyl-lysine acetylation	505401/517211/540599/614139/540194	0.0128	5/252	29/5091	0.61152	0.60884	5
GO:0042176	regulation of protein catabolic process	281574/506973/508410/513479/282094/530189/511951/540564/504937/540426	0.0128	10/252	90/5091	0.61152	0.60884	10
GO:0032984	macromolecular complex disassembly	780784/614904/509987/534656/517111/444990/408001/534041	0.0129	8/252	64/5091	0.61152	0.60884	8
GO:0016050	vesicle organization	509133/505379/533994/511899/618286/505361/404548/507031/532555/282378	0.0138	10/252	91/5091	0.611597	0.608917	10
GO:0032924	activin receptor signaling pathway	614795/281598/338068	0.0147	3/252	11/5091	0.611597	0.608917	3
GO:2000573	positive regulation of DNA biosynthetic process	618186/524155/504735	0.0147	3/252	11/5091	0.611597	0.608917	3
GO:0043244	regulation of protein complex disassembly	780784/614904/534656/517111/444990	0.0147	5/252	30/5091	0.611597	0.608917	5
GO:0046777	protein autophosphorylation	525647/509246/515181/514886/505499	0.0147	5/252	30/5091	0.611597	0.608917	5
GO:1903364	positive regulation of cellular protein catabolic process	281574/508410/513479/540564/540426	0.0147	5/252	30/5091	0.611597	0.608917	5
GO:0046907	intracellular transport	509133/614713/508541/281574/515580/282646/506973/282125/100126041/513180/444990/613802/505379/529760/540369/767620/533994/505512/514599/509871/511899/618286/521829/511257/505361/781575/404548/767937/767980/614633/540426/507031/506007/538427/286863	0.0151	35/252	489/5091	0.615314	0.612618	35
GO:0019941	modification-dependent protein catabolic process	530411/506764/282646/541130/510796/508410/513479/507911/530189/531211/511951/509694/540564/504937/615197	0.0159	15/252	165/5091	0.621322	0.618599	15
GO:0043241	protein complex disassembly	780784/614904/534656/517111/444990/408001/534041	0.0162	7/252	54/5091	0.621322	0.618599	7
GO:0043624	cellular protein complex disassembly	780784/614904/534656/517111/444990/534041	0.0162	6/252	42/5091	0.621322	0.618599	6
GO:0018394	peptidyl-lysine acetylation	505401/517211/540599/614139/540194	0.0169	5/252	31/5091	0.621322	0.618599	5
GO:0030029	actin filament-based process	780784/281574/282646/534656/617894/615074/517111/507911/526848/515556/281597/540085/534041/282068/504482	0.0176	15/252	167/5091	0.621322	0.618599	15
GO:0030042	actin filament depolymerization	780784/534656/517111/534041	0.018	4/252	21/5091	0.621322	0.618599	4
GO:0045446	endothelial cell differentiation	281574/515181/281032/540426	0.018	4/252	21/5091	0.621322	0.618599	4
GO:0032446	protein modification by small protein conjugation	530411/506764/541130/508410/513479/507911/520757/614795/540660/531211/505512/520580/511951/617771/508388/414925/615197/506007	0.0183	18/252	214/5091	0.621322	0.618599	18
GO:0035308	negative regulation of protein dephosphorylation	282125/614795/282658	0.0189	3/252	12/5091	0.621322	0.618599	3
GO:0018205	peptidyl-lysine modification	505401/326578/517211/505512/281119/540599/539651/614139/540194	0.0192	9/252	82/5091	0.621322	0.618599	9
GO:0006475	internal protein amino acid acetylation	505401/517211/540599/614139/540194	0.0192	5/252	32/5091	0.621322	0.618599	5
GO:0030218	erythrocyte differentiation	508541/613802/281598/617530/533382	0.0192	5/252	32/5091	0.621322	0.618599	5
GO:0043632	modification-dependent macromolecule catabolic process	530411/506764/282646/541130/510796/508410/513479/507911/530189/531211/511951/509694/540564/504937/615197	0.0194	15/252	169/5091	0.621322	0.618599	15
GO:0016567	protein ubiquitination	530411/506764/541130/508410/513479/507911/520757/614795/540660/531211/520580/511951/617771/508388/414925/615197/506007	0.0196	17/252	200/5091	0.621322	0.618599	17
GO:0032846	positive regulation of homeostatic process	508541/614795/281598/524155/504735/327687	0.0201	6/252	44/5091	0.626883	0.624136	6
GO:0008037	cell recognition	787004/504741/504735/540426	0.0212	4/252	22/5091	0.637668	0.634874	4
GO:0035304	regulation of protein dephosphorylation	282646/282125/614795/282658	0.0212	4/252	22/5091	0.637668	0.634874	4
GO:0009057	macromolecule catabolic process	530411/281574/506764/282646/541130/506973/510796/508410/513479/282094/507911/530189/540507/531211/767836/511951/509694/524155/516919/281105/540564/504937/528142/531673/615197/540426	0.0215	26/252	348/5091	0.637668	0.634874	26
GO:0051261	protein depolymerization	780784/614904/534656/517111/534041	0.0217	5/252	33/5091	0.637668	0.634874	5
GO:0016192	vesicle-mediated transport	509133/281574/407190/100126041/513180/509246/789618/510125/505379/515556/529760/506045/533994/504741/511899/618286/521829/505361/614507/404548/538501/100125922/540426/507031/327687/532555/282378/504482	0.0224	28/252	383/5091	0.639075	0.636275	28
GO:0030835	negative regulation of actin filament depolymerization	780784/534656/517111	0.0237	3/252	13/5091	0.639075	0.636275	3
GO:0051693	actin filament capping	780784/534656/517111	0.0237	3/252	13/5091	0.639075	0.636275	3
GO:0051017	actin filament bundle assembly	281574/282646/507911/282068/504482	0.0245	5/252	34/5091	0.639075	0.636275	5
GO:0061572	actin filament bundle organization	281574/282646/507911/282068/504482	0.0245	5/252	34/5091	0.639075	0.636275	5
GO:0006413	translational initiation	504958/509987/286819/509764/286870/767937	0.0246	6/252	46/5091	0.639075	0.636275	6
GO:0006479	protein methylation	326578/281119/507833/281032/539651/521261	0.0246	6/252	46/5091	0.639075	0.636275	6
GO:0008213	protein alkylation	326578/281119/507833/281032/539651/521261	0.0246	6/252	46/5091	0.639075	0.636275	6
GO:1901879	regulation of protein depolymerization	780784/614904/534656/517111	0.0247	4/252	23/5091	0.639075	0.636275	4
GO:0034101	erythrocyte homeostasis	508541/613802/281598/617530/533382	0.0275	5/252	35/5091	0.693933	0.690892	5
GO:0006511	ubiquitin-dependent protein catabolic process	530411/506764/282646/541130/508410/513479/507911/530189/531211/511951/509694/540564/504937/615197	0.0275	14/252	161/5091	0.693933	0.690892	14
GO:0097435	supramolecular fiber organization	780784/614904/281574/282646/534656/617894/615074/517111/507911/526848/614795/281597/534041/282068/504482	0.0282	15/252	177/5091	0.69439	0.691347	15
GO:0051668	localization within membrane	509133/533994/511899/507031	0.0285	4/252	24/5091	0.69439	0.691347	4
GO:0006342	chromatin silencing	530411/404126/281119	0.0291	3/252	14/5091	0.69439	0.691347	3
GO:0061028	establishment of endothelial barrier	281574/515181/540426	0.0291	3/252	14/5091	0.69439	0.691347	3
GO:0010638	positive regulation of organelle organization	539519/541130/505401/326578/505512/520580/281119/524155/281597/504735/414925/540426/282068	0.0293	13/252	147/5091	0.69439	0.691347	13
GO:0051130	positive regulation of cellular component organization	539519/541130/505401/326578/444990/515556/506045/505512/520580/509259/281119/524155/281597/512659/504735/414925/540426/282068/504482	0.032	19/252	244/5091	0.749805	0.746519	19
GO:0006259	DNA metabolic process	530411/618186/616433/541130/511380/530189/404126/520580/506176/281119/511951/524155/540564/617771/617530/510757/540398/504735/511281/528142	0.0339	20/252	262/5091	0.763086	0.759742	20
GO:0006473	protein acetylation	505401/517211/540599/614139/540194	0.0341	5/252	37/5091	0.763086	0.759742	5
GO:0044272	sulfur compound biosynthetic process	281151/407109/514462/788066/281195	0.0341	5/252	37/5091	0.763086	0.759742	5
GO:0051494	negative regulation of cytoskeleton organization	780784/614904/534656/517111/504482	0.0341	5/252	37/5091	0.763086	0.759742	5
GO:0045814	negative regulation of gene expression, epigenetic	530411/404126/281119	0.035	3/252	15/5091	0.776532	0.77313	3
GO:0003158	endothelium development	281574/515181/281032/540426	0.0371	4/252	26/5091	0.813584	0.810019	4
GO:1902904	negative regulation of supramolecular fiber organization	780784/614904/534656/517111/504482	0.0377	5/252	38/5091	0.816995	0.813415	5
GO:0043543	protein acylation	614904/505401/517211/540599/614139/540194	0.0386	6/252	51/5091	0.818714	0.815127	6
GO:0051054	positive regulation of DNA metabolic process	618186/541130/281119/524155/617530/504735	0.0386	6/252	51/5091	0.818714	0.815127	6
GO:0006457	protein folding	506107/515580/282646/505066/614795/534311/514599/504735/281373	0.0395	9/252	93/5091	0.828799	0.825167	9
GO:0000184	nuclear-transcribed mRNA catabolic process, nonsense-mediated decay	767836/524155/531673	0.0416	3/252	16/5091	0.846469	0.84276	3
GO:0001885	endothelial cell development	281574/515181/540426	0.0416	3/252	16/5091	0.846469	0.84276	3
GO:0034446	substrate adhesion-dependent cell spreading	505379/540207/282068	0.0416	3/252	16/5091	0.846469	0.84276	3
GO:0006403	RNA localization	506509/444990/509871/524155/781575/504735/531673	0.0433	7/252	66/5091	0.871657	0.867838	7
GO:0009896	positive regulation of catabolic process	281574/506973/508410/513479/511951/540564/282514/540426	0.0458	8/252	81/5091	0.899573	0.895631	8
GO:0006470	protein dephosphorylation	536810/282646/282125/614795/540398/282658/614435	0.0464	7/252	67/5091	0.899573	0.895631	7
GO:0006605	protein targeting	515580/282125/505512/514599/781575/767980/614633/506007/286863	0.0469	9/252	96/5091	0.899573	0.895631	9
GO:0006282	regulation of DNA repair	541130/520580/617530/540398	0.0471	4/252	28/5091	0.899573	0.895631	4
GO:0051640	organelle localization	614904/506509/281574/529760/509871/511257/614507/404548/414925/507031/327687/282378	0.0476	12/252	142/5091	0.899573	0.895631	12
GO:0009894	regulation of catabolic process	281574/506973/508410/513479/282094/530189/540507/511951/618286/524155/540564/282514/504937/540426	0.0483	14/252	174/5091	0.899573	0.895631	14
GO:0043414	macromolecule methylation	533438/616433/326578/281119/507833/281032/539651/521261	0.0487	8/252	82/5091	0.899573	0.895631	8
GO:0032436	positive regulation of proteasomal ubiquitin-dependent protein catabolic process	508410/513479/540564	0.0487	3/252	17/5091	0.899573	0.895631	3
GO:1903076	regulation of protein localization to plasma membrane	281574/509246/507031	0.0487	3/252	17/5091	0.899573	0.895631	3

## Sheet: oo.cc
	ID	Description	GeneRatio	BgRatio	pvalue	p.adjust	qvalue	geneID	Count
GO:0044451	GO:0044451	nucleoplasm part	28/258	289/5521	0.000161058	0.0240644	0.023719	282298/505641/506764/280979/505401/508410/533964/540428/326578/508312/404126/540507/540286/516337/510194/507986/520580/509259/504452/514886/528142/767937/531673/615197/540599/614139/507081/540194	28
GO:0031248	GO:0031248	protein acetyltransferase complex	6/258	20/5521	0.000218768	0.0240644	0.023719	280979/505401/517211/540599/614139/540194	6
GO:1902493	GO:1902493	acetyltransferase complex	6/258	20/5521	0.000218768	0.0240644	0.023719	280979/505401/517211/540599/614139/540194	6
GO:0000123	GO:0000123	histone acetyltransferase complex	5/258	18/5521	0.00111195	0.0851975	0.0839746	280979/505401/540599/614139/540194	5
GO:1990234	GO:1990234	transferase complex	23/258	250/5521	0.00129087	0.0851975	0.0839746	505641/280979/541130/505401/615074/508410/533964/507911/540428/326578/517211/540660/516337/525161/520580/509259/511951/504452/338068/617771/540599/614139/540194	23
GO:0042470	GO:0042470	melanosome	8/258	56/5521	0.00412086	0.194269	0.19148	613527/282646/282355/282125/338082/281105/281373/286863	8
GO:0048770	GO:0048770	pigment granule	8/258	56/5521	0.00412086	0.194269	0.19148	613527/282646/282355/282125/338082/281105/281373/286863	8
GO:0080008	GO:0080008	Cul4-RING E3 ubiquitin ligase complex	3/258	10/5521	0.00947696	0.390925	0.385313	508410/525161/511951	3
GO:0001772	GO:0001772	immunological synapse	3/258	11/5521	0.0125865	0.461505	0.45488	281574/615074/507031	3
GO:0016604	GO:0016604	nuclear body	15/258	173/5521	0.0147654	0.487257	0.480263	282298/506764/508410/508312/540507/540286/510194/507986/520580/514886/528142/767937/531673/615197/507081	15
GO:0061695	GO:0061695	transferase complex, transferring phosphorus-containing groups	10/258	99/5521	0.0166188	0.498563	0.491406	505641/615074/533964/540428/326578/516337/520580/509259/504452/338068	10
GO:0016607	GO:0016607	nuclear speck	10/258	104/5521	0.0227378	0.625288	0.616313	282298/506764/508312/540286/510194/507986/528142/767937/531673/507081	10
GO:0033178	GO:0033178	proton-transporting two-sector ATPase complex, catalytic domain	3/258	14/5521	0.0250349	0.635501	0.626379	338089/338082/327687	3
GO:0034399	GO:0034399	nuclear periphery	4/258	27/5521	0.0350469	0.695426	0.685444	530411/326578/767620/538427	4
GO:0000428	GO:0000428	DNA-directed RNA polymerase complex	6/258	53/5521	0.035825	0.695426	0.685444	505641/533964/540428/516337/509259/504452	6
GO:0030880	GO:0030880	RNA polymerase complex	6/258	53/5521	0.035825	0.695426	0.685444	505641/533964/540428/516337/509259/504452	6
GO:0055029	GO:0055029	nuclear DNA-directed RNA polymerase complex	6/258	53/5521	0.035825	0.695426	0.685444	505641/533964/540428/516337/509259/504452	6
GO:0008023	GO:0008023	transcription elongation factor complex	3/258	17/5521	0.0422008	0.732962	0.722441	326578/520580/614139	3
GO:0033176	GO:0033176	proton-transporting V-type ATPase complex	3/258	17/5521	0.0422008	0.732962	0.722441	338089/338082/327687	3
GO:0043209	GO:0043209	myelin sheath	7/258	71/5521	0.0467498	0.757793	0.746916	281574/281199/407109/281201/338082/504735/540426	7
GO:0005902	GO:0005902	microvillus	3/258	18/5521	0.0489444	0.757793	0.746916	281574/338082/540426	3

## Sheet: oo.mf
ID	Description	geneID	pvalue	GeneRatio	BgRatio	p.adjust	qvalue	Count
GO:0030554	adenyl nucleotide binding	521196/504958/506107/515580/280979/282646/407190/281199/286819/541130/507204/615074/510796/788066/525647/282323/338051/509246/520716/506045/534311/514599/281598/338082/520580/509259/282420/514886/338068/281597/540207/281785/513061/504735/505499/517063/287019/530642/327687/532822	1.84e-05	40/232	411/4675	0.00733154	0.00682769	40
GO:0019899	enzyme binding	521196/508541/282298/281574/506764/282646/541130/615074/508410/282125/513479/282323/282094/507911/516375/509246/404126/280686/515556/281201/540660/767620/507196/281110/505512/520580/618286/524155/540564/617771/531673/287019/281032/282658/540426/282875/327687/614139/408001/538668	0.000133	40/232	448/4675	0.023906	0.0222631	40
GO:0032559	adenyl ribonucleotide binding	521196/504958/280979/282646/407190/281199/286819/541130/507204/615074/510796/788066/525647/282323/338051/509246/520716/506045/534311/281598/338082/520580/509259/282420/514886/338068/281597/540207/281785/513061/504735/505499/517063/287019/530642/327687/532822	0.00018	37/232	408/4675	0.023906	0.0222631	37
GO:0005524	ATP binding	521196/504958/280979/282646/407190/281199/286819/541130/507204/510796/788066/525647/282323/338051/509246/520716/506045/534311/281598/338082/520580/509259/282420/514886/338068/281597/540207/281785/513061/504735/505499/517063/287019/530642/327687/532822	0.000259	36/232	400/4675	0.0258106	0.0240368	36
GO:0016772	transferase activity, transferring phosphorus-containing groups	521196/505641/407190/507204/788066/525647/282323/338051/506745/540428/511291/509246/516337/281598/520580/282420/504452/514886/338068/540207/505499/517063/287019/530642	0.000647	24/232	239/4675	0.0516376	0.0480888	24
GO:0004402	histone acetyltransferase activity	505401/517211/614139/540194	0.00148	4/232	11/4675	0.0851228	0.0792728	4
GO:0004674	protein serine/threonine kinase activity	521196/407190/507204/525647/282323/281598/520580/282420/514886/338068/540207/505499	0.00195	12/232	93/4675	0.0851228	0.0792728	12
GO:0004702	signal transducer, downstream of receptor, with serine/threonine kinase activity	521196/507204/281598/338068	0.00213	4/232	12/4675	0.0851228	0.0792728	4
GO:0051018	protein kinase A binding	281574/615074/509246/504482	0.00213	4/232	12/4675	0.0851228	0.0792728	4
GO:0061733	peptide-lysine-N-acetyltransferase activity	505401/517211/614139/540194	0.00213	4/232	12/4675	0.0851228	0.0792728	4
GO:0034212	peptide N-acetyltransferase activity	505401/517211/614139/540194	0.00296	4/232	13/4675	0.105415	0.0981702	4
GO:0044877	macromolecular complex binding	530411/780784/281574/509987/282125/514595/526848/516375/614795/444990/404126/614128/281201/510194/281598/504741/509871/511951/281105/535185/528142/614139/504482	0.00317	23/232	253/4675	0.105415	0.0981702	23
GO:0005057	signal transducer activity, downstream of receptor	521196/507204/281598/338068	0.00523	4/232	15/4675	0.14089	0.131207	4
GO:0004672	protein kinase activity	521196/407190/507204/525647/282323/509246/281598/520580/282420/514886/338068/540207/505499	0.00527	13/232	118/4675	0.14089	0.131207	13
GO:0016301	kinase activity	521196/407190/507204/788066/525647/282323/509246/281598/520580/282420/514886/338068/540207/505499/517063/287019/530642	0.0053	17/232	174/4675	0.14089	0.131207	17
GO:0004842	ubiquitin-protein transferase activity	530411/506764/541130/508410/513479/507911/520757/531211/617771/414925/506007	0.00637	11/232	94/4675	0.158902	0.147982	11
GO:0016407	acetyltransferase activity	505401/517211/282514/614139/540194	0.00677	5/232	25/4675	0.158902	0.147982	5
GO:0016410	N-acyltransferase activity	539223/505401/517211/614139/540194	0.00805	5/232	26/4675	0.178451	0.166187	5
GO:0019787	ubiquitin-like protein transferase activity	530411/506764/541130/508410/513479/507911/520757/531211/617771/414925/506007	0.00869	11/232	98/4675	0.182532	0.169987	11
GO:0008080	N-acetyltransferase activity	505401/517211/614139/540194	0.0104	4/232	18/4675	0.208024	0.193727	4
GO:0050839	cell adhesion molecule binding	787004/281574/534656/282125/526848/505868/512659/535185/540426/504482	0.012	10/232	89/4675	0.228777	0.213055	10
GO:0016773	phosphotransferase activity, alcohol group as acceptor	521196/407190/507204/525647/282323/509246/281598/520580/282420/514886/338068/540207/505499/287019	0.0136	14/232	147/4675	0.246464	0.229526	14
GO:0140030	modification-dependent protein binding	530411/616433/530189/540564/528142	0.0148	5/232	30/4675	0.253944	0.236492	5
GO:0043022	ribosome binding	509987/514595/444990/614128	0.0153	4/232	20/4675	0.253944	0.236492	4
GO:0031625	ubiquitin protein ligase binding	506764/541130/615074/508410/282125/282323/617771/531673/408001	0.0167	9/232	80/4675	0.259795	0.24194	9
GO:0003743	translation initiation factor activity	504958/509987/286819/509764/286870	0.017	5/232	31/4675	0.259795	0.24194	5
GO:0061630	ubiquitin protein ligase activity	530411/506764/541130/508410/513479/617771	0.0203	6/232	44/4675	0.259795	0.24194	6
GO:0061659	ubiquitin-like protein ligase activity	530411/506764/541130/508410/513479/617771	0.0203	6/232	44/4675	0.259795	0.24194	6
GO:0019901	protein kinase binding	521196/508541/281574/615074/509246/507196/520580/618286/524155/287019/540426	0.0209	11/232	111/4675	0.259795	0.24194	11
GO:0003899	DNA-directed 5'-3' RNA polymerase activity	505641/540428/516337/504452	0.0213	4/232	22/4675	0.259795	0.24194	4
GO:0034062	5'-3' RNA polymerase activity	505641/540428/516337/504452	0.0213	4/232	22/4675	0.259795	0.24194	4
GO:0097747	RNA polymerase activity	505641/540428/516337/504452	0.0213	4/232	22/4675	0.259795	0.24194	4
GO:0043021	ribonucleoprotein complex binding	509987/514595/444990/614128/509871	0.0219	5/232	33/4675	0.259795	0.24194	5
GO:0044389	ubiquitin-like protein ligase binding	506764/541130/615074/508410/282125/282323/617771/531673/408001	0.0224	9/232	84/4675	0.259795	0.24194	9
GO:0019900	kinase binding	521196/508541/281574/615074/509246/507196/520580/618286/524155/540564/287019/540426	0.0228	12/232	127/4675	0.259795	0.24194	12
GO:0008135	translation factor activity, RNA binding	504958/509987/286819/509764/286870/444990	0.0248	6/232	46/4675	0.275044	0.256142	6
GO:0019904	protein domain specific binding	282298/281574/615074/282125/516375/510125/281849/540286/281598/511951/512659/504482/286863	0.0255	13/232	144/4675	0.275044	0.256142	13
GO:0019903	protein phosphatase binding	282646/516375/540660/282658	0.0287	4/232	24/4675	0.299276	0.278708	4
GO:0060590	ATPase regulator activity	506107/515580/514599	0.0293	3/232	14/4675	0.299276	0.278708	3
GO:0016746	transferase activity, transferring acyl groups	280682/539223/505401/517211/515361/282514/534013/614139/540194	0.0312	9/232	89/4675	0.311613	0.290198	9
GO:0004869	cysteine-type endopeptidase inhibitor activity	512805/514170/281039/414925	0.0329	4/232	25/4675	0.319963	0.297973	4
GO:0045296	cadherin binding	281574/534656/282125/526848/505868/512659/504482	0.0378	7/232	64/4675	0.359529	0.334821	7
GO:0042393	histone binding	530411/616433/510538/528142/538427	0.0419	5/232	39/4675	0.3887	0.361987	5
GO:0046983	protein dimerization activity	508541/787004/282298/508713/515580/515219/282125/540428/614795/516337/505512/514599/504452/514886/512659/617530/535185/507833/414925/282875/530642/281373/533382	0.0467	23/232	322/4675	0.423711	0.394591	23
GO:0003684	damaged DNA binding	530189/511951/540564	0.049	3/232	17/4675	0.429476	0.39996	3
GO:0003677	DNA binding	533438/530411/618186/508541/515320/533720/539223/505401/515219/510796/286872/540428/535628/530189/404126/516337/510194/520580/506176/509259/281119/511951/504452/280961/516010/540564/617530/510757/511281/517514/614253/533382	0.0495	32/232	481/4675	0.429476	0.39996	32

## Sheet: oo.KEGG
ID	Description	GeneRatio	BgRatio	pvalue	p.adjust	qvalue	geneID	Count
bta04520	Adherens junction	13/263	69/8336	1.82057e-07	4.56962e-05	3.73695e-05	104968536/515187/280979/507204/407102/526848/783645/282420/516010/507632/782690/504482/540674	13
bta03013	RNA transport	16/263	164/8336	5.69952e-05	0.0071529	0.00584951	509256/407144/504958/504752/506509/286819/534576/509764/286870/510201/509871/782397/529442/531673/520174/539639	16
bta05205	Proteoglycans in cancer	17/263	198/8336	0.000165339	0.0138334	0.0113127	521196/508541/104968536/281574/280979/533199/517111/282323/282094/506322/511203/281161/540426/540085/786886/522921/519269	17
bta04012	ErbB signaling pathway	10/263	85/8336	0.000320185	0.0155623	0.0127266	521196/512841/533199/525906/506322/539941/507196/540085/786886/522921	10
bta04550	Signaling pathways regulating pluripotency of stem cells	13/263	137/8336	0.000372008	0.0155623	0.0127266	521196/508541/533199/528253/506322/768050/537201/281598/404101/338068/516010/407128/281161	13
bta04910	Insulin signaling pathway	13/263	137/8336	0.000372008	0.0155623	0.0127266	521196/512841/533199/615074/525906/525647/282323/506322/539941/507196/783833/786886/533323	13
bta05100	Bacterial invasion of epithelial cells	9/263	74/8336	0.000496232	0.0159403	0.0130356	537203/280979/512841/526848/507196/783645/540207/540085/504482	9
bta05169	Epstein-Barr virus infection	16/263	198/8336	0.000508056	0.0159403	0.0130356	508541/505641/282125/282323/540428/539941/326578/404126/537201/516337/282420/504727/504452/507689/504937/286863	16
bta04141	Protein processing in endoplasmic reticulum	14/263	165/8336	0.000699117	0.0194976	0.0159448	506107/282646/539941/530189/614128/507939/533994/507689/540564/790870/767980/530610/508519/281373	14
bta04810	Regulation of actin cytoskeleton	16/263	210/8336	0.000963156	0.0241752	0.0197701	521196/540310/537203/104968536/281574/280979/512841/533199/517111/506322/783645/281161/540426/508819/519269/504482	16
bta05213	Endometrial cancer	7/263	59/8336	0.00241173	0.0539923	0.0441539	521196/533199/506322/526848/540207/782690/786886	7
bta00220	Arginine biosynthesis	4/263	19/8336	0.00258131	0.0539923	0.0441539	281199/539561/281785/618400	4
bta04390	Hippo signaling pathway	12/263	151/8336	0.00288882	0.0557765	0.045613	280979/528109/282125/617566/526848/404101/516010/407128/414925/508208/782690/286863	12
bta04140	Autophagy - animal	11/263	133/8336	0.00314231	0.0563371	0.0460715	521196/533199/537916/282323/506322/539941/535099/617367/281105/538831/519269	11
bta01521	EGFR tyrosine kinase inhibitor resistance	8/263	80/8336	0.00358928	0.0600607	0.0491165	521196/508541/533199/506322/537201/507196/281161/540085	8
bta04130	SNARE interactions in vesicular transport	5/263	34/8336	0.00395636	0.0620655	0.050756	614135/505379/506198/614520/507031	5
bta04137	Mitophagy - animal	7/263	66/8336	0.00456854	0.0674531	0.0551619	338045/506322/539941/282420/511257/508608/519269	7
bta00250	Alanine, aspartate and glutamate metabolism	5/263	36/8336	0.00509286	0.0710172	0.0580765	281199/532724/539561/281785/618400	5
bta04666	Fc gamma R-mediated phagocytosis	8/263	87/8336	0.00599213	0.0791592	0.064735	521196/512841/533199/327705/783833/508819/504482/540674	8
bta05210	Colorectal cancer	8/263	89/8336	0.00686325	0.0861338	0.0704386	521196/533199/506322/539941/516010/414925/782690/505238	8
bta05212	Pancreatic cancer	7/263	74/8336	0.00853646	0.0974313	0.0796775	521196/508541/533199/539941/537201/516010/505238	7
bta05161	Hepatitis B	11/263	152/8336	0.00853979	0.0974313	0.0796775	521196/508541/533199/506322/539941/537201/511951/414925/327687/786886/286863	11
bta04014	Ras signaling pathway	15/263	241/8336	0.00922237	0.098924	0.0808982	521196/533199/282323/506322/539941/281201/507196/539150/509418/514886/281161/540085/786886/505238/519269	15
bta01522	Endocrine resistance	8/263	94/8336	0.00945886	0.098924	0.0808982	521196/533199/282323/506322/539941/507196/783681/522921	8
bta03015	mRNA surveillance pathway	8/263	95/8336	0.0100555	0.100957	0.0825606	282298/534576/505757/507051/338051/529442/531673/529071	8
bta04530	Tight junction	12/263	178/8336	0.0105603	0.101947	0.0833705	281574/280979/528109/517111/282323/407102/539941/504245/515181/281597/510003/540426	12
bta05230	Central carbon metabolism in cancer	6/263	61/8336	0.0121133	0.11079	0.0906016	521196/407109/533199/282355/506322/539561	6
bta03020	RNA polymerase	4/263	29/8336	0.012359	0.11079	0.0906016	505641/540428/516337/504452	4
bta03420	Nucleotide excision repair	5/263	45/8336	0.0131243	0.112664	0.0921346	508389/530189/511951/100124507/540564	5
bta05231	Choline metabolism in cancer	8/263	100/8336	0.0134658	0.112664	0.0921346	521196/533199/506322/539941/511291/508819/504482/540674	8
bta00910	Nitrogen metabolism	3/263	17/8336	0.0152116	0.123165	0.100722	281199/509027/281785	3
bta05221	Acute myeloid leukemia	6/263	66/8336	0.0174107	0.133178	0.10891	521196/508541/533199/506322/509418/782690	6
bta04350	TGF-beta signaling pathway	7/263	85/8336	0.0175094	0.133178	0.10891	617566/768050/281598/404101/338068/516010/407128	7
bta04145	Phagosome	11/263	170/8336	0.0185867	0.137214	0.112211	280979/338089/614135/505379/614128/539150/338082/504741/507031/327687/524959	11
bta04914	Progesterone-mediated oocyte maturation	7/263	88/8336	0.0208108	0.149243	0.122048	521196/533199/282323/537016/539941/540660/533323	7
bta05225	Hepatocellular carcinoma	11/263	174/8336	0.0216873	0.151208	0.123656	521196/280979/533199/506322/507196/509060/516010/282388/782690/540085/786886	11
bta04068	FoxO signaling pathway	9/263	132/8336	0.0235595	0.159823	0.1307	521196/508541/507204/533199/533294/506322/539941/514886/516010	9
bta04919	Thyroid hormone signaling pathway	8/263	113/8336	0.026185	0.166738	0.136355	521196/280979/533199/282323/506322/404126/287019/518504	8
bta00562	Inositol phosphate metabolism	6/263	73/8336	0.0272251	0.166738	0.136355	536810/538291/530577/535099/783833/508819	6
bta01230	Biosynthesis of amino acids	6/263	73/8336	0.0272251	0.166738	0.136355	280682/281199/509002/507517/618400/613376	6
bta04912	GnRH signaling pathway	7/263	93/8336	0.027236	0.166738	0.136355	521196/533199/282323/506322/539941/786886/522921	7
bta05220	Chronic myeloid leukemia	6/263	76/8336	0.0323663	0.191515	0.156617	521196/512841/533199/506322/404126/507196	6
bta04371	Apelin signaling pathway	9/263	140/8336	0.0328093	0.191515	0.156617	521196/533199/282323/506322/281201/783681/516010/533323/519269	9
bta04210	Apoptosis	9/263	142/8336	0.035467	0.198115	0.162015	521196/280979/533199/506322/539941/504727/281105/414925/788087	9
bta05216	Thyroid cancer	4/263	40/8336	0.0363717	0.198115	0.162015	525329/533199/506322/782690	4
bta04070	Phosphatidylinositol signaling system	7/263	99/8336	0.0365816	0.198115	0.162015	536810/538291/530577/780855/535099/783833/508819	7
bta04218	Cellular senescence	10/263	166/8336	0.0370973	0.198115	0.162015	521196/338045/533199/614773/533294/506322/282119/504647/516010/519269	10
bta03018	RNA degradation	6/263	79/8336	0.0381015	0.19882	0.162591	534576/783258/523016/524155/538820/281032	6
bta04722	Neurotrophin signaling pathway	8/263	122/8336	0.0388134	0.19882	0.162591	521196/512841/533199/282125/506322/539941/507196/540085	8
bta04142	Lysosome	8/263	123/8336	0.0404302	0.20296	0.165977	286772/508713/613527/281849/281105/512444/327687/509610	8
bta04310	Wnt signaling pathway	9/263	147/8336	0.0427505	0.207656	0.169817	507204/282323/785152/539941/282420/782690/539639/513742/282068	9
bta04010	MAPK signaling pathway	15/263	292/8336	0.0430203	0.207656	0.169817	521196/512841/507204/533199/525647/282323/506322/539941/509418/537598/785016/514886/281161/786886/519269	15
bta04917	Prolactin signaling pathway	6/263	82/8336	0.0444479	0.210498	0.172142	521196/508541/533199/506322/539941/507196	6
bta05219	Bladder cancer	4/263	43/8336	0.0456808	0.212331	0.173641	521196/533199/506322/522921	4
bta04510	Focal adhesion	11/263	198/8336	0.0486684	0.21986	0.179797	521196/540310/537203/280979/512841/533199/539941/507196/783645/540207/786886	11
bta00270	Cysteine and methionine metabolism	4/263	44/8336	0.0490523	0.21986	0.179797	514462/281119/505511/782907	4

## Sheet: sp.bp
	ID	Description	GeneRatio	BgRatio	pvalue	p.adjust	qvalue	geneID	Count
GO:0034248	GO:0034248	regulation of cellular amide metabolic process	8/78	112/5091	0.000278095	0.301794	0.287371	286790/286811/286870/515878/525716/536619/536793/768227	8
GO:0007613	GO:0007613	memory	3/78	12/5091	0.000689159	0.301794	0.287371	506045/525716/536619	3
GO:0006417	GO:0006417	regulation of translation	7/78	100/5091	0.000771193	0.301794	0.287371	286790/286811/286870/525716/536619/536793/768227	7
GO:0043244	GO:0043244	regulation of protein complex disassembly	4/78	30/5091	0.00103271	0.3031	0.288615	281942/338052/534553/534656	4
GO:0010608	GO:0010608	posttranscriptional regulation of gene expression	7/78	113/5091	0.00158706	0.364786	0.347353	286790/286811/286870/525716/536619/536793/768227	7
GO:0030834	GO:0030834	regulation of actin filament depolymerization	3/78	18/5091	0.00239233	0.364786	0.347353	338052/534553/534656	3
GO:0033043	GO:0033043	regulation of organelle organization	11/78	273/5091	0.00270151	0.364786	0.347353	281942/338052/404155/504735/534553/534615/534656/539519/540190/540838/541130	11
GO:0032781	GO:0032781	positive regulation of ATPase activity	3/78	19/5091	0.00280976	0.364786	0.347353	404151/540369/768227	3
GO:0043604	GO:0043604	amide biosynthetic process	12/78	322/5091	0.003292	0.364786	0.347353	286790/286811/286870/509764/515534/515878/525716/536619/536793/615199/615666/768227	12
GO:0030042	GO:0030042	actin filament depolymerization	3/78	21/5091	0.00377259	0.364786	0.347353	338052/534553/534656	3
GO:0006412	GO:0006412	translation	11/78	289/5091	0.00419392	0.364786	0.347353	286790/286811/286870/509764/515534/525716/536619/536793/615199/615666/768227	11
GO:0034249	GO:0034249	negative regulation of cellular amide metabolic process	4/78	45/5091	0.00472018	0.364786	0.347353	286811/515878/536619/536793	4
GO:1901879	GO:1901879	regulation of protein depolymerization	3/78	23/5091	0.00491427	0.364786	0.347353	338052/534553/534656	3
GO:0043043	GO:0043043	peptide biosynthetic process	11/78	296/5091	0.00502691	0.364786	0.347353	286790/286811/286870/509764/515534/525716/536619/536793/615199/615666/768227	11
GO:0006413	GO:0006413	translational initiation	4/78	46/5091	0.00511045	0.364786	0.347353	286811/286870/509764/536619	4
GO:0006096	GO:0006096	glycolytic process	3/78	24/5091	0.00555498	0.364786	0.347353	280808/281141/286811	3
GO:0006757	GO:0006757	ATP generation from ADP	3/78	24/5091	0.00555498	0.364786	0.347353	280808/281141/286811	3
GO:0046031	GO:0046031	ADP metabolic process	3/78	25/5091	0.00624359	0.364786	0.347353	280808/281141/286811	3
GO:0010638	GO:0010638	positive regulation of organelle organization	7/78	147/5091	0.00690841	0.364786	0.347353	281942/504735/534553/539519/540190/540838/541130	7
GO:0022411	GO:0022411	cellular component disassembly	6/78	112/5091	0.00703933	0.364786	0.347353	281942/327715/338052/534553/534615/534656	6
GO:0007611	GO:0007611	learning or memory	3/78	27/5091	0.00776802	0.364786	0.347353	506045/525716/536619	3
GO:0009135	GO:0009135	purine nucleoside diphosphate metabolic process	3/78	27/5091	0.00776802	0.364786	0.347353	280808/281141/286811	3
GO:0009179	GO:0009179	purine ribonucleoside diphosphate metabolic process	3/78	27/5091	0.00776802	0.364786	0.347353	280808/281141/286811	3
GO:0009185	GO:0009185	ribonucleoside diphosphate metabolic process	3/78	27/5091	0.00776802	0.364786	0.347353	280808/281141/286811	3
GO:0043462	GO:0043462	regulation of ATPase activity	3/78	27/5091	0.00776802	0.364786	0.347353	404151/540369/768227	3
GO:0043241	GO:0043241	protein complex disassembly	4/78	54/5091	0.00903272	0.403767	0.384471	281942/338052/534553/534656	4
GO:0008064	GO:0008064	regulation of actin polymerization or depolymerization	4/78	55/5091	0.00962989	0.403767	0.384471	338052/534553/534656/540838	4
GO:0030832	GO:0030832	regulation of actin filament length	4/78	55/5091	0.00962989	0.403767	0.384471	338052/534553/534656/540838	4
GO:0006165	GO:0006165	nucleoside diphosphate phosphorylation	3/78	31/5091	0.0114264	0.432357	0.411695	280808/281141/286811	3
GO:0050890	GO:0050890	cognition	3/78	31/5091	0.0114264	0.432357	0.411695	506045/525716/536619	3
GO:0033119	GO:0033119	negative regulation of RNA splicing	2/78	11/5091	0.0116545	0.432357	0.411695	615692/616210	2
GO:0006090	GO:0006090	pyruvate metabolic process	3/78	32/5091	0.0124714	0.432357	0.411695	280808/281141/286811	3
GO:0006457	GO:0006457	protein folding	5/78	93/5091	0.0135101	0.432357	0.411695	281036/282646/282848/504735/540190	5
GO:0051261	GO:0051261	protein depolymerization	3/78	33/5091	0.0135697	0.432357	0.411695	338052/534553/534656	3
GO:0006518	GO:0006518	peptide metabolic process	11/78	343/5091	0.0145787	0.432357	0.411695	286790/286811/286870/509764/515534/525716/536619/536793/615199/615666/768227	11
GO:0009132	GO:0009132	nucleoside diphosphate metabolic process	3/78	34/5091	0.0147214	0.432357	0.411695	280808/281141/286811	3
GO:0046939	GO:0046939	nucleotide phosphorylation	3/78	34/5091	0.0147214	0.432357	0.411695	280808/281141/286811	3
GO:0043603	GO:0043603	cellular amide metabolic process	12/78	393/5091	0.0154897	0.432357	0.411695	286790/286811/286870/509764/515534/515878/525716/536619/536793/615199/615666/768227	12
GO:0008154	GO:0008154	actin polymerization or depolymerization	4/78	64/5091	0.0161814	0.432357	0.411695	338052/534553/534656/540838	4
GO:0032984	GO:0032984	macromolecular complex disassembly	4/78	64/5091	0.0161814	0.432357	0.411695	281942/338052/534553/534656	4
GO:1902600	GO:1902600	hydrogen ion transmembrane transport	4/78	64/5091	0.0161814	0.432357	0.411695	281570/282405/338089/540225	4
GO:0007339	GO:0007339	binding of sperm to zona pellucida	2/78	13/5091	0.0162042	0.432357	0.411695	504735/540190	2
GO:0030835	GO:0030835	negative regulation of actin filament depolymerization	2/78	13/5091	0.0162042	0.432357	0.411695	338052/534656	2
GO:0051693	GO:0051693	actin filament capping	2/78	13/5091	0.0162042	0.432357	0.411695	338052/534656	2
GO:0035036	GO:0035036	sperm-egg recognition	2/78	14/5091	0.018719	0.488358	0.465019	504735/540190	2
GO:0007006	GO:0007006	mitochondrial membrane organization	3/78	39/5091	0.0212921	0.509882	0.485515	513847/534615/781575	3
GO:0000470	GO:0000470	maturation of LSU-rRNA	2/78	15/5091	0.0213867	0.509882	0.485515	286811/515534	2
GO:0009988	GO:0009988	cell-cell recognition	2/78	15/5091	0.0213867	0.509882	0.485515	504735/540190	2
GO:0010508	GO:0010508	positive regulation of autophagy	2/78	15/5091	0.0213867	0.509882	0.485515	281942/534615	2
GO:0110053	GO:0110053	regulation of actin filament organization	4/78	70/5091	0.0218036	0.509882	0.485515	338052/534553/534656/540838	4
GO:0017148	GO:0017148	negative regulation of translation	3/78	40/5091	0.0227698	0.509882	0.485515	286811/536619/536793	3
GO:0007015	GO:0007015	actin filament organization	5/78	107/5091	0.0234381	0.509882	0.485515	282646/338052/534553/534656/540838	5
GO:0050686	GO:0050686	negative regulation of mRNA processing	2/78	16/5091	0.0242022	0.509882	0.485515	615692/616210	2
GO:0019362	GO:0019362	pyridine nucleotide metabolic process	3/78	42/5091	0.0258891	0.509882	0.485515	280808/281141/286811	3
GO:0043624	GO:0043624	cellular protein complex disassembly	3/78	42/5091	0.0258891	0.509882	0.485515	338052/534553/534656	3
GO:0046496	GO:0046496	nicotinamide nucleotide metabolic process	3/78	42/5091	0.0258891	0.509882	0.485515	280808/281141/286811	3
GO:0019953	GO:0019953	sexual reproduction	7/78	191/5091	0.0261787	0.509882	0.485515	281423/282462/504735/523070/536149/536619/540190	7
GO:0016241	GO:0016241	regulation of macroautophagy	2/78	17/5091	0.0271604	0.509882	0.485515	281942/534615	2
GO:1901880	GO:1901880	negative regulation of protein depolymerization	2/78	17/5091	0.0271604	0.509882	0.485515	338052/534656	2
GO:0016236	GO:0016236	macroautophagy	3/78	43/5091	0.0275307	0.509882	0.485515	281942/327715/534615	3
GO:0006446	GO:0006446	regulation of translational initiation	2/78	18/5091	0.0302564	0.509882	0.485515	286870/536619	2
GO:0008625	GO:0008625	extrinsic apoptotic signaling pathway via death domain receptors	2/78	18/5091	0.0302564	0.509882	0.485515	327715/509790	2
GO:0030837	GO:0030837	negative regulation of actin filament polymerization	2/78	18/5091	0.0302564	0.509882	0.485515	338052/534656	2
GO:1903214	GO:1903214	regulation of protein targeting to mitochondrion	2/78	18/5091	0.0302564	0.509882	0.485515	534615/540190	2
GO:0040029	GO:0040029	regulation of gene expression, epigenetic	3/78	45/5091	0.0309773	0.509882	0.485515	286811/287016/536793	3
GO:0042273	GO:0042273	ribosomal large subunit biogenesis	3/78	45/5091	0.0309773	0.509882	0.485515	286790/286811/515534	3
GO:0051130	GO:0051130	positive regulation of cellular component organization	8/78	244/5091	0.0321176	0.509882	0.485515	281942/504735/506045/534553/539519/540190/540838/541130	8
GO:0006626	GO:0006626	protein targeting to mitochondrion	3/78	46/5091	0.032782	0.509882	0.485515	534615/540190/781575	3
GO:0072524	GO:0072524	pyridine-containing compound metabolic process	3/78	46/5091	0.032782	0.509882	0.485515	280808/281141/286811	3
GO:0046907	GO:0046907	intracellular transport	13/78	489/5091	0.0332487	0.509882	0.485515	281997/282646/286811/404151/404155/512276/522480/534615/540190/540369/613998/767980/781575	13
GO:0007005	GO:0007005	mitochondrion organization	7/78	201/5091	0.0333405	0.509882	0.485515	327715/513847/534615/539519/540190/540225/781575	7
GO:0002637	GO:0002637	regulation of immunoglobulin production	2/78	19/5091	0.0334854	0.509882	0.485515	280808/616210	2
GO:0043242	GO:0043242	negative regulation of protein complex disassembly	2/78	19/5091	0.0334854	0.509882	0.485515	338052/534656	2
GO:1903747	GO:1903747	regulation of establishment of protein localization to mitochondrion	2/78	19/5091	0.0334854	0.509882	0.485515	534615/540190	2
GO:0016458	GO:0016458	gene silencing	3/78	47/5091	0.0346407	0.509882	0.485515	286811/287016/536793	3
GO:0032956	GO:0032956	regulation of actin cytoskeleton organization	4/78	81/5091	0.0349072	0.509882	0.485515	338052/534553/534656/540838	4
GO:0015992	GO:0015992	proton transport	4/78	82/5091	0.0362831	0.509882	0.485515	281570/282405/338089/540225	4
GO:0016052	GO:0016052	carbohydrate catabolic process	3/78	48/5091	0.036553	0.509882	0.485515	280808/281141/286811	3
GO:0050804	GO:0050804	modulation of chemical synaptic transmission	3/78	48/5091	0.036553	0.509882	0.485515	506045/525716/536619	3
GO:0015991	GO:0015991	ATP hydrolysis coupled proton transport	2/78	20/5091	0.0368427	0.509882	0.485515	282405/338089	2
GO:1903578	GO:1903578	regulation of ATP metabolic process	2/78	20/5091	0.0368427	0.509882	0.485515	286811/540225	2
GO:0006818	GO:0006818	hydrogen transport	4/78	83/5091	0.0376902	0.509882	0.485515	281570/282405/338089/540225	4
GO:0007338	GO:0007338	single fertilization	3/78	49/5091	0.0385189	0.509882	0.485515	504735/523070/540190	3
GO:0032535	GO:0032535	regulation of cellular component size	4/78	84/5091	0.0391284	0.509882	0.485515	338052/534553/534656/540838	4
GO:0043065	GO:0043065	positive regulation of apoptotic process	5/78	123/5091	0.0394981	0.509882	0.485515	281032/337927/534615/539519/615692	5
GO:0043068	GO:0043068	positive regulation of programmed cell death	5/78	123/5091	0.0394981	0.509882	0.485515	281032/337927/534615/539519/615692	5
GO:0015988	GO:0015988	energy coupled proton transmembrane transport, against electrochemical gradient	2/78	21/5091	0.0403238	0.509882	0.485515	282405/338089	2
GO:0048167	GO:0048167	regulation of synaptic plasticity	2/78	21/5091	0.0403238	0.509882	0.485515	525716/536619	2
GO:0071456	GO:0071456	cellular response to hypoxia	2/78	21/5091	0.0403238	0.509882	0.485515	534615/616210	2
GO:0010821	GO:0010821	regulation of mitochondrion organization	3/78	50/5091	0.0405379	0.509882	0.485515	534615/539519/540190	3
GO:0030833	GO:0030833	regulation of actin filament polymerization	3/78	50/5091	0.0405379	0.509882	0.485515	338052/534656/540838	3
GO:0072655	GO:0072655	establishment of protein localization to mitochondrion	3/78	50/5091	0.0405379	0.509882	0.485515	534615/540190/781575	3
GO:0097191	GO:0097191	extrinsic apoptotic signaling pathway	3/78	50/5091	0.0405379	0.509882	0.485515	327715/509790/539519	3
GO:0070925	GO:0070925	organelle assembly	7/78	211/5091	0.0417174	0.509882	0.485515	286790/286811/327715/404151/523070/536149/540369	7
GO:0032970	GO:0032970	regulation of actin filament-based process	4/78	86/5091	0.0420987	0.509882	0.485515	338052/534553/534656/540838	4
GO:0008037	GO:0008037	cell recognition	2/78	22/5091	0.0439241	0.509882	0.485515	504735/540190	2
GO:0035195	GO:0035195	gene silencing by miRNA	2/78	22/5091	0.0439241	0.509882	0.485515	286811/536793	2
GO:0035304	GO:0035304	regulation of protein dephosphorylation	2/78	22/5091	0.0439241	0.509882	0.485515	282646/282658	2
GO:0036294	GO:0036294	cellular response to decreased oxygen levels	2/78	22/5091	0.0439241	0.509882	0.485515	534615/616210	2
GO:0090559	GO:0090559	regulation of membrane permeability	2/78	22/5091	0.0439241	0.509882	0.485515	404155/534615	2
GO:1903312	GO:1903312	negative regulation of mRNA metabolic process	2/78	22/5091	0.0439241	0.509882	0.485515	615692/616210	2
GO:0006733	GO:0006733	oxidoreduction coenzyme metabolic process	3/78	52/5091	0.0447341	0.509882	0.485515	280808/281141/286811	3
GO:0070585	GO:0070585	protein localization to mitochondrion	3/78	52/5091	0.0447341	0.509882	0.485515	534615/540190/781575	3
GO:0044703	GO:0044703	multi-organism reproductive process	7/78	216/5091	0.0463814	0.515079	0.490463	281423/282462/504735/523070/536149/536619/540190	7
GO:0016441	GO:0016441	posttranscriptional gene silencing	2/78	23/5091	0.0476394	0.515079	0.490463	286811/536793	2
GO:0032272	GO:0032272	negative regulation of protein polymerization	2/78	23/5091	0.0476394	0.515079	0.490463	338052/534656	2
GO:0035194	GO:0035194	posttranscriptional gene silencing by RNA	2/78	23/5091	0.0476394	0.515079	0.490463	286811/536793	2
GO:0043200	GO:0043200	response to amino acid	2/78	23/5091	0.0476394	0.515079	0.490463	534553/616210	2
GO:0010942	GO:0010942	positive regulation of cell death	5/78	130/5091	0.0482224	0.515079	0.490463	281032/337927/534615/539519/615692	5
GO:0090087	GO:0090087	regulation of peptide transport	6/78	173/5091	0.0483592	0.515079	0.490463	280740/280808/281997/534615/540190/616210	6
GO:0001666	GO:0001666	response to hypoxia	3/78	54/5091	0.0491387	0.515079	0.490463	282646/534615/616210	3
GO:0030041	GO:0030041	actin filament polymerization	3/78	54/5091	0.0491387	0.515079	0.490463	338052/534656/540838	3

## Sheet: sp.cc
	ID	Description	GeneRatio	BgRatio	pvalue	p.adjust	qvalue	geneID	Count
GO:0044297	GO:0044297	cell body	5/83	78/5521	0.00608656	0.364877	0.338063	281199/504735/525716/536149/540190	5
GO:0015629	GO:0015629	actin cytoskeleton	6/83	114/5521	0.00705143	0.364877	0.338063	327715/338052/534553/534656/540369/540838	6
GO:0008180	GO:0008180	COP9 signalosome	2/83	12/5521	0.0133657	0.364877	0.338063	404151/540190	2
GO:0005783	GO:0005783	endoplasmic reticulum	14/83	493/5521	0.0142497	0.364877	0.338063	281036/282646/327715/509790/512276/513847/515878/522480/530502/534615/615114/615199/616210/767980	14
GO:0000421	GO:0000421	autophagosome membrane	2/83	13/5521	0.015643	0.364877	0.338063	281942/327715	2
GO:0034364	GO:0034364	high-density lipoprotein particle	2/83	13/5521	0.015643	0.364877	0.338063	505308/513847	2
GO:0005875	GO:0005875	microtubule associated complex	3/83	36/5521	0.0163724	0.364877	0.338063	327715/404151/540369	3
GO:0030286	GO:0030286	dynein complex	2/83	14/5521	0.0180737	0.364877	0.338063	404151/540369	2
GO:0033178	GO:0033178	proton-transporting two-sector ATPase complex, catalytic domain	2/83	14/5521	0.0180737	0.364877	0.338063	282405/338089	2
GO:0043209	GO:0043209	myelin sheath	4/83	71/5521	0.0215375	0.364877	0.338063	280808/281199/281997/504735	4
GO:0032994	GO:0032994	protein-lipid complex	2/83	16/5521	0.0233759	0.364877	0.338063	505308/513847	2
GO:0034358	GO:0034358	plasma lipoprotein particle	2/83	16/5521	0.0233759	0.364877	0.338063	505308/513847	2
GO:1990777	GO:1990777	lipoprotein particle	2/83	16/5521	0.0233759	0.364877	0.338063	505308/513847	2
GO:0099513	GO:0099513	polymeric cytoskeletal fiber	7/83	192/5521	0.0246754	0.364877	0.338063	286811/327715/338052/404151/504735/512276/540369	7
GO:0033176	GO:0033176	proton-transporting V-type ATPase complex	2/83	17/5521	0.0262375	0.364877	0.338063	282405/338089	2
GO:0030863	GO:0030863	cortical cytoskeleton	2/83	18/5521	0.0292332	0.364877	0.338063	338052/534553	2
GO:0044430	GO:0044430	cytoskeletal part	12/83	440/5521	0.030466	0.364877	0.338063	286811/327715/338052/404151/504735/512276/525161/534553/534656/539519/540369/540838	12
GO:0044432	GO:0044432	endoplasmic reticulum part	10/83	345/5521	0.0329527	0.364877	0.338063	281036/282646/512276/513847/515878/522480/530502/615114/616210/767980	10
GO:0005874	GO:0005874	microtubule	5/83	120/5521	0.0337735	0.364877	0.338063	327715/404151/504735/512276/540369	5
GO:0031252	GO:0031252	cell leading edge	4/83	83/5521	0.035613	0.364877	0.338063	338052/525716/534553/540838	4
GO:0005774	GO:0005774	vacuolar membrane	5/83	122/5521	0.035899	0.364877	0.338063	281942/327715/338089/404155/615199	5
GO:0044437	GO:0044437	vacuolar part	5/83	123/5521	0.0369922	0.364877	0.338063	281942/327715/338089/404155/615199	5
GO:0005789	GO:0005789	endoplasmic reticulum membrane	9/83	310/5521	0.0419288	0.387621	0.359134	282646/512276/513847/515878/522480/530502/615114/616210/767980	9
GO:0098827	GO:0098827	endoplasmic reticulum subcompartment	9/83	312/5521	0.0433987	0.387621	0.359134	282646/512276/513847/515878/522480/530502/615114/616210/767980	9
GO:0005776	GO:0005776	autophagosome	2/83	23/5521	0.046067	0.387621	0.359134	281942/327715	2
GO:0042175	GO:0042175	nuclear outer membrane-endoplasmic reticulum membrane network	9/83	316/5521	0.046443	0.387621	0.359134	282646/512276/513847/515878/522480/530502/615114/616210/767980	9

## Sheet: sp.mf
	ID	Description	GeneRatio	BgRatio	pvalue	p.adjust	qvalue	geneID	Count
GO:0051082	GO:0051082	unfolded protein binding	6/67	44/4675	3.17862e-05	0.00603938	0.00568806	281036/282646/282848/504735/540190/781575	6
GO:0031625	GO:0031625	ubiquitin protein ligase binding	6/67	80/4675	0.000903525	0.0740145	0.069709	280808/286807/327715/540190/541130/616210	6
GO:0044389	GO:0044389	ubiquitin-like protein ligase binding	6/67	84/4675	0.00116865	0.0740145	0.069709	280808/286807/327715/540190/541130/616210	6
GO:0003743	GO:0003743	translation initiation factor activity	3/67	31/4675	0.00949589	0.373895	0.352145	286811/286870/509764	3
GO:0015078	GO:0015078	hydrogen ion transmembrane transporter activity	4/67	62/4675	0.0115284	0.373895	0.352145	281570/282405/338089/540225	4
GO:0003777	GO:0003777	microtubule motor activity	2/67	15/4675	0.0188392	0.373895	0.352145	404151/540369	2
GO:0008092	GO:0008092	cytoskeletal protein binding	8/67	242/4675	0.0212555	0.373895	0.352145	327715/338052/404151/525716/534553/534656/540369/540838	8
GO:0046961	GO:0046961	proton-transporting ATPase activity, rotational mechanism	2/67	16/4675	0.0213335	0.373895	0.352145	282405/338089	2
GO:0015399	GO:0015399	primary active transmembrane transporter activity	3/67	42/4675	0.0216931	0.373895	0.352145	282405/338089/781575	3
GO:0015405	GO:0015405	P-P-bond-hydrolysis-driven transmembrane transporter activity	3/67	42/4675	0.0216931	0.373895	0.352145	282405/338089/781575	3
GO:0019899	GO:0019899	enzyme binding	12/67	448/4675	0.0235999	0.373895	0.352145	280808/281032/282646/282658/286807/327715/431786/530502/538668/540190/541130/616210	12
GO:0036442	GO:0036442	hydrogen-exporting ATPase activity	2/67	17/4675	0.023957	0.373895	0.352145	282405/338089	2
GO:0016887	GO:0016887	ATPase activity	5/67	118/4675	0.0262072	0.373895	0.352145	282405/338089/404151/506045/540369	5
GO:0008135	GO:0008135	translation factor activity, RNA binding	3/67	46/4675	0.0275502	0.373895	0.352145	286811/286870/509764	3
GO:0009055	GO:0009055	electron transfer activity	3/67	52/4675	0.0377603	0.471627	0.444192	281570/286840/540225	3
GO:0051015	GO:0051015	actin filament binding	3/67	55/4675	0.0434968	0.471627	0.444192	338052/534553/540838	3
GO:0016836	GO:0016836	hydro-lyase activity	2/67	24/4675	0.0456049	0.471627	0.444192	280740/281141	2
GO:0019903	GO:0019903	protein phosphatase binding	2/67	24/4675	0.0456049	0.471627	0.444192	282646/282658	2
GO:0005506	GO:0005506	iron ion binding	3/67	57/4675	0.0475504	0.471627	0.444192	281173/514462/768227	3
GO:0000287	GO:0000287	magnesium ion binding	3/67	58/4675	0.0496449	0.471627	0.444192	281141/281229/282090	3

## Sheet: sp.KEGG
ID	Description	GeneRatio	BgRatio	pvalue	p.adjust	qvalue	geneID	Count
bta04141	Protein processing in endoplasmic reticulum	7/58	165/8336	0.000134829	0.0194154	0.0183084	281036/282646/512276/518880/540190/613855/767980	7
bta03013	RNA transport	6/58	164/8336	0.000919226	0.0444258	0.0418927	286807/286870/504752/509764/536793/615692	6
bta04966	Collecting duct acid secretion	3/58	28/8336	0.000925537	0.0444258	0.0418927	280740/282405/338089	3
bta00190	Oxidative phosphorylation	5/58	140/8336	0.0027905	0.100458	0.0947301	281570/282405/286840/338089/540225	5
bta04962	Vasopressin-regulated water reabsorption	3/58	49/8336	0.00469422	0.135194	0.127485	281793/404151/540369	3
bta00910	Nitrogen metabolism	2/58	17/8336	0.00605102	0.145224	0.136944	280740/281199	2
bta04137	Mitophagy - animal	3/58	66/8336	0.0107281	0.220692	0.208109	281942/327715/534615	3
bta04971	Gastric acid secretion	3/58	74/8336	0.0146158	0.238953	0.225328	280740/281793/520277	3
bta04915	Estrogen signaling pathway	4/58	137/8336	0.0149346	0.238953	0.225328	281793/282646/520277/540190	4
bta03018	RNA degradation	3/58	79/8336	0.0174009	0.250573	0.236286	281032/281141/538662	3
bta05010	Alzheimer disease	4/58	180/8336	0.0361496	0.394175	0.3717	281570/286840/520277/540225	4
bta04978	Mineral absorption	2/58	44/8336	0.0373464	0.394175	0.3717	281173/613998	2
bta03420	Nucleotide excision repair	2/58	45/8336	0.0389119	0.394175	0.3717	518046/518880	2
bta01200	Carbon metabolism	3/58	112/8336	0.0427439	0.394175	0.3717	280808/281141/286840	3
bta04114	Oocyte meiosis	3/58	115/8336	0.0456398	0.394175	0.3717	505757/518880/520277	3
