# Supplementary material for: Cryopreservation Induces Alterations of miRNA and mRNA Fragment Profiles of Bull Sperm
Source: Front Genet. 2020 May 5;11:419. doi: 10.3389/fgene.2020.00419 (PMC7214931; doi:10.3389/fgene.2020.00419)
Supplement: TABLE S5 — Functional analysis of DE mRNA fragments. [file Table_5.XLSX]

## Sheet: biological processes
ID	Description	geneID	BgRatio	pvalue	p.adjust	qvalue	geneID	Count
GO:0001836	release of cytochrome c from mitochondria	4/117	22/5091	0.0014071	0.546566	0.542446	281020/540892/514191/281542	4
GO:0007031	peroxisome organization	3/117	11/5091	0.00170608	0.546566	0.542446	540892/541085/506007	3
GO:0031297	replication fork processing	3/117	11/5091	0.00170608	0.546566	0.542446	532916/505585/514749	3
GO:0047496	vesicle transport along microtubule	3/117	11/5091	0.00170608	0.546566	0.542446	615149/506612/613724	3
GO:0055067	monovalent inorganic cation homeostasis	5/117	40/5091	0.00203593	0.546566	0.542446	338038/281020/617802/513953/533562	5
GO:0099518	vesicle cytoskeletal trafficking	3/117	12/5091	0.00223685	0.546566	0.542446	615149/506612/613724	3
GO:0045005	DNA-dependent DNA replication maintenance of fidelity	3/117	13/5091	0.00285948	0.546566	0.542446	532916/505585/514749	3
GO:0030641	regulation of cellular pH	4/117	27/5091	0.00308988	0.546566	0.542446	338038/281020/513953/533562	4
GO:0051453	regulation of intracellular pH	4/117	27/5091	0.00308988	0.546566	0.542446	338038/281020/513953/533562	4
GO:0071479	cellular response to ionizing radiation	3/117	15/5091	0.00439916	0.662279	0.657287	505585/514749/281542	3
GO:0030004	cellular monovalent inorganic cation homeostasis	4/117	30/5091	0.00457605	0.662279	0.657287	338038/281020/513953/533562	4
GO:0090199	regulation of release of cytochrome c from mitochondria	3/117	16/5091	0.00532447	0.70638	0.701055	540892/514191/281542	3
GO:0006885	regulation of pH	4/117	32/5091	0.00579657	0.709857	0.704507	338038/281020/513953/533562	4
GO:0006281	DNA repair	9/117	155/5091	0.00890619	0.763246	0.757492	532916/513471/505585/513213/514749/508652/530506/281537/281542	9
GO:0006310	DNA recombination	5/117	58/5091	0.0102208	0.763246	0.757492	532916/505585/513213/514749/530506	5
GO:0007286	spermatid development	4/117	38/5091	0.0107078	0.763246	0.757492	518001/613455/516282/281537	4
GO:0009266	response to temperature stimulus	4/117	39/5091	0.0117242	0.763246	0.757492	504867/281099/282011/281563	4
GO:0048515	spermatid differentiation	4/117	39/5091	0.0117242	0.763246	0.757492	518001/613455/516282/281537	4
GO:0002757	immune response-activating signal transduction	5/117	60/5091	0.0117495	0.763246	0.757492	282226/789216/444867/618250/540554	5
GO:0002764	immune response-regulating signaling pathway	5/117	62/5091	0.0134272	0.763246	0.757492	282226/789216/444867/618250/540554	5
GO:0007018	microtubule-based movement	5/117	62/5091	0.0134272	0.763246	0.757492	511083/615149/518001/506612/613724	5
GO:0002218	activation of innate immune response	4/117	41/5091	0.0139384	0.763246	0.757492	789216/444867/506696/618250	4
GO:0008637	apoptotic mitochondrial changes	4/117	41/5091	0.0139384	0.763246	0.757492	281020/540892/514191/281542	4
GO:0072384	organelle transport along microtubule	3/117	23/5091	0.0149843	0.763246	0.757492	615149/506612/613724	3
GO:0097305	response to alcohol	3/117	23/5091	0.0149843	0.763246	0.757492	281099/514749/282382	3
GO:0002253	activation of immune response	6/117	88/5091	0.0152013	0.763246	0.757492	282226/789216/444867/506696/618250/540554	6
GO:0006909	phagocytosis	4/117	43/5091	0.0164019	0.763246	0.757492	282226/281840/514610/533562	4
GO:0045892	negative regulation of transcription, DNA-templated	10/117	201/5091	0.0165834	0.763246	0.757492	281663/281730/777788/509275/789216/281945/506696/514951/281537/281542	10
GO:0000724	double-strand break repair via homologous recombination	3/117	25/5091	0.0188252	0.763246	0.757492	532916/505585/514749	3
GO:0009628	response to abiotic stimulus	11/117	236/5091	0.0190237	0.763246	0.757492	338038/504867/281663/281099/505585/282011/514749/516282/533562/281542/281563	11
GO:0006261	DNA-dependent DNA replication	4/117	45/5091	0.0191228	0.763246	0.757492	532916/505585/514749/508652	4
GO:1902679	negative regulation of RNA biosynthetic process	10/117	207/5091	0.0199741	0.763246	0.757492	281663/281730/777788/509275/789216/281945/506696/514951/281537/281542	10
GO:1903507	negative regulation of nucleic acid-templated transcription	10/117	207/5091	0.0199741	0.763246	0.757492	281663/281730/777788/509275/789216/281945/506696/514951/281537/281542	10
GO:0001937	negative regulation of endothelial cell proliferation	2/117	10/5091	0.0208894	0.763246	0.757492	281945/282382	2
GO:0090200	positive regulation of release of cytochrome c from mitochondria	2/117	10/5091	0.0208894	0.763246	0.757492	540892/281542	2
GO:0000725	recombinational repair	3/117	26/5091	0.0209313	0.763246	0.757492	532916/505585/514749	3
GO:0006897	endocytosis	8/117	151/5091	0.0222041	0.763246	0.757492	508949/282183/538540/540892/282226/281840/514610/533562	8
GO:0032446	protein modification by small protein conjugation	10/117	214/5091	0.0245458	0.763246	0.757492	508949/281663/281041/511585/528138/444867/531367/506007/513479/282382	10
GO:0032459	regulation of protein oligomerization	2/117	11/5091	0.0251524	0.763246	0.757492	540892/281542	2
GO:0046928	regulation of neurotransmitter secretion	2/117	11/5091	0.0251524	0.763246	0.757492	506612/616561	2
GO:0009408	response to heat	3/117	28/5091	0.0255158	0.763246	0.757492	504867/281099/282011	3
GO:0009952	anterior/posterior pattern specification	3/117	28/5091	0.0255158	0.763246	0.757492	777788/281945/282382	3
GO:0006974	cellular response to DNA damage stimulus	10/117	216/5091	0.025981	0.763246	0.757492	281020/532916/513471/505585/513213/514749/508652/530506/281537/281542	10
GO:0010821	regulation of mitochondrion organization	4/117	50/5091	0.0270934	0.763246	0.757492	540892/514191/281542/529388	4
GO:2001242	regulation of intrinsic apoptotic signaling pathway	4/117	50/5091	0.0270934	0.763246	0.757492	281020/540892/514191/281542	4
GO:0006221	pyrimidine nucleotide biosynthetic process	2/117	12/5091	0.0297355	0.763246	0.757492	508901/534611	2
GO:0032757	positive regulation of interleukin-8 production	2/117	12/5091	0.0297355	0.763246	0.757492	777788/444867	2
GO:0043124	negative regulation of I-kappaB kinase/NF-kappaB signaling	2/117	12/5091	0.0297355	0.763246	0.757492	281099/281994	2
GO:0043525	positive regulation of neuron apoptotic process	2/117	12/5091	0.0297355	0.763246	0.757492	777788/281542	2
GO:0051568	histone H3-K4 methylation	2/117	12/5091	0.0297355	0.763246	0.757492	509275/511299	2
GO:0006302	double-strand break repair	4/117	52/5091	0.0307621	0.763246	0.757492	532916/505585/514749/530506	4
GO:0031349	positive regulation of defense response	5/117	77/5091	0.0313034	0.763246	0.757492	282226/789216/444867/506696/618250	5
GO:0097193	intrinsic apoptotic signaling pathway	5/117	77/5091	0.0313034	0.763246	0.757492	281020/777788/540892/514191/281542	5
GO:0032845	negative regulation of homeostatic process	4/117	53/5091	0.0327012	0.763246	0.757492	281020/281663/777788/282226	4
GO:0045089	positive regulation of innate immune response	4/117	53/5091	0.0327012	0.763246	0.757492	789216/444867/506696/618250	4
GO:0051222	positive regulation of protein transport	6/117	105/5091	0.0330437	0.763246	0.757492	540892/280825/444867/282382/533562/529388	6
GO:0051289	protein homotetramerization	3/117	31/5091	0.0333213	0.763246	0.757492	533020/540892/281542	3
GO:1903532	positive regulation of secretion by cell	5/117	79/5091	0.0344519	0.763246	0.757492	540892/506612/282226/280825/444867	5
GO:0008089	anterograde axonal transport	2/117	13/5091	0.034622	0.763246	0.757492	615149/506612	2
GO:0016575	histone deacetylation	2/117	13/5091	0.034622	0.763246	0.757492	530506/281542	2
GO:0051588	regulation of neurotransmitter transport	2/117	13/5091	0.034622	0.763246	0.757492	506612/616561	2
GO:0072528	pyrimidine-containing compound biosynthetic process	2/117	13/5091	0.034622	0.763246	0.757492	508901/534611	2
GO:0071214	cellular response to abiotic stimulus	4/117	54/5091	0.0347106	0.763246	0.757492	281663/505585/514749/281542	4
GO:0104004	cellular response to environmental stimulus	4/117	54/5091	0.0347106	0.763246	0.757492	281663/505585/514749/281542	4
GO:0060341	regulation of cellular localization	9/117	196/5091	0.0355083	0.763246	0.757492	281663/506612/282226/514610/616561/281994/282382/533562/529388	9
GO:1904951	positive regulation of establishment of protein localization	6/117	107/5091	0.0357751	0.763246	0.757492	540892/280825/444867/282382/533562/529388	6
GO:0098657	import into cell	8/117	166/5091	0.036351	0.763246	0.757492	508949/282183/538540/540892/282226/281840/514610/533562	8
GO:0007283	spermatogenesis	6/117	108/5091	0.0371939	0.763246	0.757492	518001/281041/613455/513479/516282/281537	6
GO:0022412	cellular process involved in reproduction in multicellular organism	5/117	81/5091	0.0377908	0.763246	0.757492	518001/613455/516282/282382/281537	5
GO:0051253	negative regulation of RNA metabolic process	10/117	231/5091	0.0387282	0.763246	0.757492	281663/281730/777788/509275/789216/281945/506696/514951/281537/281542	10
GO:0018205	peptidyl-lysine modification	5/117	82/5091	0.0395323	0.763246	0.757492	615149/281663/444988/509275/511299	5
GO:0016567	protein ubiquitination	9/117	200/5091	0.0396336	0.763246	0.757492	508949/281041/511585/528138/444867/531367/506007/513479/282382	9
GO:0000018	regulation of DNA recombination	2/117	14/5091	0.0397959	0.763246	0.757492	514749/530506	2
GO:0032677	regulation of interleukin-8 production	2/117	14/5091	0.0397959	0.763246	0.757492	777788/444867	2
GO:0048232	male gamete generation	6/117	110/5091	0.0401391	0.763246	0.757492	518001/281041/613455/513479/516282/281537	6
GO:0007219	Notch signaling pathway	3/117	34/5091	0.0422265	0.763246	0.757492	508901/521194/540413	3
GO:0010822	positive regulation of mitochondrion organization	3/117	34/5091	0.0422265	0.763246	0.757492	540892/281542/529388	3
GO:0048609	multicellular organismal reproductive process	8/117	173/5091	0.0446776	0.763246	0.757492	518001/281041/613455/281945/513479/516282/282382/281537	8
GO:0051052	regulation of DNA metabolic process	5/117	85/5091	0.0450479	0.763246	0.757492	505585/514749/508652/530506/281542	5
GO:0006220	pyrimidine nucleotide metabolic process	2/117	15/5091	0.0452416	0.763246	0.757492	508901/534611	2
GO:0034394	protein localization to cell surface	2/117	15/5091	0.0452416	0.763246	0.757492	514610/533562	2
GO:0043044	ATP-dependent chromatin remodeling	2/117	15/5091	0.0452416	0.763246	0.757492	530506/281537	2
GO:0051452	intracellular pH reduction	2/117	15/5091	0.0452416	0.763246	0.757492	338038/281020	2
GO:0002221	pattern recognition receptor signaling pathway	3/117	35/5091	0.0454346	0.763246	0.757492	789216/444867/618250	3
GO:0002758	innate immune response-activating signal transduction	3/117	35/5091	0.0454346	0.763246	0.757492	789216/444867/618250	3
GO:0007281	germ cell development	4/117	60/5091	0.04825	0.763246	0.757492	518001/613455/516282/281537	4
GO:1903320	regulation of protein modification by small protein conjugation or removal	4/117	60/5091	0.04825	0.763246	0.757492	281663/444867/531367/282382	4
GO:0032504	multicellular organism reproduction	8/117	176/5091	0.0486037	0.763246	0.757492	518001/281041/613455/281945/513479/516282/282382/281537	8
GO:0071478	cellular response to radiation	3/117	36/5091	0.0487605	0.763246	0.757492	505585/514749/281542	3
GO:0007276	gamete generation	7/117	146/5091	0.0499732	0.763246	0.757492	518001/281041/613455/513479/516282/282382/281537	7
GO:0072594	establishment of protein localization to organelle	7/117	146/5091	0.0499732	0.763246	0.757492	504867/777788/541085/506007/281994/282382/529388	7

## Sheet: molecular functions
ID	Description	geneID	pvalue	BgRatio	p.adjust	qvalue	GeneRatio
GO:0048038	quinone binding	533020/327697/338079	0.00118	10/4675	0.384013	0.381905	3/105
GO:0016655	oxidoreductase activity, acting on NAD(P)H, quinone or similar compound as acceptor	533020/767961/327697/338079	0.0037	29/4675	0.583877	0.580672	4/105
GO:0016651	oxidoreductase activity, acting on NAD(P)H	533020/767961/327697/338079/531367	0.00537	51/4675	0.583877	0.580672	5/105
GO:0008137	NADH dehydrogenase (ubiquinone) activity	767961/327697/338079	0.0197	26/4675	0.715684	0.711755	3/105
GO:0050136	NADH dehydrogenase (quinone) activity	767961/327697/338079	0.0197	26/4675	0.715684	0.711755	3/105
GO:0005310	dicarboxylic acid transmembrane transporter activity	513423/513953	0.02	10/4675	0.715684	0.711755	2/105
GO:0000988	transcription factor activity, protein binding	613462/281730/777788/521194/282011/514951/281542	0.0242	128/4675	0.715684	0.711755	7/105
GO:0003954	NADH dehydrogenase activity	767961/327697/338079	0.0263	29/4675	0.715684	0.711755	3/105
GO:0030544	Hsp70 protein binding	504867/444867	0.0285	12/4675	0.715684	0.711755	2/105
GO:0003714	transcription corepressor activity	281730/777788/514951	0.0314	31/4675	0.715684	0.711755	3/105
GO:0004252	serine-type endopeptidase activity	780933/541085/514191/540798	0.0322	54/4675	0.715684	0.711755	4/105
GO:0005501	retinoid binding	281945/281444	0.0332	13/4675	0.715684	0.711755	2/105
GO:0019840	isoprenoid binding	281945/281444	0.0332	13/4675	0.715684	0.711755	2/105
GO:0003712	transcription cofactor activity	613462/281730/777788/521194/282011/514951	0.0377	111/4675	0.715684	0.711755	6/105
GO:0003677	DNA binding	777788/508901/540525/509275/789216/782481/281945/505585/282011/506696/514749/508652/530506/511366/516282/281537/281542	0.0381	481/4675	0.715684	0.711755	17/105
GO:0003682	chromatin binding	509275/513471/505585/282011/514749/281542	0.0437	115/4675	0.715684	0.711755	6/105
GO:0004722	protein serine/threonine phosphatase activity	281994/541235	0.0489	16/4675	0.715684	0.711755	2/105
GO:0004553	hydrolase activity, hydrolyzing O-glycosyl compounds	506184/281909/281349	0.0493	37/4675	0.715684	0.711755	3/105

## Sheet: cellular compositions
ID	Description	geneID	pvalue	GeneRatio	BgRatio	Count
GO:0008180	COP9 signalosome	444867/281987/540554	0.00191	3/120	12/5521	3
GO:0005657	replication fork	532916/508652/530506/281542	0.00253	4/120	27/5521	4
GO:0000790	nuclear chromatin	509275/505585/282011/514749/281537/281542	0.00392	6/120	70/5521	6
GO:0044454	nuclear chromosome part	509275/532916/505585/282011/514749/530506/281537/281542	0.00506	8/120	123/5521	8
GO:0000228	nuclear chromosome	509275/532916/505585/282011/514749/530506/281537/281542	0.00642	8/120	128/5521	8
GO:0000785	chromatin	509275/505585/282011/514749/530506/281537/281542	0.0106	7/120	112/5521	7
GO:0016363	nuclear matrix	513213/506696/281542	0.0114	3/120	22/5521	3
GO:0005694	chromosome	613724/509275/532916/505585/513213/282011/514749/508652/511299/530506/281537/281542	0.0142	12/120	271/5521	12
GO:0000792	heterochromatin	282011/530506	0.0188	2/120	10/5521	2
GO:0035861	site of double-strand break	514749/530506	0.0188	2/120	10/5521	2
GO:0090734	site of DNA damage	514749/530506	0.0188	2/120	10/5521	2
GO:0034399	nuclear periphery	513213/506696/281542	0.02	3/120	27/5521	3
GO:0031463	Cul3-RING ubiquitin ligase complex	281041/528138	0.0268	2/120	12/5521	2
GO:0044427	chromosomal part	613724/509275/532916/505585/282011/514749/508652/530506/281537/281542	0.028	10/120	231/5521	10
GO:0005768	endosome	508949/338038/615149/777788/506612/613724/506911/505256/282382/533562	0.0326	10/120	237/5521	10
GO:0044445	cytosolic part	615149/540069/506612/540303/506768/767908/615638	0.0332	7/120	141/5521	7

## Sheet: KEGG
ID	Description	GeneRatio	BgRatio	pvalue	p.adjust	qvalue	geneID	Count
bta04658	Th1 and Th2 cell differentiation	8/176	97/8336	0.000983664	0.220341	0.217442	280825/100300510/509513/782481/521194/540588/281987/505901	8
bta05310	Asthma	4/176	37/8336	0.00736604	0.538851	0.531761	282226/280825/100300510/509513	4
bta03013	RNA transport	9/176	164/8336	0.0078324	0.538851	0.531761	509764/511189/513793/539147/513580/785834/504786/407144/616181	9
bta00511	Other glycan degradation	3/176	22/8336	0.0106063	0.538851	0.531761	506184/281909/281349	3
bta05321	Inflammatory bowel disease (IBD)	5/176	68/8336	0.014153	0.538851	0.531761	280825/100300510/509513/782481/444867	5
bta04064	NF-kappa B signaling pathway	6/176	96/8336	0.0157635	0.538851	0.531761	281020/515640/100300510/509513/281987/505901	6
bta00563	Glycosylphosphatidylinositol (GPI)-anchor biosynthesis	3/176	26/8336	0.0168391	0.538851	0.531761	515306/525095/535138	3
bta04660	T cell receptor signaling pathway	6/176	103/8336	0.021572	0.604016	0.596069	280825/100300510/509513/526430/281987/505901	6
bta04915	Estrogen signaling pathway	7/176	137/8336	0.0257771	0.630583	0.622286	281020/539597/618453/531486/107131523/515000/618455	7
bta00430	Taurine and hypotaurine metabolism	2/176	13/8336	0.029675	0.630583	0.622286	514462/614548	2
bta04659	Th17 cell differentiation	6/176	112/8336	0.0309661	0.630583	0.622286	515640/100300510/509513/281987/505901/282382	6
bta00591	Linoleic acid metabolism	3/176	36/8336	0.0397014	0.741094	0.731342	507988/526682/504978	3
bta04722	Neurotrophin signaling pathway	6/176	122/8336	0.0441612	0.751994	0.742099	281020/512562/506660/281987/511190/281542	6
bta04514	Cell adhesion molecules (CAMs)	7/176	156/8336	0.0469996	0.751994	0.742099	529873/100140960/281840/100300510/107133457/509513/533492	7
