# Supplementary material for: Cryopreservation Induces Alterations of miRNA and mRNA Fragment Profiles of Bull Sperm
Source: Front Genet. 2020 May 5;11:419. doi: 10.3389/fgene.2020.00419 (PMC7214931; doi:10.3389/fgene.2020.00419)
Supplement: TABLE S6 — Functional analysis of target genes by DAVID. [file Table_6.XLSX]

## Sheet: target in sperm_Homo sapiens
Category	Term	Count	%	PValue	Genes	List Total	Pop Hits	Pop Total	Fold Enrichment	Bonferroni	Benjamini	FDR
BIOCARTA	h_eifPathway:Eukaryotic protein translation	4	2.98507	0.000584751	EIF6, EIF4G2, EIF5, EIF1	19	16	1625	21.3816	0.0339217	0.0339217	0.582391
GOTERM_BP_DIRECT	GO:0070911~global genome nucleotide-excision repair	5	3.73134	6.25647e-05	UBE2N, SUMO2, GTF2H5, UBA52, RBX1	115	32	16792	22.8152	0.0409331	0.0409331	0.0937193
GOTERM_BP_DIRECT	GO:0006413~translational initiation	7	5.22388	0.000342549	EIF6, EIF4G2, EIF5, RPL35, RPL10, EIF1, UBA52	115	137	16792	7.46074	0.204562	0.108127	0.512121
GOTERM_BP_DIRECT	GO:0016236~macroautophagy	5	3.73134	0.00177494	DYNLL1, DYNLL2, TOMM20, UBA52, GABARAP	115	76	16792	9.60641	0.694778	0.326705	2.62719
GOTERM_BP_DIRECT	GO:0098609~cell-cell adhesion	8	5.97015	0.00250384	BZW1, EIF4G2, EIF5, CAPZA1, S100A11, CAPZB, PRDX1, ENO1	115	271	16792	4.31048	0.812629	0.342076	3.6873
GOTERM_BP_DIRECT	GO:0006614~SRP-dependent cotranslational protein targeting to membrane	5	3.73134	0.00384339	RPL35, RPL10, SRP72, UBA52, SSR3	115	94	16792	7.76688	0.923643	0.40218	5.6075
GOTERM_BP_DIRECT	GO:0000717~nucleotide-excision repair, DNA duplex unwinding	3	2.23881	0.00965815	GTF2H5, UBA52, RBX1	115	22	16792	19.9115	0.998471	0.660574	13.536
GOTERM_BP_DIRECT	GO:0006294~nucleotide-excision repair, preincision complex assembly	3	2.23881	0.0164597	GTF2H5, UBA52, RBX1	115	29	16792	15.1052	0.999985	0.794805	22.0201
GOTERM_BP_DIRECT	GO:0043065~positive regulation of apoptotic process	7	5.22388	0.0165485	MTCH2, S100B, MLLT11, BNIP3L, SPINK2, SAP18, UBA52	115	300	16792	3.40707	0.999986	0.751761	22.1256
GOTERM_BP_DIRECT	GO:0006446~regulation of translational initiation	3	2.23881	0.0247684	EIF4G2, EIF5, EIF1	115	36	16792	12.1681	1	0.844564	31.33
GOTERM_BP_DIRECT	GO:0006296~nucleotide-excision repair, DNA incision, 5'-to lesion	3	2.23881	0.0260694	GTF2H5, UBA52, RBX1	115	37	16792	11.8392	1	0.828734	32.6901
GOTERM_BP_DIRECT	GO:0051208~sequestering of calcium ion	2	1.49254	0.0268829	HSP90B1, CALR	115	4	16792	73.0087	1	0.808883	33.5277
GOTERM_BP_DIRECT	GO:0033683~nucleotide-excision repair, DNA incision	3	2.23881	0.0273976	GTF2H5, UBA52, RBX1	115	38	16792	11.5277	1	0.78699	34.0527
GOTERM_BP_DIRECT	GO:0043066~negative regulation of apoptotic process	8	5.97015	0.0354846	HSP90B1, BAG1, TMBIM6, CFL1, BNIP3L, TMBIM4, UBA52, FAIM2	115	455	16792	2.56734	1	0.843781	41.8091
GOTERM_BP_DIRECT	GO:0007283~spermatogenesis	7	5.22388	0.0474022	NDRG3, BTG1, PAIP2, MEA1, PRM1, CALR, YBX2	115	385	16792	2.65486	1	0.901443	51.7013
GOTERM_BP_DIRECT	GO:0043161~proteasome-mediated ubiquitin-dependent protein catabolic process	5	3.73134	0.0496025	PSMB7, PPP2R5C, RNF38, UBA52, RBX1	115	203	16792	3.59649	1	0.896236	53.3464
GOTERM_BP_DIRECT	GO:0036500~ATF6-mediated unfolded protein response	2	1.49254	0.0594811	HSP90B1, CALR	115	9	16792	32.4483	1	0.922715	60.1083
GOTERM_BP_DIRECT	GO:0034101~erythrocyte homeostasis	2	1.49254	0.0594811	GPI, PRDX1	115	9	16792	32.4483	1	0.922715	60.1083
GOTERM_BP_DIRECT	GO:0007613~memory	3	2.23881	0.0663989	S100B, PAIP2, ATAD1	115	62	16792	7.06536	1	0.932777	64.2864
GOTERM_BP_DIRECT	GO:0000086~G2/M transition of mitotic cell cycle	4	2.98507	0.0665266	DYNLL1, ARPP19, CALM3, UBA52	115	137	16792	4.26328	1	0.922295	64.3595
GOTERM_BP_DIRECT	GO:0034975~protein folding in endoplasmic reticulum	2	1.49254	0.0847784	HSP90B1, CALR	115	13	16792	22.4642	1	0.955604	73.4889
GOTERM_BP_DIRECT	GO:0006283~transcription-coupled nucleotide-excision repair	3	2.23881	0.0900697	GTF2H5, UBA52, RBX1	115	74	16792	5.91962	1	0.957256	75.6953
GOTERM_BP_DIRECT	GO:0051016~barbed-end actin filament capping	2	1.49254	0.0909966	CAPZA1, CAPZB	115	14	16792	20.8596	1	0.951917	76.0637
GOTERM_BP_DIRECT	GO:0030970~retrograde protein transport, ER to cytosol	2	1.49254	0.0909966	HSP90B1, SELENOS	115	14	16792	20.8596	1	0.951917	76.0637
GOTERM_BP_DIRECT	GO:0032968~positive regulation of transcription elongation from RNA polymerase II promoter	2	1.49254	0.0909966	EAPP, RTF1	115	14	16792	20.8596	1	0.951917	76.0637
GOTERM_BP_DIRECT	GO:0032469~endoplasmic reticulum calcium ion homeostasis	2	1.49254	0.0971729	TMBIM6, SELENOK	115	15	16792	19.469	1	0.955126	78.3885
GOTERM_BP_DIRECT	GO:0090090~negative regulation of canonical Wnt signaling pathway	4	2.98507	0.0994067	PSMB7, PFDN5, UBA52, RBX1	115	163	16792	3.58325	1	0.952208	79.1762
GOTERM_CC_DIRECT	GO:0005829~cytosol	46	34.3284	2.76779e-06	EIF6, ATOX1, PPP2R5C, EIF5, CAPZA1, RPL35, CCT3, HPRT1, CALR, CAPZB, PRDX1, FTH1, RBX1, HSPA1L, PSMB7, THTPA, FNTA, DYNLL1, BAG1, DYNLL2, ARPC2, ACOT11, RPL10, BRK1, SERF2, LSM2, ENO1, CAPNS1, BCL2L14, CDO1, GABARAP, KLHDC3, ATP6V1F, ATP6V1C1, UBE2N, GPI, EIF4G2, GLUL, HSP90B1, BNIP3L, PEBP1, CALM3, GNAS, CA2, SRP72, UBA52	128	3315	18224	1.97564	0.000617028	0.000617028	0.00353085
GOTERM_CC_DIRECT	GO:0005737~cytoplasm	59	44.0299	3.25546e-05	EIF6, SMCP, EIF5, CCT3, PRDX1, YBX2, BZW1, DCAF12, FNTA, DYNLL1, BAG1, ACOT11, RNF38, EIF1, BCL2L14, DYNLT3, KLHDC3, UBE2N, EAPP, ASB8, GLUL, BTG1, DNAJC24, PFDN5, CFL1, MLLT11, GNAS, CA2, SRP72, CDV3, RPL35, CALCOCO2, CALR, DAZAP2, HPRT1, CAPZB, FTH1, ZNF706, PSMB7, NDRG3, ARPC2, CSDE1, ENO1, ARL14EP, SSRP1, PAIP2, TMBIM6, MEA1, ARPP19, S100A11, SAP18, EHBP1, DRG1, CABYR, FXR1, GPI, S100B, ILF2,…	128	5222	18224	1.6086	0.00723349	0.00362331	0.0415223
GOTERM_CC_DIRECT	GO:0070062~extracellular exosome	34	25.3731	0.00141119	EIF6, CAPZA1, CCT3, CALR, HPRT1, CAPZB, PRDX1, FTH1, PSMB7, MTCH2, DYNLL1, NDRG3, ARPC2, ACOT11, H2AFZ, BRK1, ENO1, CAPNS1, S100A11, SAA4, ATP6V1F, ATP6V1C1, UBE2N, SDHB, GPI, GLUL, HSP90B1, CFL1, CALM3, PEBP1, GNAS, CA2, DNAJB3, UBA52	128	2811	18224	1.72207	0.270151	0.0996509	1.78542
GOTERM_CC_DIRECT	GO:0001669~acrosomal vesicle	5	3.73134	0.00258685	SPACA9, SPINK2, ACRV1, CALR, CAPZB	128	82	18224	8.6814	0.438765	0.134462	3.25036
GOTERM_CC_DIRECT	GO:0005634~nucleus	53	39.5522	0.00443267	EIF6, EIF5, PPP2R5C, PRDX1, OTUB2, YBX2, BAG1, DYNLL1, DYNLL2, RNF38, H2AFZ, EIF1, HDGFL1, DYNLT3, FAM192A, UBE2N, EAPP, GLUL, BTG1, PFDN5, CFL1, MLLT11, PEBP1, GNAS, TEX35, UBA52, CHCHD2, CALCOCO2, CALR, FNDC8, DAZAP2, FTH1, ZNF706, FAM71F1, SUMO2, SF3B1, PSMB7, MTCH2, SERF2, ENO1, REEP6, SSRP1, SP140L, TMBIM6, S100A11, CABYR, ATAD1, HSP90B1, S100B, ILF2, CALM3, PRM1, PHF7	128	5415	18224	1.39351	0.628677	0.179742	5.50979
GOTERM_CC_DIRECT	GO:0005913~cell-cell adherens junction	8	5.97015	0.00753082	BZW1, EIF4G2, EIF5, CAPZA1, S100A11, CAPZB, PRDX1, ENO1	128	323	18224	3.52632	0.814691	0.244937	9.19313
GOTERM_CC_DIRECT	GO:0043209~myelin sheath	5	3.73134	0.0218235	GPI, GLUL, CCT3, CA2, PRDX1	128	152	18224	4.68339	0.992705	0.504869	24.534
GOTERM_CC_DIRECT	GO:0005844~polysome	3	2.23881	0.0287661	DRG1, CALR, FXR1	128	38	18224	11.2401	0.99851	0.556747	31.089
GOTERM_CC_DIRECT	GO:0016020~membrane	24	17.9104	0.0299734	LAPTM4B, BCL2L14, CAPNS1, TMBIM6, RPL35, CALCOCO2, DRG1, CALR, CAPZB, ATAD1, ATP6V1F, FXR1, GPI, EIF4G2, BZW1, HSP90B1, MTCH2, DYNLL1, ILF2, DYNLL2, CFL1, RPL10, GNAS, ENO1	128	2200	18224	1.55318	0.998871	0.529535	32.1739
GOTERM_CC_DIRECT	GO:0016469~proton-transporting two-sector ATPase complex	2	1.49254	0.0343656	ATP6V1C1, ATP6V1F	128	5	18224	56.95	0.99959	0.541516	35.9891
GOTERM_CC_DIRECT	GO:0005856~cytoskeleton	7	5.22388	0.0455728	DNAJC24, CAPZA1, CALCOCO2, BRK1, CCT3, CAPZB, CABYR	128	371	18224	2.68632	0.99997	0.611554	44.8461
GOTERM_CC_DIRECT	GO:0033180~proton-transporting V-type ATPase, V1 domain	2	1.49254	0.0544198	ATP6V1C1, ATP6V1F	128	8	18224	35.5938	0.999996	0.646496	51.0243
GOTERM_CC_DIRECT	GO:0002199~zona pellucida receptor complex	2	1.49254	0.0610123	HSPA1L, CCT3	128	9	18224	31.6389	0.999999	0.660365	55.2061
GOTERM_CC_DIRECT	GO:0008290~F-actin capping protein complex	2	1.49254	0.0610123	CAPZA1, CAPZB	128	9	18224	31.6389	0.999999	0.660365	55.2061
GOTERM_CC_DIRECT	GO:0015629~actin cytoskeleton	5	3.73134	0.066271	ARPC2, CFL1, CAPZA1, CAPZB, GABARAP	128	218	18224	3.26548	1	0.664525	58.3032
GOTERM_CC_DIRECT	GO:0044297~cell body	3	2.23881	0.0714781	HSPA1L, CCT3, GABARAP	128	63	18224	6.77976	1	0.66797	61.1742
GOTERM_CC_DIRECT	GO:0005730~nucleolus	11	8.20896	0.0763734	EIF6, UBE2N, SSRP1, CDV3, ILF2, RTF1, RPL35, SRP72, GTF2H5, YBX2, FXR1	128	857	18224	1.82745	1	0.669549	63.7061
GOTERM_CC_DIRECT	GO:0005739~mitochondrion	15	11.194	0.0798926	BRI3BP, SMCP, CHCHD2, PRDX1, FTH1, ATAD1, TIMM8B, SDHB, GLUL, MTCH2, DYNLL1, DYNLL2, BNIP3L, TOMM20, APOO	128	1331	18224	1.60453	1	0.664536	65.4313
GOTERM_CC_DIRECT	GO:0031224~intrinsic component of membrane	2	1.49254	0.0805174	BNIP3L, GNAS	128	12	18224	23.7292	1	0.646536	65.7296
GOTERM_CC_DIRECT	GO:0022625~cytosolic large ribosomal subunit	3	2.23881	0.0815489	RPL35, RPL10, UBA52	128	68	18224	6.28125	1	0.631536	66.2168
GOTERM_CC_DIRECT	GO:0005741~mitochondrial outer membrane	4	2.98507	0.0860871	BRI3BP, MTCH2, BNIP3L, TOMM20	128	149	18224	3.82215	1	0.633488	68.2856
GOTERM_CC_DIRECT	GO:0005615~extracellular space	15	11.194	0.0861058	HDGFL1, S100A11, SPINK2, SAA4, CALR, PRDX1, TIMM8B, GPI, S100B, CFL1, CA2, DKKL1, UBA52, APOO, ENO1	128	1347	18224	1.58547	1	0.615628	68.2938
GOTERM_CC_DIRECT	GO:0034362~low-density lipoprotein particle	2	1.49254	0.0932969	SELENOS, APOO	128	14	18224	20.3393	1	0.629447	71.3334
GOTERM_CC_DIRECT	GO:0045177~apical part of cell	3	2.23881	0.0963222	ATP6V1C1, REEP6, CA2	128	75	18224	5.695	1	0.625438	72.5299
GOTERM_CC_DIRECT	GO:0005868~cytoplasmic dynein complex	2	1.49254	0.0996204	DYNLL1, DYNLT3	128	15	18224	18.9833	1	0.622829	73.7819
GOTERM_CC_DIRECT	GO:0071203~WASH complex	2	1.49254	0.0996204	CAPZA1, CAPZB	128	15	18224	18.9833	1	0.622829	73.7819
GOTERM_MF_DIRECT	GO:0005515~protein binding	81	60.4478	6.99013e-06	EIF6, SMCP, ATOX1, PPP2R5C, CAPZA1, EIF5, SPINK2, CCT3, PRDX1, OTUB2, CIB4, FNTA, BAG1, DYNLL1, DYNLL2, RTF1, H2AFZ, USP12, RPL10, LSM2, APOO, CAPNS1, BCL2L14, SPACA9, FAM192A, DYNLT3, ARRDC4, KLHDC3, ATP6V1F, UBE2N, ATP6V1C1, EIF4G2, GLUL, BTG1, PFDN5, CFL1, TOMM20, PEBP1, GNAS, SRP72, CA2, UBA52, AGFG1, CALCOCO2, CHCHD2, HPRT1, DAZAP2, CALR, FTH1, RBX1, HSPA1L, SUMO2, SF3B1, PSMB7, ARPC2, CSDE1…	111	8785	16881	1.40223	0.00163436	0.00163436	0.00898593
GOTERM_MF_DIRECT	GO:0044822~poly(A) RNA binding	22	16.4179	1.09277e-05	SSRP1, EIF5, RPL35, SAP18, CCT3, CALR, PRDX1, FXR1, UBE2N, SUMO2, EIF4G2, BZW1, SF3B1, ILF2, RTF1, CSDE1, PEBP1, RPL10, EIF1, SRP72, LSM2, ENO1	111	1129	16881	2.96349	0.00255382	0.00127773	0.0140474
GOTERM_MF_DIRECT	GO:0051082~unfolded protein binding	6	4.47761	0.000762423	HSPA1L, HSP90B1, PFDN5, TOMM20, CCT3, CALR	111	110	16881	8.29533	0.163455	0.0577566	0.975731
GOTERM_MF_DIRECT	GO:0031625~ubiquitin protein ligase binding	8	5.97015	0.00273696	HSPA1L, UBE2N, SUMO2, GPI, TMBIM6, CALR, GABARAP, RBX1	111	287	16881	4.23919	0.473407	0.148139	3.46203
GOTERM_MF_DIRECT	GO:0098641~cadherin binding involved in cell-cell adhesion	8	5.97015	0.00289956	BZW1, EIF4G2, EIF5, CAPZA1, S100A11, CAPZB, PRDX1, ENO1	111	290	16881	4.19534	0.493121	0.127067	3.66418
GOTERM_MF_DIRECT	GO:0003743~translation initiation factor activity	4	2.98507	0.00736565	EIF6, EIF4G2, EIF5, EIF1	111	61	16881	9.97253	0.822705	0.250481	9.06645
GOTERM_MF_DIRECT	GO:0003729~mRNA binding	5	3.73134	0.00904923	SF3B1, PAIP2, RPL35, CALR, FXR1	111	125	16881	6.08324	0.880825	0.262051	11.0294
GOTERM_MF_DIRECT	GO:0008135~translation factor activity, RNA binding	3	2.23881	0.0152325	EIF4G2, EIF5, EIF1	111	29	16881	15.7325	0.972452	0.361721	17.9082
GOTERM_MF_DIRECT	GO:0000287~magnesium ion binding	5	3.73134	0.0444611	CIB4, GLUL, THTPA, HPRT1, ENO1	111	204	16881	3.72748	0.999976	0.693481	44.2713
GOTERM_MF_DIRECT	GO:0048306~calcium-dependent protein binding	3	2.23881	0.0549279	S100B, SPACA9, S100A11	111	58	16881	7.86626	0.999998	0.733388	51.629
GOTERM_MF_DIRECT	GO:0042802~identical protein binding	10	7.46269	0.0557092	GLUL, S100B, MRFAP1L1, BNIP3L, DYNLT3, DRG1, HPRT1, DAZAP2, SELENOK, PRDX1	111	749	16881	2.03046	0.999999	0.704586	52.1406
GOTERM_MF_DIRECT	GO:0019899~enzyme binding	6	4.47761	0.0667247	BTG1, TMBIM6, TSPAN5, PEBP1, SELENOS, CABYR	111	333	16881	2.7402	1	0.73987	58.842
GOTERM_MF_DIRECT	GO:0003774~motor activity	3	2.23881	0.0689516	DYNLL1, DYNLL2, DYNLT3	111	66	16881	6.91278	1	0.723624	60.0868
GOTERM_MF_DIRECT	GO:0044548~S100 protein binding	2	1.49254	0.0815044	S100B, S100A11	111	13	16881	23.3971	1	0.758532	66.478
GOTERM_MF_DIRECT	GO:0044183~protein binding involved in protein folding	2	1.49254	0.0874941	CCT3, CALR	111	14	16881	21.7259	1	0.760295	69.1822
INTERPRO	IPR006214:Bax inhibitor 1-related	3	2.23881	0.000631904	TMBIM6, TMBIM4, FAIM2	123	6	18559	75.4431	0.15423	0.15423	0.825263
INTERPRO	IPR003307:W2 domain	3	2.23881	0.000880859	BZW1, EIF4G2, EIF5	123	7	18559	64.6655	0.208267	0.110206	1.14867
INTERPRO	IPR016021:MIF4-like, type 1/2/3	3	2.23881	0.0042553	BZW1, EIF4G2, EIF5	123	15	18559	30.1772	0.676987	0.313869	5.4372
INTERPRO	IPR019763:Dynein light chain, type 1/2, conserved site	2	1.49254	0.0131044	DYNLL1, DYNLL2	123	2	18559	150.886	0.96967	0.582681	15.8807
INTERPRO	IPR001372:Dynein light chain, type 1/2	2	1.49254	0.0195926	DYNLL1, DYNLL2	123	3	18559	100.591	0.994719	0.649612	22.8492
INTERPRO	IPR007513:Uncharacterised protein family SERF	2	1.49254	0.0260385	ZNF706, SERF2	123	4	18559	75.4431	0.99908	0.688161	29.2408
INTERPRO	IPR018247:EF-Hand 1, calcium-binding site	5	3.73134	0.0300102	CIB4, CAPNS1, S100B, S100A11, CALM3	123	178	18559	4.23838	0.999689	0.684468	32.9316
INTERPRO	IPR019844:Cold-shock conserved site	2	1.49254	0.0388044	CSDE1, YBX2	123	6	18559	50.2954	0.999972	0.730449	40.48
INTERPRO	IPR002059:Cold-shock protein, DNA-binding	2	1.49254	0.0514043	CSDE1, YBX2	123	8	18559	37.7215	0.999999	0.78857	49.935
INTERPRO	IPR011129:Cold shock protein	2	1.49254	0.0514043	CSDE1, YBX2	123	8	18559	37.7215	0.999999	0.78857	49.935
INTERPRO	IPR000626:Ubiquitin	3	2.23881	0.0575299	SUMO2, BAG1, UBA52	123	59	18559	7.67218	1	0.791987	54.0116
INTERPRO	IPR002048:EF-hand domain	5	3.73134	0.0637043	CIB4, CAPNS1, S100B, S100A11, CALM3	123	228	18559	3.30891	1	0.795208	57.8085
KEGG_PATHWAY	hsa04141:Protein processing in endoplasmic reticulum	7	5.22388	0.00195664	HSPA1L, HSP90B1, BAG1, SELENOS, CALR, SSR3, RBX1	55	169	6879	5.18053	0.220215	0.220215	2.24575
KEGG_PATHWAY	hsa03013:RNA transport	6	4.47761	0.0108482	SUMO2, EIF4G2, EIF5, SAP18, EIF1, FXR1	55	172	6879	4.363	0.749737	0.499737	11.8821
KEGG_PATHWAY	hsa04966:Collecting duct acid secretion	3	2.23881	0.0187271	ATP6V1C1, CA2, ATP6V1F	55	27	6879	13.897	0.909363	0.550805	19.687
KEGG_PATHWAY	hsa00190:Oxidative phosphorylation	5	3.73134	0.0200454	ATP6V1C1, SDHB, UQCR11, COX7A2L, ATP6V1F	55	133	6879	4.70198	0.923589	0.474238	20.9294
KEGG_PATHWAY	hsa04915:Estrogen signaling pathway	4	2.98507	0.042293	HSPA1L, HSP90B1, CALM3, GNAS	55	99	6879	5.05344	0.995864	0.666336	39.4166
KEGG_PATHWAY	hsa04962:Vasopressin-regulated water reabsorption	3	2.23881	0.0463884	DYNLL1, DYNLL2, GNAS	55	44	6879	8.52769	0.9976	0.634098	42.3538
KEGG_PATHWAY	hsa05110:Vibrio cholerae infection	3	2.23881	0.0625086	ATP6V1C1, GNAS, ATP6V1F	55	52	6879	7.21573	0.999725	0.689968	52.6954
SMART	SM00515:eIF5C	3	2.23881	0.000461356	BZW1, EIF4G2, EIF5	49	7	10057	87.9621	0.0223579	0.0223579	0.441471
SMART	SM01375:SM01375	2	1.49254	0.0142516	DYNLL1, DYNLL2	49	3	10057	136.83	0.505076	0.296491	12.8576
SMART	SM00213:UBQ	3	2.23881	0.0177862	SUMO2, BAG1, UBA52	49	43	10057	14.3194	0.584955	0.25407	15.8079
SMART	SM00054:EFh	4	2.98507	0.031118	CIB4, S100B, S100A11, CALM3	49	144	10057	5.70125	0.787542	0.32108	26.1474
SMART	SM00357:CSP	2	1.49254	0.0375634	CSDE1, YBX2	49	8	10057	51.3112	0.846809	0.312858	30.7257
UP_KEYWORDS	Acetylation	53	39.5522	4.84244e-10	ATOX1, CAPZA1, PPP2R5C, CCT3, PRDX1, BZW1, FNTA, DYNLL1, H2AFZ, EIF1, CAPNS1, FAM192A, TIMM8B, ATP6V1C1, UBE2N, EAPP, EIF4G2, GLUL, PFDN5, CFL1, CA2, SRP72, CDV3, RPL35, COX7A2L, CALR, HPRT1, CAPZB, FTH1, RBX1, SUMO2, SF3B1, THTPA, NDRG3, MTCH2, ARPC2, CSDE1, GON7, BRK1, ENO1, ARL14EP, SSRP1, BRI3BP, S100A11, ARPP19, SAP18, DRG1, FXR1, GPI, SDHB, HSP90B1, S100B, CALM3	134	3424	20581	2.37741	8.86166e-08	8.86166e-08	5.98113e-07
UP_KEYWORDS	Cytoplasm	57	42.5373	1.2858e-06	EIF6, SMCP, CAPZA1, CCT3, PRDX1, YBX2, DCAF12, BAG1, DYNLL1, DYNLL2, ACOT11, CAPNS1, BCL2L14, SPACA9, DYNLT3, KLHDC3, UBE2N, EAPP, ASB8, GLUL, DNAJC24, PFDN5, CFL1, MLLT11, PEBP1, CA2, SRP72, UBA52, CDV3, CALCOCO2, CALR, DAZAP2, HPRT1, CAPZB, RBX1, ZNF706, THTPA, PSMB7, ARPC2, CSDE1, BRK1, ENO1, ARL14EP, PAIP2, S100A11, ARPP19, SAP18, EHBP1, DRG1, SELENOS, CABYR, GABARAP, FXR1, GPI, S100B, ILF2, …	134	4816	20581	1.81782	0.000235274	0.000117644	0.00158814
UP_KEYWORDS	Ubl conjugation	25	18.6567	0.000224678	SSRP1, PAIP2, TMBIM6, SAP18, DRG1, CCT3, DAZAP2, HPRT1, PRDX1, UBE2N, SUMO2, GPI, SF3B1, GLUL, BAG1, MLLT11, H2AFZ, TOMM20, CSDE1, RPL10, CALM3, GNAS, SRP72, UBA52, ENO1	134	1705	20581	2.25205	0.0402867	0.0136134	0.277157
UP_KEYWORDS	Chaperone	8	5.97015	0.000336456	HSP90B1, BAG1, ATOX1, PFDN5, CCT3, CALR, DNAJB3, TIMM8B	134	201	20581	6.11302	0.0597239	0.0152775	0.41478
UP_KEYWORDS	Isopeptide bond	17	12.6866	0.00264061	TMBIM6, SAP18, CCT3, HPRT1, PRDX1, ATAD1, UBE2N, SUMO2, SF3B1, TOMM20, H2AFZ, CSDE1, CALM3, RPL10, GNAS, SRP72, UBA52	134	1132	20581	2.30656	0.383607	0.0922391	3.21311
UP_KEYWORDS	Initiation factor	4	2.98507	0.00628252	EIF6, EIF4G2, EIF5, EIF1	134	58	20581	10.5924	0.684415	0.174876	7.48905
UP_KEYWORDS	Phosphoprotein	68	50.7463	0.00999932	EIF6, ATOX1, PPP2R5C, CAPZA1, EIF5, CCT3, PRDX1, YBX2, BZW1, DCAF12, FNTA, BAG1, DYNLL1, RTF1, ACOT11, EIF1, LSM2, CAPNS1, BCL2L14, FAM192A, GTF2H5, EAPP, EIF4G2, GLUL, BTG1, PFDN5, CFL1, MLLT11, TOMM20, PEBP1, GNAS, SRP72, CA2, UBA52, CDV3, AGFG1, RPL35, CALCOCO2, HPRT1, CAPZB, FTH1, RBX1, SF3B1, NDRG3, CSDE1, ENO1, CWC25, ARL14EP, SSRP1, SP140L, BRI3BP, MEA1, ARPP19, S100A11, EHBP1, DRG1, SELEN…	134	8246	20581	1.26656	0.841037	0.231048	11.6733
UP_KEYWORDS	Cytoskeleton	15	11.194	0.0154281	CAPZA1, DYNLT3, CALCOCO2, CAPZB, CABYR, GABARAP, DCAF12, DYNLL1, ARPC2, DYNLL2, DNAJC24, MLLT11, CFL1, CALM3, BRK1	134	1138	20581	2.02447	0.941886	0.299295	17.473
UP_KEYWORDS	Dynein	3	2.23881	0.019201	DYNLL1, DYNLL2, DYNLT3	134	33	20581	13.9627	0.971216	0.325792	21.2952
UP_KEYWORDS	Mitochondrion	14	10.4478	0.0291522	BRI3BP, SMCP, CHCHD2, COX7A2L, TIMM8B, SDHB, GLUL, UQCR11, MTCH2, DYNLL1, BNIP3L, TOMM20, MRPL57, APOO	134	1119	20581	1.92159	0.995547	0.418077	30.6099
UP_KEYWORDS	Mitochondrion inner membrane	6	4.47761	0.0310641	SDHB, UQCR11, MTCH2, COX7A2L, TIMM8B, APOO	134	270	20581	3.4131	0.996896	0.40844	32.279
UP_KEYWORDS	Ribonucleoprotein	6	4.47761	0.0433358	RPL35, RPL10, MRPL57, LSM2, SRP72, UBA52	134	296	20581	3.1133	0.999699	0.491159	42.1436
UP_KEYWORDS	Apoptosis	8	5.97015	0.0594111	BCL2L14, BAG1, DYNLL1, TMBIM6, BNIP3L, TMBIM4, GABARAP, FAIM2	134	536	20581	2.29238	0.999986	0.577767	53.0702
UP_KEYWORDS	Protein biosynthesis	4	2.98507	0.075792	EIF6, EIF4G2, EIF5, EIF1	134	152	20581	4.04183	0.999999	0.643088	62.2249
UP_KEYWORDS	Endoplasmic reticulum	12	8.95522	0.0849706	REEP6, HSP90B1, TMBIM6, BNIP3L, ORMDL2, SELENOS, SRP72, CALR, SELENOK, SSR3, APOO, GSG1	134	1067	20581	1.72734	1	0.66154	66.6062
UP_KEYWORDS	Cytoplasmic vesicle	7	5.22388	0.0984784	AGFG1, SPACA9, CALCOCO2, ACRV1, GNAS, ARRDC4, GABARAP	134	490	20581	2.19414	1	0.69448	72.21
UP_SEQ_FEATURE	domain:W2	3	2.23881	0.0015005	BZW1, EIF4G2, EIF5	133	9	20063	50.2832	0.439051	0.439051	2.06128
UP_SEQ_FEATURE	cross-link:Glycyl lysine isopeptide (Lys-Gly) (interchain with G-Cter in ubiquitin)	7	5.22388	0.00687932	TMBIM6, H2AFZ, CALM3, RPL10, GNAS, UBA52, ATAD1	133	255	20063	4.14097	0.92989	0.735217	9.1308
UP_SEQ_FEATURE	domain:EF-hand 2	5	3.73134	0.0340243	CIB4, CAPNS1, S100B, S100A11, CALM3	133	185	20063	4.07702	0.999998	0.988233	38.1308

## Sheet: target in sperm_Mus musculus
Category	Term	Count	%	PValue	Genes	List Total	Pop Hits	Pop Total	Fold Enrichment	Bonferroni	Benjamini	FDR
BIOCARTA	m_eifPathway:Eukaryotic protein translation	2	1.6	0.0744571	EIF6, EIF5	12	9	1289	23.8704	0.977435	0.977435	52.3776
GOTERM_BP_DIRECT	GO:0098609~cell-cell adhesion	7	5.6	0.000782755	BZW1, EIF4G2, EIF5, CAPZA1, PRDX1, CAPZB, ENO1	105	189	18082	6.37813	0.339157	0.339157	1.13014
GOTERM_BP_DIRECT	GO:0007283~spermatogenesis	9	7.2	0.00241628	HSPA1L, AGFG1, PAIP2, BTG1, MEA1, SPINK2, S100A11, PRM1, CALR	105	407	18082	3.80807	0.721895	0.472644	3.45043
GOTERM_BP_DIRECT	GO:0006413~translational initiation	4	3.2	0.00370587	EIF6, EIF4G2, EIF5, EIF1	105	54	18082	12.7563	0.85971	0.480393	5.24626
GOTERM_BP_DIRECT	GO:0017148~negative regulation of translation	4	3.2	0.00795927	PAIP2, CALR, YBX2, FXR1	105	71	18082	9.70195	0.985408	0.652442	10.9514
GOTERM_BP_DIRECT	GO:0006412~translation	8	6.4	0.00844489	EIF6, EIF4G2, EIF5, RPL35, RPL10, EIF1, MRPL57, UBA52	105	401	18082	3.4356	0.988738	0.592316	11.582
GOTERM_BP_DIRECT	GO:0006446~regulation of translational initiation	3	2.4	0.0154041	EIF4G2, EIF5, EIF1	105	33	18082	15.6554	0.999729	0.745561	20.1742
GOTERM_BP_DIRECT	GO:0006915~apoptotic process	9	7.2	0.0170285	BCL2L14, DYNLL1, BAG1, TMBIM6, BNIP3L, SPINK2, TMBIM4, GABARAP, FAIM2	105	570	18082	2.7191	0.999887	0.726909	22.0645
GOTERM_BP_DIRECT	GO:0007339~binding of sperm to zona pellucida	3	2.4	0.0181762	HSPA1L, SMCP, CCT3	105	36	18082	14.3508	0.999939	0.702683	23.3749
GOTERM_BP_DIRECT	GO:0070585~protein localization to mitochondrion	2	1.6	0.0340217	MTCH2, BAG1	105	6	18082	57.4032	1	0.869258	39.4926
GOTERM_BP_DIRECT	GO:0006457~protein folding	4	3.2	0.0376386	HSP90B1, PFDN5, CCT3, CALR	105	128	18082	5.38155	1	0.868602	42.6991
GOTERM_BP_DIRECT	GO:0006979~response to oxidative stress	4	3.2	0.0414121	BTG1, ATOX1, PEBP1, PRDX1	105	133	18082	5.17923	1	0.869183	45.8752
GOTERM_BP_DIRECT	GO:0043065~positive regulation of apoptotic process	6	4.8	0.0441759	MTCH2, S100B, MLLT11, BNIP3L, SPINK2, SAP18	105	335	18082	3.08435	1	0.863543	48.0967
GOTERM_BP_DIRECT	GO:0006898~receptor-mediated endocytosis	3	2.4	0.0467356	HSP90B1, CALR, FTH1	105	60	18082	8.61048	1	0.857392	50.078
GOTERM_BP_DIRECT	GO:0007286~spermatid development	4	3.2	0.0648933	SPINK2, PEBP1, PRM1, YBX2	105	160	18082	4.30524	1	0.920756	62.2373
GOTERM_BP_DIRECT	GO:0043950~positive regulation of cAMP-mediated signaling	2	1.6	0.0668966	PEBP1, GNAS	105	12	18082	28.7016	1	0.912999	63.3947
GOTERM_BP_DIRECT	GO:0006614~SRP-dependent cotranslational protein targeting to membrane	2	1.6	0.0668966	SRP72, SSR3	105	12	18082	28.7016	1	0.912999	63.3947
GOTERM_BP_DIRECT	GO:0007613~memory	3	2.4	0.0826144	S100B, PAIP2, ATAD1	105	83	18082	6.22444	1	0.942207	71.3939
GOTERM_BP_DIRECT	GO:0051016~barbed-end actin filament capping	2	1.6	0.0881952	CAPZA1, CAPZB	105	16	18082	21.5262	1	0.943475	73.8185
GOTERM_BP_DIRECT	GO:0051693~actin filament capping	2	1.6	0.0986631	CAPZA1, CAPZB	105	18	18082	19.1344	1	0.952774	77.8585
GOTERM_CC_DIRECT	GO:0005737~cytoplasm	72	57.6	5.76979e-09	EIF6, SMCP, ATOX1, EIF5, CAPZA1, SPINK2, CCT3, PRDX1, YBX2, BZW1, DCAF12, FNTA, DYNLL1, BAG1, DYNLL2, ACOT11, RNF38, RPL10, EIF1, LSM2, BCL2L14, CAPNS1, SPACA9, DYNLT3, KLHDC3, UBE2N, ATP6V1C1, EAPP, ASB8, EIF4G2, GLUL, BTG1, PFDN5, DNAJC24, CFL1, MLLT11, PEBP1, GNAS, SRP72, UBA52, CDV3, RPL35, CALCOCO2, CALR, DAZAP2, CAPZB, RBX1, PSMB7, THTPA, NDRG3, ARPC2, CSDE1, BRK1, ENO1, ARL14EP, SSRP1, PAI…	120	6631	19662	1.7791	1.26935e-06	1.26935e-06	7.3446e-06
GOTERM_CC_DIRECT	GO:0005634~nucleus	55	44	0.000475995	EIF6, PPP2R5C, OTUB2, PRDX1, YBX2, DYNLL1, BAG1, DYNLL2, RTF1, RNF38, H2AFZ, EIF1, LSM2, FAM192A, DYNLT3, GTF2H5, UBE2N, EAPP, GLUL, BTG1, PFDN5, MLLT11, CFL1, PEBP1, GNAS, TEX35, UBA52, CDV3, AGFG1, CHCHD2, CALR, FNDC8, DAZAP2, FTH1, RBX1, SF3B1, SUMO2, FAM71F1, PSMB7, MTCH2, SERF2, ENO1, REEP6, SSRP1, S100A11, CABYR, ATAD1, FXR1, HSP90B1, S100B, ILF2, BNIP3L, CALM3, PRM1, PHF7	120	6019	19662	1.49722	0.0994449	0.0510242	0.604225
GOTERM_CC_DIRECT	GO:0001669~acrosomal vesicle	6	4.8	0.000550615	SPACA9, SPINK2, ACRV1, CALR, CAPZB, DNAJB3	120	110	19662	8.93727	0.114116	0.0395848	0.698641
GOTERM_CC_DIRECT	GO:0005875~microtubule associated complex	4	3.2	0.000568633	FNTA, DYNLL1, DYNLL2, GABARAP	120	27	19662	24.2741	0.117622	0.0307995	0.721427
GOTERM_CC_DIRECT	GO:0005844~polysome	4	3.2	0.0022361	DRG1, CALR, YBX2, FXR1	120	43	19662	15.2419	0.388899	0.0938031	2.80939
GOTERM_CC_DIRECT	GO:0005741~mitochondrial outer membrane	6	4.8	0.00239576	BRI3BP, MTCH2, SMCP, BNIP3L, TOMM20, PEBP1	120	153	19662	6.42549	0.41004	0.0841934	3.00718
GOTERM_CC_DIRECT	GO:0070062~extracellular exosome	28	22.4	0.00463922	EIF6, CAPZA1, CCT3, CALR, PRDX1, CAPZB, FTH1, PSMB7, NDRG3, MTCH2, DYNLL1, ARPC2, ACOT11, H2AFZ, BRK1, ENO1, CAPNS1, S100A11, ATP6V1F, UBE2N, ATP6V1C1, SDHB, GLUL, HSP90B1, CFL1, PEBP1, CALM3, GNAS	120	2674	19662	1.71571	0.640486	0.135966	5.7474
GOTERM_CC_DIRECT	GO:0005829~cytosol	21	16.8	0.00507628	EIF6, BCL2L14, CAPNS1, ATOX1, CALR, CDO1, PRDX1, GABARAP, RBX1, HSPA1L, PSMB7, HSP90B1, DYNLL1, BAG1, ACOT11, BNIP3L, CFL1, CALM3, GNAS, SERF2, UBA52	120	1784	19662	1.92873	0.673598	0.130601	6.27288
GOTERM_CC_DIRECT	GO:0043209~myelin sheath	6	4.8	0.00627786	GLUL, PEBP1, CCT3, PRDX1, UBA52, ENO1	120	192	19662	5.12031	0.749797	0.142679	7.70362
GOTERM_CC_DIRECT	GO:0005913~cell-cell adherens junction	7	5.6	0.0125492	BZW1, EIF4G2, EIF5, CAPZA1, PRDX1, CAPZB, ENO1	120	316	19662	3.62959	0.937855	0.242573	14.8498
GOTERM_CC_DIRECT	GO:0005790~smooth endoplasmic reticulum	3	2.4	0.0132553	HSP90B1, CALR, GABARAP	120	29	19662	16.95	0.946904	0.234234	15.6217
GOTERM_CC_DIRECT	GO:0030286~dynein complex	3	2.4	0.0150628	DYNLL1, DYNLL2, DYNLT3	120	31	19662	15.8565	0.964529	0.242895	17.5683
GOTERM_CC_DIRECT	GO:0005739~mitochondrion	19	15.2	0.0153817	BRI3BP, SMCP, CHCHD2, COX7A2L, PRDX1, FTH1, ATAD1, TIMM8B, SDHB, GLUL, UQCR11, MTCH2, DYNLL1, BAG1, BNIP3L, TOMM20, PEBP1, MRPL57, APOO	120	1721	19662	1.80892	0.966968	0.230742	17.9073
GOTERM_CC_DIRECT	GO:0005856~cytoskeleton	14	11.2	0.0171845	CAPZA1, DYNLT3, CALCOCO2, CAPZB, GABARAP, CABYR, DCAF12, DYNLL1, ARPC2, DYNLL2, DNAJC24, CFL1, MLLT11, BRK1	120	1113	19662	2.06101	0.977928	0.238442	19.8002
GOTERM_CC_DIRECT	GO:0044297~cell body	4	3.2	0.0240643	HSPA1L, GLUL, CCT3, GABARAP	120	102	19662	6.42549	0.995294	0.300409	26.6605
GOTERM_CC_DIRECT	GO:0005743~mitochondrial inner membrane	7	5.6	0.0303767	SDHB, UQCR11, MTCH2, CSDE1, COX7A2L, TIMM8B, APOO	120	387	19662	2.9637	0.998871	0.345678	32.475
GOTERM_CC_DIRECT	GO:0033180~proton-transporting V-type ATPase, V1 domain	2	1.6	0.0474132	ATP6V1C1, ATP6V1F	120	8	19662	40.9625	0.999977	0.466665	46.115
GOTERM_CC_DIRECT	GO:0071203~WASH complex	2	1.6	0.0531809	CAPZA1, CAPZB	120	9	19662	36.4111	0.999994	0.487221	50.1238
GOTERM_CC_DIRECT	GO:0008290~F-actin capping protein complex	2	1.6	0.0531809	CAPZA1, CAPZB	120	9	19662	36.4111	0.999994	0.487221	50.1238
GOTERM_CC_DIRECT	GO:0005730~nucleolus	10	8	0.0695612	UBE2N, EIF6, SSRP1, CDV3, ILF2, RTF1, GTF2H5, SRP72, PRDX1, YBX2	120	842	19662	1.94596	1	0.566052	60.0594
GOTERM_CC_DIRECT	GO:0002199~zona pellucida receptor complex	2	1.6	0.0759073	HSPA1L, CCT3	120	13	19662	25.2077	1	0.580366	63.3917
GOTERM_CC_DIRECT	GO:0043679~axon terminus	3	2.4	0.0956997	GLUL, ARPC2, PEBP1	120	86	19662	5.7157	1	0.651403	72.2101
GOTERM_MF_DIRECT	GO:0044822~poly(A) RNA binding	22	17.6	5.19043e-07	SSRP1, EIF5, RPL35, SAP18, CCT3, CALR, PRDX1, FXR1, UBE2N, SF3B1, SUMO2, EIF4G2, BZW1, ILF2, RTF1, CSDE1, RPL10, PEBP1, EIF1, SRP72, LSM2, ENO1	97	1113	17446	3.5551	0.000111588	0.000111588	0.000658263
GOTERM_MF_DIRECT	GO:0051082~unfolded protein binding	6	4.8	5.78202e-05	HSPA1L, HSP90B1, PFDN5, TOMM20, CCT3, CALR	97	75	17446	14.3885	0.0123547	0.00619657	0.0733045
GOTERM_MF_DIRECT	GO:0098641~cadherin binding involved in cell-cell adhesion	7	5.6	0.00442103	BZW1, EIF4G2, EIF5, CAPZA1, PRDX1, CAPZB, ENO1	97	279	17446	4.51251	0.614275	0.272065	5.46435
GOTERM_MF_DIRECT	GO:0003743~translation initiation factor activity	4	3.2	0.00624894	EIF6, EIF4G2, EIF5, EIF1	97	68	17446	10.5797	0.740172	0.286044	7.64215
GOTERM_MF_DIRECT	GO:0048306~calcium-dependent protein binding	4	3.2	0.00650725	S100B, SPACA9, S100A11, CALM3	97	69	17446	10.4264	0.754297	0.244765	7.94615
GOTERM_MF_DIRECT	GO:0003729~mRNA binding	5	4	0.00784116	SF3B1, PAIP2, RPL35, CALR, YBX2	97	142	17446	6.33295	0.81594	0.245788	9.5014
GOTERM_MF_DIRECT	GO:0009055~electron carrier activity	3	2.4	0.0344344	SDHB, UQCR11, COX7A2L	97	53	17446	10.1805	0.999465	0.659134	35.8793
GOTERM_MF_DIRECT	GO:0051015~actin filament binding	4	3.2	0.036362	ARPC2, CAPZA1, CFL1, CAPZB	97	132	17446	5.45017	0.999652	0.630439	37.484
GOTERM_MF_DIRECT	GO:0030235~nitric-oxide synthase regulator activity	2	1.6	0.0431915	DYNLL1, CALM3	97	8	17446	44.9639	0.999925	0.651718	42.8761
GOTERM_MF_DIRECT	GO:0019899~enzyme binding	6	4.8	0.0607964	DYNLL1, BTG1, TMBIM6, TSPAN5, PEBP1, CABYR	97	384	17446	2.81024	0.999999	0.740382	54.8632
GOTERM_MF_DIRECT	GO:0003774~motor activity	3	2.4	0.0702885	DYNLL1, DYNLL2, DYNLT3	97	79	17446	6.82996	1	0.759369	60.319
GOTERM_MF_DIRECT	GO:0031625~ubiquitin protein ligase binding	5	4	0.0716582	UBE2N, HSPA1L, SUMO2, TMBIM6, CALR	97	284	17446	3.16647	1	0.736104	61.0541
GOTERM_MF_DIRECT	GO:0005515~protein binding	30	24	0.076974	CAPZA1, CCT3, CALR, DAZAP2, CAPZB, RBX1, SF3B1, DYNLL1, BAG1, ARPC2, DYNLL2, LSM2, DKKL1, REEP6, DYNLT3, SAP18, EHBP1, CABYR, ATAD1, GABARAP, GSG1, FXR1, UBE2N, EIF4G2, GLUL, HSP90B1, BTG1, BNIP3L, GNAS, DNAJB3	97	4092	17446	1.31859	1	0.734116	63.7896
GOTERM_MF_DIRECT	GO:0008601~protein phosphatase type 2A regulator activity	2	1.6	0.0945929	PPP2R5C, ARPP19	97	18	17446	19.984	1	0.782607	71.6416
INTERPRO	IPR006214:Bax inhibitor 1-related	3	2.4	0.000637397	TMBIM6, TMBIM4, FAIM2	116	7	20594	76.0862	0.146257	0.146257	0.823844
INTERPRO	IPR003307:W2 domain	3	2.4	0.000637397	BZW1, EIF4G2, EIF5	116	7	20594	76.0862	0.146257	0.146257	0.823844
INTERPRO	IPR016021:MIF4-like, type 1/2/3	3	2.4	0.00446116	BZW1, EIF4G2, EIF5	116	18	20594	29.5891	0.670059	0.425595	5.63604
INTERPRO	IPR019763:Dynein light chain, type 1/2, conserved site	2	1.6	0.0166599	DYNLL1, DYNLL2	116	3	20594	118.356	0.984493	0.75063	19.5855
INTERPRO	IPR018247:EF-Hand 1, calcium-binding site	5	4	0.0167952	CIB4, CAPNS1, S100B, S100A11, CALM3	116	175	20594	5.07241	0.985013	0.650113	19.7289
INTERPRO	IPR001372:Dynein light chain, type 1/2	2	1.6	0.0221518	DYNLL1, DYNLL2	116	4	20594	88.7672	0.996134	0.670797	25.2216
INTERPRO	IPR002048:EF-hand domain	5	4	0.0364936	CIB4, CAPNS1, S100B, S100A11, CALM3	116	223	20594	3.98059	0.999901	0.784892	38.2665
INTERPRO	IPR019844:Cold-shock conserved site	2	1.6	0.0438171	CSDE1, YBX2	116	8	20594	44.3836	0.999985	0.795546	44.085
INTERPRO	IPR000626:Ubiquitin	3	2.4	0.052612	SUMO2, BAG1, UBA52	116	66	20594	8.06975	0.999998	0.812775	50.4025
INTERPRO	IPR002059:Cold-shock protein, DNA-binding	2	1.6	0.0544706	CSDE1, YBX2	116	10	20594	35.5069	0.999999	0.786345	51.6502
INTERPRO	IPR011129:Cold shock protein	2	1.6	0.0544706	CSDE1, YBX2	116	10	20594	35.5069	0.999999	0.786345	51.6502
INTERPRO	IPR011992:EF-hand-like domain	5	4	0.0669511	CIB4, CAPNS1, S100B, S100A11, CALM3	116	273	20594	3.25155	1	0.82068	59.3067
INTERPRO	IPR001751:S100/Calbindin-D9k, conserved site	2	1.6	0.0959207	S100B, S100A11	116	18	20594	19.7261	1	0.897043	72.9729
KEGG_PATHWAY	mmu04141:Protein processing in endoplasmic reticulum	6	4.8	0.00488999	HSPA1L, HSP90B1, BAG1, CALR, SSR3, RBX1	52	168	7691	5.28228	0.439225	0.439225	5.45556
KEGG_PATHWAY	mmu03013:RNA transport	6	4.8	0.00514054	SUMO2, EIF4G2, EIF5, SAP18, EIF1, FXR1	52	170	7691	5.22014	0.455642	0.262194	5.72763
KEGG_PATHWAY	mmu00190:Oxidative phosphorylation	5	4	0.0132428	ATP6V1C1, SDHB, UQCR11, COX7A2L, ATP6V1F	52	139	7691	5.32028	0.792597	0.408068	14.15
KEGG_PATHWAY	mmu04915:Estrogen signaling pathway	4	3.2	0.0268828	HSPA1L, HSP90B1, CALM3, GNAS	52	98	7691	6.03689	0.959868	0.552418	26.7921
KEGG_PATHWAY	mmu04962:Vasopressin-regulated water reabsorption	3	2.4	0.032748	DYNLL1, DYNLL2, GNAS	52	43	7691	10.3189	0.980336	0.544241	31.6859
SMART	SM00515:eIF5C	3	2.4	0.000377396	BZW1, EIF4G2, EIF5	46	7	10425	97.1273	0.0168426	0.0168426	0.354353
SMART	SM01375:SM01375	2	1.6	0.0171572	DYNLL1, DYNLL2	46	4	10425	113.315	0.541031	0.322527	15.0198
SMART	SM00213:UBQ	3	2.4	0.0210718	SUMO2, BAG1, UBA52	46	52	10425	13.0748	0.616479	0.273454	18.1501
SMART	SM00054:EFh	4	3.2	0.024437	CIB4, S100B, S100A11, CALM3	46	145	10425	6.25187	0.671535	0.242954	20.7584
SMART	SM00357:CSP	2	1.6	0.0423545	CSDE1, YBX2	46	10	10425	45.3261	0.857369	0.322604	33.4354
UP_KEYWORDS	Acetylation	47	37.6	6.76242e-11	CDV3, ATOX1, PPP2R5C, CAPZA1, RPL35, COX7A2L, CCT3, CALR, PRDX1, CAPZB, FTH1, RBX1, SF3B1, BZW1, SUMO2, THTPA, FNTA, DYNLL1, MTCH2, NDRG3, ARPC2, CSDE1, H2AFZ, BRK1, EIF1, ENO1, SSRP1, CAPNS1, ARPP19, FAM192A, S100A11, SAP18, DRG1, TIMM8B, FXR1, ATP6V1C1, UBE2N, SDHB, EAPP, EIF4G2, HSP90B1, GLUL, S100B, PFDN5, CFL1, CALM3, PEBP1	125	3125	22680	2.72886	1.02789e-08	1.02789e-08	8.09394e-08
UP_KEYWORDS	Cytoplasm	50	40	1.74498e-07	EIF6, SMCP, CAPZA1, CCT3, PRDX1, YBX2, DCAF12, DYNLL1, BAG1, DYNLL2, ACOT11, BCL2L14, CAPNS1, SPACA9, DYNLT3, KLHDC3, UBE2N, ASB8, EAPP, GLUL, DNAJC24, MLLT11, CFL1, PEBP1, SRP72, UBA52, CDV3, CALCOCO2, DAZAP2, CAPZB, RBX1, THTPA, PSMB7, ARPC2, CSDE1, BRK1, ENO1, ARL14EP, PAIP2, ARPP19, S100A11, EHBP1, SAP18, DRG1, CABYR, GABARAP, FXR1, S100B, ILF2, CALM3	125	4404	22680	2.05995	2.65233e-05	1.32617e-05	0.000208856
UP_KEYWORDS	Ubl conjugation	22	17.6	6.43128e-05	SSRP1, PAIP2, TMBIM6, SAP18, DRG1, CCT3, DAZAP2, PRDX1, UBE2N, SF3B1, SUMO2, GLUL, BAG1, MLLT11, CSDE1, TOMM20, H2AFZ, CALM3, RPL10, GNAS, UBA52, ENO1	125	1505	22680	2.65228	0.00972823	0.00325332	0.076949
UP_KEYWORDS	Chaperone	8	6.4	8.83249e-05	HSP90B1, BAG1, ATOX1, PFDN5, CCT3, CALR, DNAJB3, TIMM8B	125	191	22680	7.59958	0.0133363	0.00335087	0.105665
UP_KEYWORDS	Isopeptide bond	15	12	0.000723173	TMBIM6, SAP18, CCT3, PRDX1, ATAD1, UBE2N, SF3B1, SUMO2, TOMM20, H2AFZ, CSDE1, RPL10, CALM3, GNAS, UBA52	125	953	22680	2.85582	0.104132	0.0217524	0.862143
UP_KEYWORDS	Phosphoprotein	60	48	0.000839363	EIF6, SMCP, ATOX1, EIF5, CAPZA1, CCT3, PRDX1, YBX2, BZW1, DCAF12, FNTA, DYNLL1, ACOT11, RTF1, EIF1, LSM2, BCL2L14, CAPNS1, FAM192A, GTF2H5, EAPP, EIF4G2, GLUL, BTG1, PFDN5, CFL1, MLLT11, TOMM20, PEBP1, GNAS, UBA52, CDV3, AGFG1, RPL35, CAPZB, RBX1, SF3B1, GLYCAM1, NDRG3, CSDE1, ENO1, CWC25, ARL14EP, SSRP1, BRI3BP, MEA1, S100A11, ARPP19, EHBP1, DRG1, ATAD1, CABYR, FXR1, HSP90B1, ILF2, PROCA1, BNIP3…	125	7617	22680	1.42922	0.119827	0.0210481	1.00002
UP_KEYWORDS	Cytoskeleton	15	12	0.00221502	CAPZA1, DYNLT3, CALCOCO2, CAPZB, CABYR, GABARAP, DCAF12, DYNLL1, ARPC2, DYNLL2, DNAJC24, CFL1, MLLT11, CALM3, BRK1	125	1073	22680	2.53644	0.286132	0.0470101	2.61919
UP_KEYWORDS	Initiation factor	4	3.2	0.00521323	EIF6, EIF4G2, EIF5, EIF1	125	64	22680	11.34	0.548186	0.0945385	6.06437
UP_KEYWORDS	Mitochondrion	14	11.2	0.00526279	BRI3BP, SMCP, CHCHD2, COX7A2L, TIMM8B, SDHB, GLUL, UQCR11, MTCH2, DYNLL1, BNIP3L, TOMM20, MRPL57, APOO	125	1058	22680	2.40091	0.551594	0.0852618	6.12037
UP_KEYWORDS	Apoptosis	9	7.2	0.00550171	BCL2L14, DYNLL1, BAG1, TMBIM6, BNIP3L, SPINK2, TMBIM4, GABARAP, FAIM2	125	489	22680	3.33939	0.567671	0.0804371	6.38989
UP_KEYWORDS	Dynein	3	2.4	0.0124317	DYNLL1, DYNLL2, DYNLT3	125	31	22680	17.5587	0.850649	0.158744	13.9057
UP_KEYWORDS	Mitochondrion inner membrane	6	4.8	0.0129804	SDHB, UQCR11, MTCH2, COX7A2L, TIMM8B, APOO	125	254	22680	4.28598	0.862749	0.152526	14.4766
UP_KEYWORDS	Spermatogenesis	5	4	0.0198703	HSPA1L, AGFG1, MEA1, SPINK2, PRM1	125	188	22680	4.82553	0.952674	0.209168	21.3547
UP_KEYWORDS	Ribonucleoprotein	6	4.8	0.0272374	RPL35, RPL10, SRP72, LSM2, MRPL57, UBA52	125	308	22680	3.53455	0.984967	0.25905	28.1455
UP_KEYWORDS	Nucleus	34	27.2	0.0447366	EIF6, AGFG1, PPP2R5C, CHCHD2, DAZAP2, YBX2, RBX1, SF3B1, SUMO2, PSMB7, DYNLL1, BAG1, RTF1, RNF38, H2AFZ, LSM2, SSRP1, S100A11, DYNLT3, FAM192A, SAP18, GTF2H5, UBE2N, EAPP, ILF2, S100B, PFDN5, BNIP3L, MLLT11, CFL1, PRM1, TEX35, PHF7, UBA52	125	4534	22680	1.3606	0.999048	0.371101	42.178
UP_KEYWORDS	Protein biosynthesis	4	3.2	0.0469194	EIF6, EIF4G2, EIF5, EIF1	125	147	22680	4.93714	0.999327	0.366522	43.7397
UP_KEYWORDS	Ubl conjugation pathway	8	6.4	0.058312	UBE2N, ASB8, SUMO2, DCAF12, RNF38, USP12, OTUB2, RBX1	125	631	22680	2.30035	0.999892	0.415616	51.2816
UP_KEYWORDS	Calcium	9	7.2	0.0839604	CIB4, HSP90B1, CAPNS1, S100B, TMBIM6, S100A11, CALM3, CALR, CABYR	125	827	22680	1.97456	0.999998	0.523144	64.9933
UP_KEYWORDS	Actin capping	2	1.6	0.0890191	CAPZA1, CAPZB	125	17	22680	21.3459	0.999999	0.525677	67.2383
UP_SEQ_FEATURE	domain:W2	3	2.4	0.00151167	BZW1, EIF4G2, EIF5	120	9	18012	50.0333	0.40121	0.40121	2.03816
UP_SEQ_FEATURE	cross-link:Glycyl lysine isopeptide (Lys-Gly) (interchain with G-Cter in ubiquitin)	7	5.6	0.019034	TMBIM6, H2AFZ, CALM3, RPL10, GNAS, UBA52, ATAD1	120	318	18012	3.30409	0.998519	0.96151	23.017
UP_SEQ_FEATURE	domain:EF-hand 2	5	4	0.0278404	CIB4, CAPNS1, S100B, S100A11, CALM3	120	173	18012	4.33815	0.99993	0.958852	31.9096
UP_SEQ_FEATURE	calcium-binding region:1; low affinity	2	1.6	0.0946813	S100B, S100A11	120	15	18012	20.0133	1	0.999782	74.1781
UP_SEQ_FEATURE	calcium-binding region:2; high affinity	2	1.6	0.0946813	S100B, S100A11	120	15	18012	20.0133	1	0.999782	74.1781

## Sheet: target in oocyte_Homo sapiens
Category	Term	Count	%	PValue	Genes	List Total	Pop Hits	Pop Total	Fold Enrichment	Bonferroni	Benjamini	FDR
BIOCARTA	h_eifPathway:Eukaryotic protein translation	6	0.96463	0.00077023	EIF4G2, EIF4A2, EIF5, EIF4A1, EEF2K, EIF1	82	16	1625	7.4314	0.122097	0.122097	0.934697
BIOCARTA	h_metPathway:Signaling of Hepatocyte Growth Factor Receptor	8	1.28617	0.00151977	DOCK1, MAP2K1, GAB1, RAF1, ELK1, MAPK8, CRK, STAT3	82	36	1625	4.40379	0.22666	0.120602	1.83658
BIOCARTA	h_egfPathway:EGF Signaling Pathway	7	1.1254	0.00162448	MAP2K1, RAF1, JAK1, ELK1, MAPK8, SHC1, STAT3	82	27	1625	5.13776	0.240246	0.087518	1.96197
BIOCARTA	h_pdgfPathway:PDGF Signaling Pathway	7	1.1254	0.00198614	MAP2K1, RAF1, JAK1, ELK1, MAPK8, SHC1, STAT3	82	28	1625	4.95427	0.285371	0.0805669	2.39393
BIOCARTA	h_erkPathway:Erk1/Erk2 Mapk Signaling pathway	7	1.1254	0.00288895	MAP2K1, GNB1, MKNK1, RAF1, ELK1, SHC1, STAT3	82	30	1625	4.62398	0.386723	0.0931586	3.46461
BIOCARTA	h_il6Pathway:IL 6 signaling pathway	6	0.96463	0.00294512	MAP2K1, RAF1, JAK1, ELK1, SHC1, STAT3	82	21	1625	5.66202	0.392534	0.0797194	3.53087
BIOCARTA	h_il2Pathway:IL 2 signaling pathway	6	0.96463	0.00366407	MAP2K1, RAF1, JAK1, ELK1, MAPK8, SHC1	82	22	1625	5.40466	0.462252	0.0848101	4.37526
BIOCARTA	h_epoPathway:EPO Signaling Pathway	5	0.803859	0.0125221	MAP2K1, RAF1, ELK1, MAPK8, SHC1	82	19	1625	5.21502	0.881115	0.233714	14.2367
BIOCARTA	h_ngfPathway:Nerve growth factor pathway (NGF)	5	0.803859	0.0150691	MAP2K1, RAF1, ELK1, MAPK8, SHC1	82	20	1625	4.95427	0.923162	0.248074	16.8941
BIOCARTA	h_nfatPathway:NFAT and Hypertrophy of the heart (Transcription in the broken heart)	8	1.28617	0.0155652	MAP2K1, PRKAR1A, RAF1, HBEGF, MAPK8, FKBP1A, PRKACB, FGF2	82	54	1625	2.93586	0.929434	0.232887	17.4029
BIOCARTA	h_igf1Pathway:IGF-1 Signaling Pathway	5	0.803859	0.0179218	MAP2K1, RAF1, ELK1, MAPK8, SHC1	82	21	1625	4.71835	0.952936	0.242583	19.7807
BIOCARTA	h_insulinPathway:Insulin Signaling Pathway	5	0.803859	0.0179218	MAP2K1, RAF1, ELK1, MAPK8, SHC1	82	21	1625	4.71835	0.952936	0.242583	19.7807
BIOCARTA	h_gpcrPathway:Signaling Pathway from G-Protein Families	6	0.96463	0.0241979	MAP2K1, GNB1, PRKAR1A, RAF1, ELK1, PRKACB	82	34	1625	3.49713	0.984073	0.291764	25.8102
BIOCARTA	h_igf1rPathway:Multiple antiapoptotic pathways from IGF-1R signaling lead to BAD phosphorylation	5	0.803859	0.0245826	MAP2K1, PRKAR1A, RAF1, SHC1, PRKACB	82	23	1625	4.30806	0.9851	0.276437	26.1658
BIOCARTA	h_integrinPathway:Integrin Signaling Pathway	6	0.96463	0.0337346	MAP2K1, RAF1, MAPK8, SHC1, CSK, VCL	82	37	1625	3.21358	0.996971	0.339166	34.1797
BIOCARTA	h_mtorPathway:mTOR Signaling Pathway	5	0.803859	0.0370641	EIF4G2, EIF4A2, EIF4A1, MKNK1, FKBP1A	82	26	1625	3.81098	0.99831	0.346573	36.8912
BIOCARTA	h_biopeptidesPathway:Bioactive Peptide Induced Signaling Pathway	6	0.96463	0.0373682	MAP2K1, GNB1, RAF1, MAPK8, SHC1, STAT3	82	38	1625	3.12901	0.998398	0.331197	37.1337
BIOCARTA	h_iresPathway:Internal Ribosome entry pathway	3	0.482315	0.0437795	EIF4G2, EIF4A2, EIF4A1	82	7	1625	8.49303	0.999482	0.359198	42.0508
BIOCARTA	h_at1rPathway:Angiotensin II mediated activation of JNK Pathway via Pyk2 dependent signaling	5	0.803859	0.0780827	MAP2K1, RAF1, ELK1, MAPK8, SHC1	82	33	1625	3.00259	0.999999	0.533881	62.8741
BIOCARTA	h_cpsfPathway:Polyadenylation of mRNA	3	0.482315	0.0851702	PABPN1, PAPOLA, CSTF1	82	10	1625	5.94512	1	0.546965	66.2069
BIOCARTA	h_bcrPathway:BCR Signaling Pathway	5	0.803859	0.0852674	MAP2K1, RAF1, ELK1, MAPK8, SHC1	82	34	1625	2.91428	1	0.529092	66.2506
BIOCARTA	h_cskPathway:Activation of Csk by cAMP-dependent Protein Kinase Inhibits Signaling through the T Cell Receptor	4	0.643087	0.092864	GNB1, PRKAR1A, PRKACB, CSK	82	22	1625	3.6031	1	0.543581	69.5123
BIOCARTA	h_ceramidePathway:Ceramide Signaling Pathway	4	0.643087	0.092864	MAP2K1, RIPK1, RAF1, MAPK8	82	22	1625	3.6031
COG_ONTOLOGY	Translation, ribosomal structure and biogenesis	7	1.1254	0.0294236	INTS9, TRNT1, NCOA5, TRMT2A, TTC16, MTIF3, NMD3	69	71	2026	2.89488	0.511671	0.511671	21.3037
COG_ONTOLOGY	RNA processing and modification	4	0.643087	0.0396185	SF3B1, DDB1, SF1, SF3A3	69	23	2026	5.10649	0.620989	0.384362	27.6953
COG_ONTOLOGY	Lipid metabolism	6	0.96463	0.0787252	ACADSB, CDYL, ECHDC1, ECHDC2, HADH, ACAD10	69	69	2026	2.55325	0.860253	0.481064	48.1994
GOTERM_BP_DIRECT	GO:0016032~viral process	28	4.50161	5.50477e-06	ZMYND11, RAD23A, UNG, WASF2, TSPAN7, ANKRD17, MORC3, SEH1L, PSMB2, SHC1, H2AFX, GFI1, RAB6A, TNPO1, PILRA, ABCE1, DDB1, YWHAB, SNW1, YWHAE, UBN1, STAT3, VDAC1, WDR48, HDAC1, EIF4A2, EIF4A1, NUP43	581	299	16792	2.70653	0.0136894	0.0136894	0.00971231
GOTERM_BP_DIRECT	GO:0098609~cell-cell adhesion	26	4.18006	8.32107e-06	CAST, ABCF3, EIF5, CAPZA1, WASF2, RPL15, ASAP1, RDX, IQGAP1, PDXDC1, BZW1, KIF5B, MYO1B, SWAP70, YWHAB, MPP7, YWHAE, EIF4G2, TJP1, FNBP1L, SDCBP, SPTBN1, RAB10, GIGYF2, AHSA1, DBN1	581	271	16792	2.77288	0.0206205	0.0103639	0.0146809
GOTERM_BP_DIRECT	GO:0007264~small GTPase mediated signal transduction	22	3.53698	0.000133302	RAB2A, RAP2A, ABR, RAP2C, RAB5B, ARHGAP35, ARF5, RRAGC, NRAS, DOCK1, DIRAS2, RAB30, RAB28, RRAS2, RAB22A, RHOT1, RAB15, RIT1, RAB6A, RAB10, RHOF, NKIRAS2	581	246	16792	2.58472	0.283811	0.105303	0.234941
GOTERM_BP_DIRECT	GO:0007265~Ras protein signal transduction	11	1.76849	0.000137259	NRAS, GNB1, RRAS2, RALB, G3BP2, SDCBP, DNMT1, SHC1, RIT1, RFXANK, FGF2	581	70	16792	4.54173	0.290872	0.0823413	0.241906
GOTERM_BP_DIRECT	GO:0045669~positive regulation of osteoblast differentiation	10	1.60772	0.000201766	ACVR2A, ATP6AP1, SMAD5, ILK, JAG1, BMPR1B, FGF2, ACVR1, BMPR1A, BMP6	581	60	16792	4.81698	0.396659	0.0961164	0.355404
GOTERM_BP_DIRECT	GO:1902966~positive regulation of protein localization to early endosome	4	0.643087	0.000389173	EZR, SORL1, RDX, MSN	581	5	16792	23.1215	0.622686	0.149938	0.684446
GOTERM_BP_DIRECT	GO:0006890~retrograde vesicle-mediated transport, Golgi to ER	11	1.76849	0.000511296	COPA, BNIP1, STX18, GOLPH3, GOLPH3L, KIF18A, RER1, CENPE, RAB6A, LMAN2, ARF5	581	82	16792	3.87708	0.722133	0.167186	0.898315
GOTERM_BP_DIRECT	GO:0016569~covalent chromatin modification	13	2.09003	0.000531046	ZMYND11, RBL2, JARID2, HMG20A, DEK, DPPA3, UBN1, PHF13, SMARCC2, SMARCA5, DNMT1, TLK2, ASF1B	581	113	16792	3.325	0.735547	0.153175	0.932862
GOTERM_BP_DIRECT	GO:0009791~post-embryonic development	10	1.60772	0.000890916	INPPL1, ALDH5A1, MORC3, IGF2R, IREB2, TBCE, MAPK8IP3, SMAD2, GIGYF2, PLEKHA1	581	73	16792	3.95916	0.89267	0.219627	1.56035
GOTERM_BP_DIRECT	GO:0006950~response to stress	9	1.44695	0.0011331	ATF6, HSP90B1, EIF2AK1, SQSTM1, STK39, MAPK8, EIF1, ERRFI1, AHSA1	581	61	16792	4.26421	0.94151	0.24715	1.98053
GOTERM_BP_DIRECT	GO:0015031~protein transport	27	4.34084	0.00134551	SLC7A6OS, RAB5B, AHCTF1, GPM6B, LMAN2, ARF5, SEC16B, MIA3, SEH1L, NMD3, SEC61A2, RAB2A, UNC119, SNX25, KIF18A, STXBP1, LIN7C, TIMM8B, SENP2, HSP90B1, RAB22A, SDCCAG3, DENND4C, RAB15, YIPF5, NUP43, UBAP1	581	395	16792	1.97557	0.965659	0.263976	2.34765
GOTERM_BP_DIRECT	GO:0035556~intracellular signal transduction	27	4.34084	0.00178813	PLEK2, TUFT1, MKNK1, FER, LATS2, PLCL2, SQSTM1, ACOT11, ANP32A, SHC1, STK39, DLG5, TLK2, ABR, NUDT4, NLK, RAF1, SMAD2, STK4, YWHAE, DNMBP, SS18, WSB2, PRKAR1A, SDCBP, JAK1, MELK	581	403	16792	1.93636	0.988683	0.31165	3.10851
GOTERM_BP_DIRECT	GO:2000643~positive regulation of early endosome to late endosome transport	4	0.643087	0.00201598	MTMR2, EZR, RDX, MSN	581	8	16792	14.4509	0.993611	0.322063	3.49799
GOTERM_BP_DIRECT	GO:0043001~Golgi to plasma membrane protein transport	6	0.96463	0.00207564	ANK3, GOLPH3, GOLPH3L, SPTBN1, VAMP3, RAB10	581	27	16792	6.42264	0.994499	0.31039	3.59972
GOTERM_BP_DIRECT	GO:0001707~mesoderm formation	6	0.96463	0.00245608	PRKAR1A, SMAD2, TXNRD1, EXT2, ACVR1, BMPR1A	581	28	16792	6.19326	0.997883	0.336685	4.24611
GOTERM_BP_DIRECT	GO:0042787~protein ubiquitination involved in ubiquitin-dependent protein catabolic process	14	2.2508	0.0025245	UBE2Z, DDB1, GAN, MYLIP, CDC27, ARIH1, KLHL8, UHRF1, KBTBD4, KLHL25, FBXL14, NEDD4L, RNF34, RNF145	581	153	16792	2.64462	0.998217	0.326713	4.36192
GOTERM_BP_DIRECT	GO:0071773~cellular response to BMP stimulus	6	0.96463	0.00336484	ACVR2A, SFRP1, BMPR1B, ACVR1, BMPR1A, BMP6	581	30	16792	5.78038	0.999784	0.391317	5.77364
GOTERM_BP_DIRECT	GO:0031440~regulation of mRNA 3'-end processing	3	0.482315	0.00349113	ZFP36L1, PAPOLA, AHCYL1	581	3	16792	28.9019	0.999843	0.385228	5.98408
GOTERM_BP_DIRECT	GO:0006457~protein folding	15	2.41158	0.00394905	GRPEL2, GRPEL1, FKBP5, TMX3, TBCE, FKBP1A, CCT3, RIC3, ST13, ATF6, CSNK2A2, HSP90B1, GNB1, BAG2, PPIL4	581	180	16792	2.40849	0.99995	0.406355	6.74346
GOTERM_BP_DIRECT	GO:0001934~positive regulation of protein phosphorylation	12	1.92926	0.00454912	SENP2, ACVR2A, RAP2A, SQSTM1, ATG14, RIPK1, CDK2AP1, RALB, SEMA4D, PDE8A, STK4, CSF1R	581	127	16792	2.73089	0.999989	0.434954	7.72979
GOTERM_BP_DIRECT	GO:0016236~macroautophagy	9	1.44695	0.00462596	MTMR3, DYNLL2, MAP1LC3B, SQSTM1, ATG14, TOMM20, ZFYVE1, VDAC1, RRAGC	581	76	16792	3.42259	0.999991	0.424704	7.85539
GOTERM_BP_DIRECT	GO:0006468~protein phosphorylation	28	4.50161	0.00478499	MKNK1, FER, LATS2, CSNK2A2, CLK3, MORC3, SQSTM1, CLK2, ILK, PRKRA, STK39, PRKACB, TLK2, CSK, RYK, NLK, SMAD5, RAF1, CDK9, BIRC5, SMAD2, SCYL3, STK4, JAK1, MAPK8, BMPR1B, BMPR1A, ACVR1	581	456	16792	1.77468	0.999994	0.420695	8.1148
GOTERM_BP_DIRECT	GO:0030501~positive regulation of bone mineralization	6	0.96463	0.00665452	ACVR2A, GPM6B, BMPR1B, ACVR1, BMPR1A, BMP6	581	35	16792	4.95461	1	0.516593	11.1132
GOTERM_BP_DIRECT	GO:1902115~regulation of organelle assembly	3	0.482315	0.00682247	EZR, RDX, MSN	581	4	16792	21.6764	1	0.510441	11.378
GOTERM_BP_DIRECT	GO:0031124~mRNA 3'-end processing	7	1.1254	0.00723753	PABPN1, SRSF2, PAPOLA, POLDIP3, CDC40, CASC3, CSTF1	581	50	16792	4.04627	1	0.516908	12.0292
GOTERM_BP_DIRECT	GO:0043044~ATP-dependent chromatin remodeling	5	0.803859	0.00739496	ACTB, HDAC1, SMARCC2, SMARCA5, CHD4	581	23	16792	6.28302	1	0.510729	12.275
GOTERM_BP_DIRECT	GO:0006446~regulation of translational initiation	6	0.96463	0.00751298	EIF4G2, KLHL25, EIF4A2, EIF5, EIF4A1, EIF1	581	36	16792	4.81698	1	0.503112	12.4589
GOTERM_BP_DIRECT	GO:0046856~phosphatidylinositol dephosphorylation	5	0.803859	0.0086359	MTMR2, MTMR3, INPPL1, INPP5B, SACM1L	581	24	16792	6.02123	1	0.539596	14.1901
GOTERM_BP_DIRECT	GO:0043488~regulation of mRNA stability	10	1.60772	0.00929012	ZFP36L1, PARN, DCP1A, PSMB2, ANP32A, YWHAB, ELAVL1, PSMD3, PSME4, TNPO1	581	103	16792	2.80601	1	0.553316	15.1838
GOTERM_BP_DIRECT	GO:0007062~sister chromatid cohesion	10	1.60772	0.00929012	CDCA8, PDS5B, SEH1L, KIF18A, PAPD7, CLIP1, AHCTF1, CENPE, BIRC5, NUP43	581	103	16792	2.80601	1	0.553316	15.1838
GOTERM_BP_DIRECT	GO:0000165~MAPK cascade	18	2.89389	0.0098471	PABPN1, MAP2K1, NLK, YWHAB, RAF1, WDR83, ZFP36L1, NRAS, DOK4, PSMB2, HBEGF, SPTBN1, PSMD3, JAK1, SHC1, PSME4, FGF2, DUSP7	581	262	16792	1.98563	1	0.562193	16.0212
GOTERM_BP_DIRECT	GO:0000398~mRNA splicing, via spliceosome	16	2.57235	0.0104913	PABPN1, POLR2J, SF1, ELAVL1, SNW1, CASC3, POLR2C, SF3A3, WDR83, SF3B1, SRSF2, PAPOLA, HNRNPUL1, GTF2F2, CDC40, CSTF1	581	222	16792	2.08302	1	0.573399	16.9801
GOTERM_BP_DIRECT	GO:0043161~proteasome-mediated ubiquitin-dependent protein catabolic process	15	2.41158	0.0110439	RAD23B, DDB1, RAD23A, PPP2R5C, PCNP, CDC27, KBTBD4, PSMB2, RNF38, PSMD3, NEDD4L, PSME4, KCTD13, RNF34, RNF145	581	203	16792	2.13561	1	0.580626	17.7943
GOTERM_BP_DIRECT	GO:0048193~Golgi vesicle transport	4	0.643087	0.0112269	GOLPH3, GOLPH3L, CUX2, TRAPPC3	581	14	16792	8.25768	1	0.575439	18.0622
GOTERM_BP_DIRECT	GO:2000678~negative regulation of transcription regulatory region DNA binding	4	0.643087	0.0112269	SIN3A, MSX1, LHX2, HEY2	581	14	16792	8.25768	1	0.575439	18.0622
GOTERM_BP_DIRECT	GO:0018105~peptidyl-serine phosphorylation	11	1.76849	0.0114047	MORC3, PDK3, ILK, MKNK1, STK39, MAPK8, RICTOR, TLK2, CSNK1G3, STK4, LATS2	581	125	16792	2.54337	1	0.570336	18.3219
GOTERM_BP_DIRECT	GO:0007173~epidermal growth factor receptor signaling pathway	7	1.1254	0.0124404	NRAS, CBLB, GAB1, HBEGF, SHC1, CSK, IQGAP1	581	56	16792	3.61274	1	0.591639	19.8185
GOTERM_BP_DIRECT	GO:0035329~hippo signaling	5	0.803859	0.0131486	TJP1, YWHAB, STK4, YWHAE, LATS2	581	27	16792	5.3522	1	0.601731	20.8271
GOTERM_BP_DIRECT	GO:0016567~protein ubiquitination	22	3.53698	0.0136505	SAE1, BIRC5, PCNP, GAN, CBLL1, MYLIP, MED20, UBE2Q1, UBE2N, ARIH1, KLHL8, DCAF12, KBTBD2, DCAF7, KLHL25, WSB2, RNF38, NEDD4L, RNF149, KCTD13, FBXO21, RNF34	581	359	16792	1.77115	1	0.605515	21.5346
GOTERM_BP_DIRECT	GO:0006378~mRNA polyadenylation	5	0.803859	0.0149307	PAPOLA, GRSF1, AHCYL1, PAPOLG, CSTF1	581	28	16792	5.16105	1	0.628897	23.3122
GOTERM_BP_DIRECT	GO:0032288~myelin assembly	3	0.482315	0.0162878	MTMR2, ILK, MPP5	581	6	16792	14.4509	1	0.651589	25.1551
GOTERM_BP_DIRECT	GO:0061312~BMP signaling pathway involved in heart development	3	0.482315	0.0162878	MSX1, ACVR1, BMPR1A	581	6	16792	14.4509	1	0.651589	25.1551
GOTERM_BP_DIRECT	GO:0061028~establishment of endothelial barrier	4	0.643087	0.0164109	EZR, RDX, MSN, MYADM	581	16	16792	7.22547	1	0.645073	25.3201
GOTERM_BP_DIRECT	GO:0046777~protein autophosphorylation	13	2.09003	0.0164177	EIF2AK1, CLK3, CLK2, RIPK1, NLK, EEF2K, MKNK1, STK39, FER, CSK, STK4, MELK, CSF1R	581	172	16792	2.18445	1	0.636146	25.3292
GOTERM_BP_DIRECT	GO:0008283~cell proliferation	22	3.53698	0.0168121	ZMYND11, CDV3, PDS5B, DLGAP5, BYSL, RAF1, CDK9, FER, CDC27, STAT3, ZFP36L1, GLUL, UHRF1, RRN3, GNB1, GOLPH3, GAB1, ILK, INSIG1, TXNRD1, MELK, CSF1R	581	366	16792	1.73727	1	0.636088	25.8558
GOTERM_BP_DIRECT	GO:0032869~cellular response to insulin stimulus	8	1.28617	0.016922	ZFP36L1, STAR, DENND4C, EEF2K, PDE3B, FER, RAB10, ERRFI1	581	77	16792	3.00279	1	0.629849	26.0019
GOTERM_BP_DIRECT	GO:0050679~positive regulation of epithelial cell proliferation	7	1.1254	0.0171021	WDR48, GLUL, SFRP1, ESRP2, SCN5A, BMPR1A, BMP6	581	60	16792	3.37189	1	0.625321	26.2408
GOTERM_BP_DIRECT	GO:0023014~signal transduction by protein phosphorylation	6	0.96463	0.01729	ACVR2A, STK39, BMPR1B, STK4, ACVR1, BMPR1A	581	44	16792	3.94117	1	0.621109	26.4891
GOTERM_BP_DIRECT	GO:0030033~microvillus assembly	4	0.643087	0.0194257	RAP2A, EZR, RAP2C, RDX	581	17	16792	6.80045	1	0.65625	29.2576
GOTERM_BP_DIRECT	GO:0030150~protein import into mitochondrial matrix	4	0.643087	0.0194257	GRPEL2, GRPEL1, TOMM20, TIMM21	581	17	16792	6.80045	1	0.65625	29.2576
GOTERM_BP_DIRECT	GO:0008285~negative regulation of cell proliferation	23	3.69775	0.0199927	PDS5B, MAP2K1, JARID2, INPPL1, KLF11, PPP2R5C, RAF1, SMAD2, MXI1, STK4, STAT3, MSX1, EIF2AK1, HDAC1, SFRP1, BTG1, IRF6, PRKRA, DLG5, PMP22, CSK, FGF2, CSF1R	581	396	16792	1.67865	1	0.659021	29.9758
GOTERM_BP_DIRECT	GO:0006282~regulation of DNA repair	3	0.482315	0.0222857	UBE2N, CDK9, UBE2V1	581	7	16792	12.3865	1	0.691404	32.8111
GOTERM_BP_DIRECT	GO:0032956~regulation of actin cytoskeleton organization	6	0.96463	0.0224599	EZR, ILK, GPM6B, ARHGAP35, RICTOR, CRK	581	47	16792	3.6896	1	0.686775	33.0221
GOTERM_BP_DIRECT	GO:0007031~peroxisome organization	4	0.643087	0.022725	SEC16B, PEX2, PEX12, PEX10	581	18	16792	6.42264	1	0.683743	33.3418
GOTERM_BP_DIRECT	GO:0036120~cellular response to platelet-derived growth factor stimulus	4	0.643087	0.022725	RDX, YES1, ERRFI1, IQGAP1	581	18	16792	6.42264	1	0.683743	33.3418
GOTERM_BP_DIRECT	GO:0006369~termination of RNA polymerase II transcription	7	1.1254	0.0228434	PABPN1, SRSF2, PAPOLA, POLDIP3, CDC40, CASC3, CSTF1	581	64	16792	3.16114	1	0.678441	33.4841
GOTERM_BP_DIRECT	GO:0035019~somatic stem cell population maintenance	7	1.1254	0.0244584	SFRP1, POLR2J, RAF1, SMAD2, FGF2, POLR2C, STAT3	581	65	16792	3.11251	1	0.696511	35.3974
GOTERM_BP_DIRECT	GO:0030335~positive regulation of cell migration	13	2.09003	0.0262427	SUN2, RDX, CBLL1, FER, MYADM, RRAS2, F3, ILK, HBEGF, SDCBP, SEMA4D, ACVR1, CSF1R	581	184	16792	2.04198	1	0.715323	37.4507
GOTERM_BP_DIRECT	GO:0000122~negative regulation of transcription from RNA polymerase II promoter	36	5.78778	0.0265891	ZMYND11, STRAP, CPEB3, ARHGAP35, ZNF177, EZR, SIN3A, PEX2, SQSTM1, HEY2, RTF1, GFI1, NEDD4L, CHD4, ORC2, TCF7, ESRRA, JARID2, STRN3, SLA2, KLF11, HMG20A, SNW1, SMAD2, STAT3, UHRF1, MSX1, HDAC1, SFPQ, DR1, SMARCC2, IRF8, DNMT1, CUX2, SEMA4D, BMP6	581	720	16792	1.44509	1	0.71339	37.8422
GOTERM_BP_DIRECT	GO:0043297~apical junction assembly	3	0.482315	0.0290423	CTNNA1, FBF1, VCL	581	8	16792	10.8382	1	0.738625	40.549
GOTERM_BP_DIRECT	GO:0016574~histone ubiquitination	3	0.482315	0.0290423	UBE2N, UHRF1, USP22	581	8	16792	10.8382	1	0.738625	40.549
GOTERM_BP_DIRECT	GO:0002011~morphogenesis of an epithelial sheet	3	0.482315	0.0290423	MPP5, LIN7C, JAG1	581	8	16792	10.8382	1	0.738625	40.549
GOTERM_BP_DIRECT	GO:0006928~movement of cell or subcellular component	8	1.28617	0.0291044	ACTB, ACTR3, MAP2K1, CAPZA1, MSN, MYLIP, STAT3, VCL	581	86	16792	2.68855	1	0.73305	40.616
GOTERM_BP_DIRECT	GO:0071902~positive regulation of protein serine/threonine kinase activity	5	0.803859	0.0316289	PARP16, MAP2K1, RALB, STK4, CSF1R	581	35	16792	4.12884	1	0.75632	43.2823
GOTERM_BP_DIRECT	GO:0071480~cellular response to gamma radiation	4	0.643087	0.0343268	TMEM109, ELK1, H2AFX, TLK2	581	21	16792	5.50512	1	0.778649	46.0067
GOTERM_BP_DIRECT	GO:0006281~DNA repair	15	2.41158	0.0344642	RAD51AP1, XRCC2, PDS5B, UNG, DDB1, LIG1, EME1, CDK9, RAD9A, TTC5, RFC5, UHRF1, SUPT16H, PSME4, ALKBH2	581	235	16792	1.8448	1	0.774285	46.1421
GOTERM_BP_DIRECT	GO:0045727~positive regulation of translation	6	0.96463	0.0355685	UPF3A, EIF4G2, CPEB3, POLDIP3, ELAVL1, CIRBP	581	53	16792	3.27191	1	0.779406	47.2186
GOTERM_BP_DIRECT	GO:0035308~negative regulation of protein dephosphorylation	3	0.482315	0.0364982	ARPP19, YWHAB, YWHAE	581	9	16792	9.63396	1	0.78265	48.1092
GOTERM_BP_DIRECT	GO:0070102~interleukin-6-mediated signaling pathway	3	0.482315	0.0364982	GAB1, FER, STAT3	581	9	16792	9.63396	1	0.78265	48.1092
GOTERM_BP_DIRECT	GO:0060711~labyrinthine layer development	3	0.482315	0.0364982	SENP2, MAP2K1, GAB1	581	9	16792	9.63396	1	0.78265	48.1092
GOTERM_BP_DIRECT	GO:0045198~establishment of epithelial cell apical/basal polarity	3	0.482315	0.0364982	RAP2A, EZR, MSN	581	9	16792	9.63396	1	0.78265	48.1092
GOTERM_BP_DIRECT	GO:0007015~actin filament organization	7	1.1254	0.0379139	INPPL1, MYO1B, SORBS2, CTNNA1, RHOF, DBN1, TMOD1	581	72	16792	2.80991	1	0.790077	49.4382
GOTERM_BP_DIRECT	GO:0006260~DNA replication	11	1.76849	0.0427783	RFC5, GINS2, SIN3A, POLG, LIG1, CHTF8, TIPIN, SUPT16H, RAD9A, KCTD13, ORC2	581	155	16792	2.0511	1	0.824077	53.764
GOTERM_BP_DIRECT	GO:0016558~protein import into peroxisome matrix	3	0.482315	0.0445972	PEX2, PEX12, PEX10	581	10	16792	8.67057	1	0.832198	55.2899
GOTERM_BP_DIRECT	GO:0006605~protein targeting	5	0.803859	0.044654	ZDHHC3, SORL1, TOMM20, YWHAB, YWHAE	581	39	16792	3.70537	1	0.827921	55.3368
GOTERM_BP_DIRECT	GO:0030509~BMP signaling pathway	7	1.1254	0.0473746	ACVR2A, SMAD5, FSTL1, BMPR1B, ACVR1, BMPR1A, BMP6	581	76	16792	2.66202	1	0.841394	57.5285
GOTERM_BP_DIRECT	GO:0045184~establishment of protein localization	5	0.803859	0.0483136	RAP2A, ANK3, MCC, RDX, PLEKHA1	581	40	16792	3.61274	1	0.842874	58.2612
GOTERM_BP_DIRECT	GO:0006661~phosphatidylinositol biosynthetic process	6	0.96463	0.0494719	MTMR2, MTMR3, INPPL1, PIP5K1C, FGF2, SACM1L	581	58	16792	2.98985	1	0.845619	59.1484
GOTERM_BP_DIRECT	GO:0017148~negative regulation of translation	6	0.96463	0.0494719	CPEB3, RBM4, IREB2, CIRBP, CELF1, GIGYF2	581	58	16792	2.98985	1	0.845619	59.1484
GOTERM_BP_DIRECT	GO:0006396~RNA processing	8	1.28617	0.0506557	PABPN1, TRNT1, HNRNPUL1, TRMT2A, PABPC4, RBM4, GRSF1, CSTF1	581	97	16792	2.38366	1	0.848396	60.0369
GOTERM_BP_DIRECT	GO:1903364~positive regulation of cellular protein catabolic process	3	0.482315	0.0532862	EZR, RDX, MSN	581	11	16792	7.88233	1	0.858971	61.9463
GOTERM_BP_DIRECT	GO:0000209~protein polyubiquitination	12	1.92926	0.054798	ARIH1, RNF114, CBLB, PSMB2, UBE2V1, PSMD3, NEDD4L, PSME4, MYLIP, FBXO3, RNF34, RNF145	581	184	16792	1.88491	1	0.862971	63.0044
GOTERM_BP_DIRECT	GO:0006357~regulation of transcription from RNA polymerase II promoter	23	3.69775	0.0552567	MAFG, ELP4, TCF7, RBL2, TADA2A, CEBPG, RFX7, DEK, SNW1, MED20, UBN1, RFXANK, STAT3, ATF6, WDR75, DMTF1, PRKAR1A, SMARCC2, SMARCA5, VEZF1, CRK, CHD4, DBX1	581	441	16792	1.50735	1	0.861494	63.3199
GOTERM_BP_DIRECT	GO:0008652~cellular amino acid biosynthetic process	4	0.643087	0.059175	GLS2, GLUL, GLUD1, GPT2	581	26	16792	4.44645	1	0.876599	65.9134
GOTERM_BP_DIRECT	GO:0034613~cellular protein localization	5	0.803859	0.0602529	RAP2A, SIN3A, CTNNA1, LATS2, RRAGC	581	43	16792	3.36069	1	0.87789	66.5959
GOTERM_BP_DIRECT	GO:0035278~miRNA mediated inhibition of translation	3	0.482315	0.0625148	RBM4, TNRC6B, STAT3	581	12	16792	7.22547	1	0.884126	67.9865
GOTERM_BP_DIRECT	GO:0009950~dorsal/ventral axis specification	3	0.482315	0.0625148	SENP2, SFRP1, BMPR1A	581	12	16792	7.22547	1	0.884126	67.9865
GOTERM_BP_DIRECT	GO:0045815~positive regulation of gene expression, epigenetic	6	0.96463	0.0625981	ACTB, SF3B1, BAZ1B, SMARCA5, DEK, POLR1C	581	62	16792	2.79696	1	0.881142	68.0367
GOTERM_BP_DIRECT	GO:0032008~positive regulation of TOR signaling	4	0.643087	0.0649282	SEH1L, GOLPH3, RICTOR, RRAGC	581	27	16792	4.28176	1	0.887308	69.4099
GOTERM_BP_DIRECT	GO:1901796~regulation of signal transduction by p53 class mediator	9	1.44695	0.0656212	RFC5, CSNK2A2, MEAF6, HDAC1, SUPT16H, RAD9A, PHF20, TTC5, CHD4	581	124	16792	2.09772	1	0.886835	69.8074
GOTERM_BP_DIRECT	GO:0071709~membrane assembly	2	0.321543	0.0678895	ANK3, SPTBN1	581	2	16792	28.9019	1	0.892296	71.0748
GOTERM_BP_DIRECT	GO:0016256~N-glycan processing to lysosome	2	0.321543	0.0678895	GNPTG, GNPTAB	581	2	16792	28.9019	1	0.892296	71.0748
GOTERM_BP_DIRECT	GO:0002223~stimulatory C-type lectin receptor signaling pathway	8	1.28617	0.0713698	UBE2N, NRAS, PSMB2, RAF1, UBE2V1, PSMD3, PRKACB, PSME4	581	105	16792	2.20205	1	0.90149	72.9224
GOTERM_BP_DIRECT	GO:0010628~positive regulation of gene expression	15	2.41158	0.0719985	MAFG, STAR, MAP2K1, RNF207, RDX, RIMS2, CDH3, STAT3, SEC16B, EZR, ANK3, DNMT1, MAPK8, CUX2, MSN	581	262	16792	1.65469	1	0.900731	73.244
GOTERM_BP_DIRECT	GO:0003215~cardiac right ventricle morphogenesis	3	0.482315	0.0722356	HEY2, JAG1, BMPR1A	581	13	16792	6.66967	1	0.898689	73.3644
GOTERM_BP_DIRECT	GO:0006622~protein targeting to lysosome	3	0.482315	0.0722356	NCOA4, SNX16, SORL1	581	13	16792	6.66967	1	0.898689	73.3644
GOTERM_BP_DIRECT	GO:0007049~cell cycle	13	2.09003	0.0731026	ZMYND11, UHRF1, RABGAP1, RBL2, DMTF1, TIPIN, CDK2AP1, SDCCAG3, PCNP, USP22, TLK2, WTAP, BLCAP	581	217	16792	1.73145	1	0.898751	73.8001
GOTERM_BP_DIRECT	GO:0006368~transcription elongation from RNA polymerase II promoter	7	1.1254	0.0769191	ELP4, POLR2J, GTF2F2, RTF1, SUPT16H, CDK9, POLR2C	581	86	16792	2.35248	1	0.907994	75.6397
GOTERM_BP_DIRECT	GO:0000289~nuclear-transcribed mRNA poly(A) tail shortening	4	0.643087	0.0771668	PAN2, PARN, EIF4A2, EIF4A1	581	29	16792	3.98647	1	0.90612	75.7548
GOTERM_BP_DIRECT	GO:0043484~regulation of RNA splicing	4	0.643087	0.0771668	CLK3, CLK2, CELF1, ESRP2	581	29	16792	3.98647	1	0.90612	75.7548
GOTERM_BP_DIRECT	GO:0050434~positive regulation of viral transcription	4	0.643087	0.0771668	POLR2J, GTF2F2, CDK9, POLR2C	581	29	16792	3.98647	1	0.90612	75.7548
GOTERM_BP_DIRECT	GO:0048008~platelet-derived growth factor receptor signaling pathway	4	0.643087	0.0771668	GAB1, FER, IQGAP1, PLEKHA1	581	29	16792	3.98647	1	0.90612	75.7548
GOTERM_BP_DIRECT	GO:0006302~double-strand break repair	6	0.96463	0.0775001	BAZ1B, LIG1, EME1, PAPD7, SMARCA5, H2AFX	581	66	16792	2.62744	1	0.904512	75.9089
GOTERM_BP_DIRECT	GO:0050790~regulation of catalytic activity	6	0.96463	0.0775001	GRPEL2, GRPEL1, BAG2, PPP2R5C, CTSB, RCAN3	581	66	16792	2.62744	1	0.904512	75.9089
GOTERM_BP_DIRECT	GO:0031532~actin cytoskeleton reorganization	5	0.803859	0.0783651	RAP2A, EZR, SHC1, FER, RICTOR	581	47	16792	3.07467	1	0.904512	76.3044
GOTERM_BP_DIRECT	GO:0051028~mRNA transport	5	0.803859	0.0783651	ZFP36L1, SENP2, UPF3A, G3BP2, AHCTF1	581	47	16792	3.07467	1	0.904512	76.3044
GOTERM_BP_DIRECT	GO:0009267~cellular response to starvation	5	0.803859	0.0783651	GLUL, SFRP1, ATG14, RALB, ZFYVE1	581	47	16792	3.07467	1	0.904512	76.3044
GOTERM_BP_DIRECT	GO:0007064~mitotic sister chromatid cohesion	3	0.482315	0.0824037	PDS5B, POGZ, CHTF8	581	14	16792	6.19326	1	0.91345	78.0711
GOTERM_BP_DIRECT	GO:0031573~intra-S DNA damage checkpoint	3	0.482315	0.0824037	EME1, TIPIN, RAD9A	581	14	16792	6.19326	1	0.91345	78.0711
GOTERM_BP_DIRECT	GO:1902043~positive regulation of extrinsic apoptotic signaling pathway via death domain receptors	3	0.482315	0.0824037	SFRP1, BMPR1B, STK4	581	14	16792	6.19326	1	0.91345	78.0711
GOTERM_BP_DIRECT	GO:1900153~positive regulation of nuclear-transcribed mRNA catabolic process, deadenylation-dependent decay	3	0.482315	0.0824037	ZFP36L1, CPEB3, TNRC6B	581	14	16792	6.19326	1	0.91345	78.0711
GOTERM_BP_DIRECT	GO:0032968~positive regulation of transcription elongation from RNA polymerase II promoter	3	0.482315	0.0824037	GTF2F2, RTF1, SUPT16H	581	14	16792	6.19326	1	0.91345	78.0711
GOTERM_BP_DIRECT	GO:0010862~positive regulation of pathway-restricted SMAD protein phosphorylation	5	0.803859	0.0832726	ACVR2A, SDCBP, ACVR1, BMPR1A, BMP6	581	48	16792	3.01061	1	0.913377	78.4346
GOTERM_BP_DIRECT	GO:0010467~gene expression	5	0.803859	0.0832726	GOLPH3, POLR2J, GTF2F2, WTAP, POLR2C	581	48	16792	3.01061	1	0.913377	78.4346
GOTERM_BP_DIRECT	GO:0007281~germ cell development	4	0.643087	0.0836371	SMAD5, DAZL, CELF1, ACVR1	581	30	16792	3.85359	1	0.911969	78.5854
GOTERM_BP_DIRECT	GO:1900740~positive regulation of protein insertion into mitochondrial membrane involved in apoptotic signaling pathway	4	0.643087	0.0836371	DYNLL2, YWHAB, MAPK8, YWHAE	581	30	16792	3.85359	1	0.911969	78.5854
GOTERM_BP_DIRECT	GO:0018108~peptidyl-tyrosine phosphorylation	10	1.60772	0.0836683	CLK3, BAZ1B, MAP2K1, CLK2, RYK, HBEGF, FER, FGF2, MELK, CSF1R	581	153	16792	1.88901	1	0.909672	78.5983
GOTERM_BP_DIRECT	GO:0051260~protein homooligomerization	11	1.76849	0.0871653	ST13, TOR2A, KCTD9, GLUL, LONP1, RIPK1, TOR1A, LNX2, COLEC12, KCNA5, KCTD13	581	177	16792	1.79616	1	0.916444	79.9945
GOTERM_BP_DIRECT	GO:0043967~histone H4 acetylation	4	0.643087	0.0903309	ELP4, NAA50, USP22, EP400	581	31	16792	3.72928	1	0.921847	81.1839
GOTERM_BP_DIRECT	GO:0030032~lamellipodium assembly	4	0.643087	0.0903309	WASF3, GOLPH3, WASF2, VCL	581	31	16792	3.72928	1	0.921847	81.1839
GOTERM_CC_DIRECT	GO:0005654~nucleoplasm	162	26.045	1.25303e-13	XRCC2, FAM20B, PPP2R5C, RBM4, SAE1, WTAP, MED20, INTS9, CSNK2A2, WDR75, KLHL8, CDCA8, SIN3A, CLK3, CLK2, ILK, RNF38, H2AFX, PRKACB, PPP4C, RNF34, HADH, ORC2, API5, PABPN1, RBL2, BYSL, STRN3, LIG1, RAI14, RAD9A, RFC5, NFU1, DCAF7, MSX1, BAZ1B, SMARCA5, MAPK8, CELF1, EP400, RAD23B, MEAF6, ELAC2, MCL1, TIPIN, AHCTF1, ELK1, CCNG1, TTC5, DOCK1, CDC40, PRKRA, PSMB2, PPIL4, FBXO3, VEZF1, ASF1B, MAFG, GI…	603	2784	18224	1.75862	6.34242e-11	6.34242e-11	1.808e-10
GOTERM_CC_DIRECT	GO:0005829~cytosol	177	28.4566	1.19417e-11	CAST, STAR, PPP2R5C, EIF5, RPL15, CAPZA1, EIF5A, PDE3B, SAE1, CCT3, MYLIP, IQGAP1, VCL, CSNK2A2, TPK1, CDCA8, ANK3, TBC1D14, ILK, GAB1, STK39, PRKACB, RNF34, PAN2, NUDT4, BYSL, CTNNA1, CDO1, STK4, FARP1, ST13, NFU1, GLUL, CLIP1, SDCBP, MAPK8, VAMP3, SRP72, NUP43, TRAPPC3, MCL1, STRAP, PFKFB2, AHCTF1, ASAP1, UBE2V1, ATP6V1B2, DAAM1, ANGEL1, RRAGC, ARIH1, OAZ1, DOCK1, PRKRA, PSMB2, GOLPH3L, FBXO3, …	603	3315	18224	1.61368	6.04248e-09	3.02124e-09	1.72253e-08
GOTERM_CC_DIRECT	GO:0005737~cytoplasm	246	39.5498	8.0616e-11	XRCC2, NAA15, CCT3, MXI1, INTS9, SIN3A, RAB28, ILK, KIF5B, STRN3, BYSL, RAD9A, SCYL3, FARP1, ST13, GLUL, DCAF7, EIF2AK1, MSX1, MLLT11, RAB15, CDCA7L, SRP72, DBN1, TRAPPC3, RAD23B, CDV3, PABPC4, ARF5, ANGEL2, DAAM1, ARIH1, KBTBD4, NAA50, SPATS2, FBXO3, MOCS2, MAP2K1, EME1, SMAD5, SMAD2, TPD52L2, CDC27, UPF3A, CBLB, DMTF1, DCP1A, AHSA1, BMP6, ZAR1, WASF3, CPEB3, PHF20, RFXANK, LATS2, MTFR1, YBX2, A…	603	5222	18224	1.42372	4.07917e-08	1.35972e-08	1.16285e-07
GOTERM_CC_DIRECT	GO:0005913~cell-cell adherens junction	33	5.30547	3.39294e-08	CAST, ABCF3, RPL15, EIF5, CAPZA1, WASF2, CTNND1, ASAP1, RDX, CDH3, IQGAP1, VCL, PDXDC1, BZW1, EZR, SMAGP, DLG5, KIF5B, MYO1B, SWAP70, YWHAB, MPP7, CTNNA1, YWHAE, EIF4G2, TJP1, FNBP1L, SDCBP, SPTBN1, RAB10, DBN1, GIGYF2, AHSA1	603	323	18224	3.08772	1.71681e-05	4.29206e-06	4.89417e-05
GOTERM_CC_DIRECT	GO:0005634~nucleus	236	37.9421	4.1574e-07	RPL15, PPP2R5C, NAA15, MXI1, WTAP, CDCA8, SIN3A, CLK3, CLK2, H2AFX, TLK2, PDHA1, PAN2, TADA2A, STRN3, BYSL, LIG1, HMG20A, RAD9A, GLUL, UHRF1, MSX1, MLLT11, CDCA7L, MAPK8, VGLL4, RAD23B, RAD23A, PABPC4, AHCTF1, CHCHD2, ANGEL1, LHX2, VEZF1, ESRRA, TCF7, NPLOC4, MOCS2, MAP2K1, EME1, SMAD5, KLF11, SMAD2, PCNP, CDC27, VDAC1, UPF3A, SRSF2, CBLB, DMTF1, DCP1A, SUPT16H, ABCF2, CPEB3, PHF20, RFXANK, LATS2…	603	5415	18224	1.31716	0.000210342	4.2072e-05	0.000599685
GOTERM_CC_DIRECT	GO:0016020~membrane	111	17.8457	4.83173e-06	CAST, RPL15, NAA15, PDE3B, EIF5A, JAG1, ACBD3, SLC16A1, CLK3, ILK, PGRMC2, RPN1, RNF149, API5, ORC2, CDH23, KIF5B, BYSL, CHPT1, LPCAT3, PARP16, NPC1, DOC2A, PCMTD1, SDCBP, CELF1, GIGYF2, EXT2, MCL1, ASAP1, LMAN2, DAAM1, ABCA4, MIA3, DOCK1, STX18, CERS2, PSMB2, PRKRA, CSF1R, ABR, RYK, ATP11B, ATAD1, VDAC1, ATF6, ATP2A2, DCP1A, PRKAR1A, RHOT1, GOSR2, RIT1, TMOD1, COPA, ABCF3, ABCF2, RAB5B, SORL1, A…	603	2200	18224	1.52485	0.00244187	0.000407394	0.00696933
GOTERM_CC_DIRECT	GO:0070062~extracellular exosome	130	20.9003	4.3407e-05	GNPTG, LTBP3, ATP6AP1, CAPZA1, RPL15, EIF5A, FSTL1, CCT3, IQGAP1, VCL, SLC16A1, ST3GAL6, RALB, H2AFX, PRKACB, RNF149, RBL2, POLG, CHTF8, COLEC12, ST13, GNS, NPC1, GLUL, FNBP1L, F3, CSTB, SDCBP, RAB15, RAB10, EXT2, ACADSB, STX7, UBE2V1, AHCTF1, LMAN2, ATP6V1B2, ARF5, RIMS2, TIMP3, NDRG3, NAA50, PSMB2, MEST, P4HB, MOCS2, MAP2K1, MYO1B, LIN7C, AK4, VDAC1, SRSF2, SFRP1, CDC42SE2, SPTBN1, AHCYL1, CPNE…	603	2811	18224	1.39768	0.021725	0.00313286	0.0625945
GOTERM_CC_DIRECT	GO:0042470~melanosome	12	1.92926	0.000502528	RAB2A, SLC1A5, P4HB, HSP90B1, RAB5B, RPN1, YWHAB, SDCBP, ATP6V1B2, CTSB, CTNS, YWHAE	603	101	18224	3.59076	0.224574	0.0312928	0.722435
GOTERM_CC_DIRECT	GO:0005856~cytoskeleton	25	4.01929	0.00141917	ACTB, PLEK2, WASF3, SWAP70, INPPL1, WASF2, CAPZA1, RDX, GAN, FER, CCT3, MYLIP, FARP1, DNMBP, VCL, EZR, FNBP1L, CDC42SE2, TOR1A, OSBPL10, JAK1, SDCBP, STK39, MSN, RHOF	603	371	18224	2.03654	0.512571	0.0767411	2.02771
GOTERM_CC_DIRECT	GO:0005739~mitochondrion	65	10.4502	0.00154039	GRPEL2, GRPEL1, ABCF2, STAR, ECHDC2, MTFR1, ACBD3, LONP1, SLC16A1, PGAM5, DYNLL2, MAP1LC3B, SLC25A26, PDHA1, HADH, GPT2, ABCE1, ALDH5A1, POLG, LIG1, STXBP1, RAI14, TIMM8B, SLC25A30, NFU1, GLUL, BNIP1, RIPK1, TOMM20, MRPL49, TXNRD1, MAPK8, CTSB, TFB1M, ACADSB, ELAC2, MCL1, GLUD1, UNG, MRPS10, ELK1, CHCHD2, MTIF3, GLS2, QRSL1, TAP1, SHMT1, MAP2K1, PDK3, CS, YWHAB, IREB2, GRSF1, AK4, YWHAE, ARMC1, A…	603	1331	18224	1.47592	0.541611	0.0750391	2.19912
GOTERM_CC_DIRECT	GO:0000790~nuclear chromatin	16	2.57235	0.00192374	ACTB, DPF2, RAD51AP1, POGZ, EME1, TIPIN, POLR3GL, SMAD2, FER, STAT3, UHRF1, HDAC1, SMARCC2, H2AFX, ASF1B, CHD4	603	193	18224	2.50547	0.622563	0.0847677	2.73937
GOTERM_CC_DIRECT	GO:0005794~Golgi apparatus	45	7.23473	0.00294066	GNPTG, FAM20B, SORL1, TIPIN, PDE3B, RER1, LMAN2, KCNA5, ARF5, SLC35A1, PDXDC1, ACBD3, SLC1A5, GNPTAB, ANK3, TBC1D14, ST3GAL6, CSDE1, RAB6A, FBXL14, YES1, INPP5B, RAB2A, ZDHHC3, MAP2K1, INPPL1, STRN3, LIG1, CASC4, ATP11B, RAF1, SCYL3, CTNNA1, GLCE, SACM1L, ATF6, NRAS, NPC1, GOLPH3, YIPF2, GOSR2, RAB10, EXT2, TRAPPC3, UBAP1	603	863	18224	1.5759	0.774665	0.11678	4.15906
GOTERM_CC_DIRECT	GO:0005759~mitochondrial matrix	22	3.53698	0.00299465	ABCE1, GRPEL2, ACADSB, GRPEL1, ELAC2, MCL1, ALDH5A1, GLUD1, PDK3, CS, CBR4, AK4, GLS2, TRNT1, LONP1, PARG, SHC1, PDHA1, TFB1M, HADH, GPT2, ACAD10	603	327	18224	2.0333	0.780755	0.11018	4.23389
GOTERM_CC_DIRECT	GO:0043231~intracellular membrane-bounded organelle	32	5.14469	0.00344137	DPF2, CLUAP1, STX7, TIPIN, ATP6V1B2, ABCA4, RIC3, PDXDC1, RRAGC, SEC16B, MIA3, PARG, ZNF750, RPIA, PDHA1, VEZF1, BYSL, LIG1, CDK9, CYB5A, CTNNA1, CHPT1, ZCCHC17, UPF3A, BNIP1, POLDIP3, GOLPH3, DCP1A, VAMP3, AHCYL1, CTSB, CTNS	603	558	18224	1.73317	0.825239	0.117146	4.85098
GOTERM_CC_DIRECT	GO:0031985~Golgi cisterna	4	0.643087	0.00485312	RAB30, GOLPH3, GOLPH3L, SORL1	603	11	18224	10.9899	0.914706	0.151352	6.77689
GOTERM_CC_DIRECT	GO:0043234~protein complex	25	4.01929	0.00543082	ACTB, POLG, STRN3, SMAD5, STXBP1, YWHAB, MPP5, UBE2V1, STK4, IQGAP1, VCL, ST13, UBE2N, GLUL, CDCA8, DCAF7, ATP2A2, HDAC1, PRKAR1A, ILK, SMARCC2, SPTBN1, ASF1B, TRMT112, CHD4	603	412	18224	1.83387	0.936422	0.158204	7.55448
GOTERM_CC_DIRECT	GO:0030027~lamellipodium	13	2.09003	0.00693058	WASF3, INPPL1, SWAP70, WASF2, CTNND1, RDX, FER, SCYL3, CTNNA1, ACTR3, SORBS2, ILK, MCC	603	160	18224	2.45556	0.970373	0.186984	9.54509
GOTERM_CC_DIRECT	GO:0031234~extrinsic component of cytoplasmic side of plasma membrane	8	1.28617	0.00703636	ATP2A2, JAK1, FER, YES1, CSK, ERRFI1, IQGAP1, FARP1	603	68	18224	3.55556	0.971928	0.18004	9.68397
GOTERM_CC_DIRECT	GO:0016607~nuclear speck	15	2.41158	0.00706349	PABPN1, FAM206A, RBM4, CBLL1, CASC3, WTAP, SF3A3, SRSF2, SF3B1, CLK3, CLK2, POLDIP3, PSME4, RNF34, EP400	603	201	18224	2.25539	0.972314	0.172031	9.71956
GOTERM_CC_DIRECT	GO:0005770~late endosome	11	1.76849	0.0072289	WDR48, STX7, MAP2K1, SQSTM1, IGF2R, SLA2, SNX16, RAB22A, VPS16, CTNS, SLC31A2	603	122	18224	2.72495	0.974552	0.167694	9.93625
GOTERM_CC_DIRECT	GO:0000139~Golgi membrane	32	5.14469	0.00778064	GNPTG, COPA, FAM20B, CLSTN1, LMAN2, SLC35A1, RIC3, SEC16B, ACBD3, MIA3, GNPTAB, STX18, GOLPH3L, ST3GAL6, RAB6A, RAB2A, SEC23A, ZDHHC3, TMBIM4, CHPT1, GLCE, SACM1L, ATF6, NRAS, RAB30, CSGALNACT2, MAPK8IP3, GOSR2, CUX2, RAB10, EXT2, TRAPPC3	603	591	18224	1.6364	0.980791	0.171559	10.6556
GOTERM_CC_DIRECT	GO:0001726~ruffle	9	1.44695	0.00977745	EZR, RAB22A, WASF2, KIF18A, CLIP1, RDX, ATP6V1B2, MYADM, IQGAP1	603	90	18224	3.02222	0.993069	0.202272	13.2144
GOTERM_CC_DIRECT	GO:0030496~midbody	11	1.76849	0.0105283	RAP2A, HSP90B1, CDCA8, RALB, SDCCAG3, CTNND1, CENPE, BIRC5, RDX, IQGAP1, TTC19	603	129	18224	2.57709	0.995278	0.207727	14.1588
GOTERM_CC_DIRECT	GO:0055037~recycling endosome	10	1.60772	0.0106717	RAP2A, STX7, TBC1D14, SORL1, ATP11B, SDCCAG3, VAMP3, VPS16, SLC31A2, RAB10	603	110	18224	2.74747	0.995612	0.202445	14.3381
GOTERM_CC_DIRECT	GO:0015629~actin cytoskeleton	15	2.41158	0.0138739	ACTR3, EZR, SORBS2, NCOA5, CAPZA1, RAB22A, WASF2, RAI14, ARHGAP35, FER, CTNNA1, CRK, DBN1, IQGAP1, VCL	603	218	18224	2.07951	0.999149	0.246309	18.2518
GOTERM_CC_DIRECT	GO:0030529~intracellular ribonucleoprotein complex	11	1.76849	0.0148634	ACTB, PABPN1, ZFP36L1, ILF2, HNRNPUL1, PABPC4, G3BP2, CELF1, CASC3, ZCCHC17, IQGAP1	603	136	18224	2.44444	0.999488	0.25281	19.4271
GOTERM_CC_DIRECT	GO:0042645~mitochondrial nucleoid	6	0.96463	0.015906	LONP1, ELAC2, POLG, GRSF1, TFB1M, VDAC1	603	45	18224	4.02963	0.9997	0.259542	20.6484
GOTERM_CC_DIRECT	GO:0005657~replication fork	4	0.643087	0.0172648	UHRF1, XRCC2, DNMT1, H2AFX	603	17	18224	7.11111	0.999851	0.27001	22.2143
GOTERM_CC_DIRECT	GO:0005622~intracellular	59	9.48553	0.0185792	RAB5B, TUFT1, WASF2, MYLIP, DIRAS2, EIF4EBP2, RAB28, MAP1LC3B, RALB, SHC1, RAB6A, RHOF, RAP2A, RAP2C, NUDT4, G3BP2, POGK, DOK4, GNB1, RRAS2, MLLT11, RAB15, SDCBP, VAMP3, MAPK8, CTSB, SRP72, RAB10, DBN1, NKIRAS2, ADORA2B, PLEK2, ARF5, RIMS2, ZNF177, PLCL2, DOCK1, STX18, NEDD4L, PEX10, SCN5A, TNPO1, CSF1R, RAB2A, ABR, NLK, SMAD5, RAF1, RCAN3, TRNT1, NRAS, RNF114, RAB30, SFRP1, POLDIP3, WSB2, RHOT1,…	603	1332	18224	1.33867	0.999924	0.279079	23.7016
GOTERM_CC_DIRECT	GO:0005776~autophagosome	7	1.1254	0.0188168	MAP1LC3B, SQSTM1, ATG14, TBC1D14, RALB, VPS16, ZFYVE1	603	64	18224	3.30556	0.999933	0.274142	23.9676
GOTERM_CC_DIRECT	GO:0005925~focal adhesion	22	3.53698	0.02048	ACTB, P4HB, MAP2K1, YWHAB, PIP5K1C, RDX, CTNNA1, YWHAE, IQGAP1, VCL, ACTR3, HSP90B1, EZR, SORBS2, IGF2R, RRAS2, ILK, JAK1, SDCBP, MSN, RAB10, YES1	603	391	18224	1.70048	0.999972	0.286631	25.8056
GOTERM_CC_DIRECT	GO:0044233~ER-mitochondrion membrane contact site	3	0.482315	0.026726	ATG14, TOMM20, ZFYVE1	603	8	18224	11.3333	0.999999	0.34842	32.3455
GOTERM_CC_DIRECT	GO:0033180~proton-transporting V-type ATPase, V1 domain	3	0.482315	0.026726	ATP6V1C1, ATP6AP1, ATP6V1B2	603	8	18224	11.3333	0.999999	0.34842	32.3455
GOTERM_CC_DIRECT	GO:0071141~SMAD protein complex	3	0.482315	0.026726	SMAD5, SMAD2, SNW1	603	8	18224	11.3333	0.999999	0.34842	32.3455
GOTERM_CC_DIRECT	GO:0043209~myelin sheath	11	1.76849	0.0295813	ACTB, GLUL, EZR, GNB1, STXBP1, RDX, MSN, ATP6V1B2, CCT3, PDHA1, VDAC1	603	152	18224	2.18713	1	0.368984	35.1528
GOTERM_CC_DIRECT	GO:0030175~filopodium	7	1.1254	0.0296976	EZR, INPPL1, MYO1B, RDX, MSN, UBE2Q1, FARP1	603	71	18224	2.97966	1	0.36152	35.2647
GOTERM_CC_DIRECT	GO:0016281~eukaryotic translation initiation factor 4F complex	3	0.482315	0.0336204	EIF4G2, EIF4A2, EIF4A1	603	9	18224	10.0741	1	0.390071	38.9392
GOTERM_CC_DIRECT	GO:0005915~zonula adherens	3	0.482315	0.0336204	CTNND1, CTNNA1, VCL	603	9	18224	10.0741	1	0.390071	38.9392
GOTERM_CC_DIRECT	GO:0005923~bicellular tight junction	9	1.44695	0.0337177	TJP1, RAP2C, ANK3, MPP5, LIN7C, ARHGAP17, MPP7, PMP22, UBN1	603	113	18224	2.40708	1	0.382511	39.0277
GOTERM_CC_DIRECT	GO:0005681~spliceosomal complex	8	1.28617	0.0359968	WDR83, SRSF2, SF3B1, CDC40, SF1, SNW1, API5, SF3A3	603	94	18224	2.5721	1	0.394293	41.0697
GOTERM_CC_DIRECT	GO:0000123~histone acetyltransferase complex	4	0.643087	0.0388764	ELP4, MEAF6, KANSL2, PHF20	603	23	18224	5.25604	1	0.410217	43.5586
GOTERM_CC_DIRECT	GO:0031080~nuclear pore outer ring	3	0.482315	0.0411211	SEH1L, AHCTF1, NUP43	603	10	18224	9.06667	1	0.420042	45.4305
GOTERM_CC_DIRECT	GO:0005769~early endosome	14	2.2508	0.0414889	STX7, MAP2K1, RAB5B, MYO1B, SORL1, WASF2, SNX16, ATP11B, IGF2R, PTP4A2, RAB22A, SDCCAG3, VPS16, CTNS	603	229	18224	1.84765	1	0.414935	45.7316
GOTERM_CC_DIRECT	GO:0005789~endoplasmic reticulum membrane	39	6.2701	0.043763	COPA, FKBP5, ATG14, TMX3, CLSTN1, EIF5A, CERS5, FKBP1A, LMAN2, RIC3, TMCC1, SEC16B, MIA3, STX18, CERS2, TAP1, INSIG1, RPN1, RAB6A, SEC61A2, MEST, RAB2A, SEC23A, CYB5A, LPCAT3, SACM1L, ATF6, PARP16, HSP90B1, BNIP1, ATP2A2, SDCBP, GOSR2, YIPF5, AHCYL1, RAB10, EXT2, SSR3, RETSAT	603	862	18224	1.36736	1	0.424361	47.5596
GOTERM_CC_DIRECT	GO:0001931~uropod	3	0.482315	0.0491806	EZR, PIP5K1C, MSN	603	11	18224	8.24242	1	0.45533	51.6859
GOTERM_CC_DIRECT	GO:0000776~kinetochore	7	1.1254	0.0513334	MEAF6, SIN3A, SEH1L, KIF18A, CLIP1, CENPE, NUP43	603	81	18224	2.6118	1	0.462119	53.2401
GOTERM_CC_DIRECT	GO:0019898~extrinsic component of membrane	7	1.1254	0.0539136	MTMR3, EZR, STK39, RDX, MSN, MYLIP, FARP1	603	82	18224	2.57995	1	0.471306	55.0415
GOTERM_CC_DIRECT	GO:0055038~recycling endosome membrane	5	0.803859	0.0565949	PLEKHB2, RAP2A, RAP2C, ATP11B, RAB10	603	44	18224	3.43434	1	0.480607	56.8448
GOTERM_CC_DIRECT	GO:0045171~intercellular bridge	5	0.803859	0.0565949	UNC119, ESRRA, CDCA8, SIN3A, RFXANK	603	44	18224	3.43434	1	0.480607	56.8448
GOTERM_CC_DIRECT	GO:0014704~intercalated disc	5	0.803859	0.0605645	TJP1, ANK3, KCNA5, CTNNA1, SCN5A	603	45	18224	3.35802	1	0.497036	59.3914
GOTERM_CC_DIRECT	GO:0048471~perinuclear region of cytoplasm	29	4.66238	0.0612049	STX7, ARF5, KCNA5, ANGEL1, FAM168B, EZR, SORBS2, PRKRA, ANP32A, TLK2, PRKACB, MSN, ZFYVE1, SEC23A, KIF5B, MYO1B, YWHAB, RNF207, CASC3, TPD52L2, NPC1, HSP90B1, ATP2A2, HDAC1, IGF2R, EIF4A2, CDK2AP1, RAB15, CTSB	603	621	18224	1.41134	1	0.493361	59.7889
GOTERM_CC_DIRECT	GO:0016580~Sin3 complex	3	0.482315	0.0667988	SIN3A, HDAC1, HEY2	603	13	18224	6.97436	1	0.517509	63.1102
GOTERM_CC_DIRECT	GO:0031463~Cul3-RING ubiquitin ligase complex	6	0.96463	0.0702831	ARIH1, KLHL8, KBTBD2, KLHL25, GAN, KCTD13	603	67	18224	2.70647	1	0.528835	65.0479
GOTERM_CC_DIRECT	GO:0000785~chromatin	7	1.1254	0.0741443	ANKRD17, PDS5B, HDAC1, SFPQ, AHCTF1, SNW1, ASF1B	603	89	18224	2.37703	1	0.541417	67.0844
GOTERM_CC_DIRECT	GO:0005774~vacuolar membrane	3	0.482315	0.0762744	MTMR2, ATP6AP1, SLC3A1	603	14	18224	6.47619	1	0.544873	68.16
GOTERM_CC_DIRECT	GO:0005635~nuclear envelope	10	1.60772	0.0814408	PARP16, ATF6, NPC1, BNIP1, SEH1L, TOR1A, PGRMC2, SUN2, CLIP1, NUP43	603	159	18224	1.90077	1	0.562474	70.6346
GOTERM_CC_DIRECT	GO:0005912~adherens junction	5	0.803859	0.082536	SDCBP, MPP7, JAG1, CTNNA1, VCL	603	50	18224	3.02222	1	0.560629	71.1356
GOTERM_CC_DIRECT	GO:0012505~endomembrane system	8	1.28617	0.0836327	RABGAP1, MAP1LC3B, PGRMC2, MPP5, PIP5K1C, JAK1, ATP6V1B2, RNF34	603	114	18224	2.12086	1	0.558859	71.6293
GOTERM_CC_DIRECT	GO:0015630~microtubule cytoskeleton	9	1.44695	0.0844514	ESRRA, GTF2F2, KIF18A, CLIP1, CENPE, FER, ALKBH2, POLR2C, IQGAP1	603	137	18224	1.9854	1	0.555912	71.9927
GOTERM_CC_DIRECT	GO:0005779~integral component of peroxisomal membrane	3	0.482315	0.0861426	PEX2, PEX12, PEX10	603	15	18224	6.04444	1	0.556893	72.7298
GOTERM_MF_DIRECT	GO:0005515~protein binding	414	66.5595	1.32982e-21	XRCC2, PPP2R5C, RPL15, NAA15, FSTL1, MYLIP, MXI1, WTAP, MED20, INTS9, ACBD3, CDCA8, CLK3, CLK2, ILK, TLK2, TMEM14C, CDH23, KIF5B, TADA2A, HMG20A, SCYL3, CTNNA1, WDR92, ST13, WDR83, NPC1, GLUL, DCAF7, DOC2A, F3, MAPK8, VGLL4, PMP22, TRAPPC3, RAD23B, RAD23A, PABPC4, CHCHD2, ARF5, DAAM1, MTIF3, TMEM128, ARIH1, GOLPH3L, UNC119, NPLOC4, ESRRA, TCF7, MAP2K1, EME1, KLF11, ATP11B, PCNP, VDAC1, UPF3A, SRS…	583	8785	16881	1.36455	1.0612e-18	1.0612e-18	2.04061e-18
GOTERM_MF_DIRECT	GO:0044822~poly(A) RNA binding	76	12.2186	2.91121e-08	CAST, CPEB3, TRMT2A, RBM4, RPL15, EIF5, NAA15, EIF5A, DEK, CCT3, ANKRD17, WDR75, BZW1, PARN, CLK3, RTF1, ANP32A, RPN1, EIF1, API5, PABPN1, ZCCHC3, BYSL, SF1, STXBP1, G3BP2, CTNNA1, ZCCHC17, YTHDF3, ZFR, UBE2N, EIF4G2, NCOA5, EIF4A2, EIF4A1, CSTB, CELF1, ESRP2, SRP72, TFB1M, GIGYF2, ELAC2, STRAP, PABPC4, RDX, ZFP36L1, SF3B1, EZR, SPATS2, SORBS2, PRKRA, CDC40, CSDE1, PPIL4, TNRC6B, TNPO1, NMD3, P4H…	583	1129	16881	1.94917	2.32312e-05	1.16157e-05	4.46724e-05
GOTERM_MF_DIRECT	GO:0098641~cadherin binding involved in cell-cell adhesion	30	4.82315	2.90903e-07	CAST, ABCF3, RPL15, EIF5, CAPZA1, WASF2, CTNND1, ASAP1, RDX, IQGAP1, VCL, PDXDC1, BZW1, EZR, KIF5B, MYO1B, SWAP70, YWHAB, MPP7, CTNNA1, YWHAE, EIF4G2, TJP1, FNBP1L, SDCBP, SPTBN1, RAB10, DBN1, GIGYF2, AHSA1	583	290	16881	2.99539	0.000232114	7.73772e-05	0.000446389
GOTERM_MF_DIRECT	GO:0005524~ATP binding	85	13.6656	4.98831e-06	ABCF3, ABCF2, XRCC2, FAM20B, ATP6AP1, PPIP5K2, PIP5K1C, FER, CCT3, LATS2, CSNK2A2, TPK1, ACTR3, LONP1, CLK3, CLK2, ILK, EEF2K, STK39, TLK2, PRKACB, CSK, ABCE1, KIF5B, LIG1, NLRP9, CDK9, SCYL3, STK4, UBE2N, RFC5, TOR2A, ACVR2A, GLUL, EIF2AK1, BAZ1B, EIF4A2, RIPK1, EIF4A1, SMARCA5, MAPK8, CSNK1G3, EP400, MELK, ACVR1, UBE2Z, GLUD1, PFKFB2, DCK, MKNK1, ATP6V1B2, ABCA4, QRSL1, TAP1, TOR1A, YES1, CHD4,…	583	1495	16881	1.64629	0.00397277	0.000994676	0.00765429
GOTERM_MF_DIRECT	GO:0003723~RNA binding	36	5.78778	0.000342614	CPEB3, RBM4, RPL15, PABPC4, EIF5A, YBX2, ANKRD17, PARN, SIN3A, MORC3, DAZL, HBP1, BAZ2A, PABPN1, RAD51AP1, IREB2, GRSF1, SF1, ELAVL1, CASC3, RCAN3, YTHDF3, SF3A3, TRNT1, UPF3A, EIF4G2, PAPOLA, HSP90B1, ILF2, HNRNPUL1, CIRBP, DNMT1, AHCYL1, CELF1, PAPOLG, CSTF1	583	547	16881	1.90566	0.239252	0.0532219	0.52445
GOTERM_MF_DIRECT	GO:0008135~translation factor activity, RNA binding	7	1.1254	0.00039483	EIF4G2, CPEB3, EIF5, EIF4A1, EEF2K, EIF1, MTIF3	583	29	16881	6.98924	0.270311	0.0511673	0.604153
GOTERM_MF_DIRECT	GO:0019899~enzyme binding	25	4.01929	0.00056633	UNG, TSPAN5, FKBP1A, PRKRA, H2AFX, YES1, SCN5A, P4HB, YWHAB, RAF1, BIRC5, CYB5A, RAD9A, CASC3, YWHAE, RFC5, HDAC1, ATP2A2, HNRNPUL1, BTG1, IGF2R, GOLPH3, MAPK8, USP22, CRK	583	333	16881	2.17383	0.363683	0.0625388	0.865511
GOTERM_MF_DIRECT	GO:0019904~protein domain specific binding	18	2.89389	0.000898877	ESRRA, STXBP1, YWHAB, MPP5, LIN7C, RDX, MPP7, ANGEL1, YWHAE, IQGAP1, ST13, SENP2, TJP1, EZR, STX18, RAB6A, KCTD13, SCN5A	583	208	16881	2.50576	0.512091	0.0857976	1.37047
GOTERM_MF_DIRECT	GO:0031625~ubiquitin protein ligase binding	22	3.53698	0.00100606	NPLOC4, UBE2Z, NLK, SMAD5, UBE2V1, SMAD2, CASC3, YWHAE, VCL, UBE2N, ATF6, ARIH1, KBTBD4, MAP1LC3B, SQSTM1, RIPK1, PRKAR1A, RALB, JAK1, PRKACB, RNF34, SCN5A	583	287	16881	2.21958	0.552124	0.085382	1.53271
GOTERM_MF_DIRECT	GO:0003743~translation initiation factor activity	9	1.44695	0.00111995	EIF4G2, EIF4EBP2, EIF2AK1, RRN3, EIF4A2, EIF5, EIF4A1, EIF1, MTIF3	583	61	16881	4.27211	0.591074	0.0855406	1.70483
GOTERM_MF_DIRECT	GO:0003730~mRNA 3'-UTR binding	8	1.28617	0.00136389	ZFP36L1, PARN, CPEB3, RBM4, ELAVL1, CIRBP, DAZL, ANGEL2	583	49	16881	4.72741	0.663491	0.0942681	2.07254
GOTERM_MF_DIRECT	GO:0019003~GDP binding	8	1.28617	0.00242514	RAB2A, RAP2C, RAB5B, RAB28, RAB22A, RALB, RAB10, RRAGC	583	54	16881	4.28969	0.855952	0.149106	3.65733
GOTERM_MF_DIRECT	GO:0004674~protein serine/threonine kinase activity	25	4.01929	0.00290355	MKNK1, LATS2, CSNK2A2, CLK3, SQSTM1, CLK2, ILK, EEF2K, STK39, TLK2, PRKACB, MAP2K1, PDK3, NLK, CDK9, RAF1, STK4, ACVR2A, RIPK1, MAPK8, CSNK1G3, BMPR1B, MELK, ACVR1, BMPR1A	583	376	16881	1.92523	0.901766	0.16347	4.36389
GOTERM_MF_DIRECT	GO:0004675~transmembrane receptor protein serine/threonine kinase activity	4	0.643087	0.00293134	ACVR2A, BMPR1B, ACVR1, BMPR1A	583	9	16881	12.8691	0.903926	0.154081	4.40478
GOTERM_MF_DIRECT	GO:0003924~GTPase activity	18	2.89389	0.00316425	RAB2A, RAP2A, RAB5B, EIF5, ARF5, RRAGC, RAB30, RAB28, GNB1, RRAS2, RAB22A, RALB, RHOT1, RIT1, RAB6A, RAB10, RHOF, NKIRAS2	583	234	16881	2.22734	0.920267	0.155158	4.74688
GOTERM_MF_DIRECT	GO:0008092~cytoskeletal protein binding	7	1.1254	0.0058702	DYNLL2, ANK3, TOR1A, LIN7C, DLG5, MYLIP, FARP1	583	48	16881	4.22266	0.990889	0.254454	8.63827
GOTERM_MF_DIRECT	GO:0005525~GTP binding	24	3.85852	0.00747742	RAB2A, RAP2A, RAP2C, RAB5B, GLUD1, EIF5, ARHGAP35, AK4, ARF5, RRAGC, NRAS, DIRAS2, RAB30, RAB28, RRAS2, RAB22A, RALB, RHOT1, RAB15, RIT1, RAB6A, RAB10, RHOF, NKIRAS2	583	384	16881	1.80971	0.997495	0.296943	10.8787
GOTERM_MF_DIRECT	GO:0043022~ribosome binding	7	1.1254	0.00790096	CPEB3, NAA15, EIF5A, LETMD1, RICTOR, MTIF3, SEC61A2	583	51	16881	3.97427	0.998218	0.296486	11.4605
GOTERM_MF_DIRECT	GO:0004702~receptor signaling protein serine/threonine kinase activity	7	1.1254	0.0095083	ACVR2A, MAP2K1, STK39, BMPR1B, STK4, ACVR1, BMPR1A	583	53	16881	3.8243	0.999511	0.330523	13.6363
GOTERM_MF_DIRECT	GO:0004842~ubiquitin-protein transferase activity	21	3.37621	0.0103215	BIRC5, GAN, CBLL1, MYLIP, TTC3, UBE2N, ARIH1, KLHL8, RNF114, CBLB, KBTBD2, UHRF1, RNF38, RNF10, NEDD4L, FBXO3, FBXL14, PEX12, KCTD13, FBXO21, RNF34	583	329	16881	1.84822	0.999746	0.338977	14.7179
GOTERM_MF_DIRECT	GO:0061630~ubiquitin protein ligase activity	14	2.2508	0.0130061	UBE2Z, UBE2V1, CBLL1, MYLIP, MED20, UBE2N, ARIH1, RNF114, UHRF1, CBLB, RNF38, RNF149, RNF34, RNF145	583	187	16881	2.16778	0.999971	0.391935	18.1996
GOTERM_MF_DIRECT	GO:0046332~SMAD binding	6	0.96463	0.0156468	FKBP1A, SMAD2, SNW1, BMPR1B, ACVR1, BMPR1A	583	43	16881	4.04029	0.999997	0.435626	21.4942
GOTERM_MF_DIRECT	GO:0004713~protein tyrosine kinase activity	11	1.76849	0.0168434	CLK3, BAZ1B, MAP2K1, CLK2, RYK, HBEGF, JAK1, FER, YES1, CSK, FGF2	583	133	16881	2.39481	0.999999	0.445323	22.9459
GOTERM_MF_DIRECT	GO:0000166~nucleotide binding	21	3.37621	0.0180987	PABPN1, MOCS2, CPEB3, TRMT2A, PABPC4, RBM4, GRSF1, G3BP2, ELAVL1, RCAN3, UPF3A, SRSF2, PARN, POLDIP3, SFPQ, PPIL4, CIRBP, DAZL, CELF1, ESRP2, TNRC6B	583	348	16881	1.74731	1	0.455177	24.4419
GOTERM_MF_DIRECT	GO:0004715~non-membrane spanning protein tyrosine kinase activity	6	0.96463	0.0204929	BAZ1B, JAK1, FER, YES1, CSK, MELK	583	46	16881	3.77679	1	0.483629	27.2201
GOTERM_MF_DIRECT	GO:0019903~protein phosphatase binding	7	1.1254	0.0211322	HSP90B1, JAK1, CSK, CDC27, IQGAP1, STAT3, CSF1R	583	63	16881	3.21727	1	0.480843	27.9456
GOTERM_MF_DIRECT	GO:0051087~chaperone binding	8	1.28617	0.0215857	ST13, GRPEL2, GRPEL1, BAG2, TBCE, BIRC5, RNF207, AHSA1	583	81	16881	2.85979	1	0.475318	28.4561
GOTERM_MF_DIRECT	GO:0043539~protein serine/threonine kinase activator activity	4	0.643087	0.022616	PARP16, MAP2K1, STK4, IQGAP1	583	18	16881	6.43453	1	0.478975	29.6036
GOTERM_MF_DIRECT	GO:0070577~lysine-acetylated histone binding	4	0.643087	0.022616	BAZ1B, PSME4, BAZ2A, ZMYND8	583	18	16881	6.43453	1	0.478975	29.6036
GOTERM_MF_DIRECT	GO:0042393~histone binding	10	1.60772	0.0253114	ZMYND11, UHRF1, ANP32A, SMARCA5, SUPT16H, H2AFX, DEK, ASF1B, BAZ2A, ZMYND8	583	122	16881	2.37339	1	0.506122	32.5244
GOTERM_MF_DIRECT	GO:0042802~identical protein binding	37	5.94855	0.0277088	GLUD1, SNX16, CBLL1, DAAM1, DAZAP2, CLK3, CLK2, SQSTM1, BAG2, PRKRA, DAZL, RPIA, CSK, ACTB, SHMT1, HMBOX1, SUN2, STXBP1, SF1, HMG20A, RAF1, BIRC5, CASC3, STK4, STAT3, ST13, ATF6, KCTD9, GLUL, UHRF1, SFRP1, IGF2R, RIPK1, DCP1A, SDCBP, AHCYL1, KCTD13	583	749	16881	1.43037	1	0.526431	35.0266
GOTERM_MF_DIRECT	GO:0004652~polynucleotide adenylyltransferase activity	3	0.482315	0.0289429	PAPOLA, PAPD7, PAPOLG	583	8	16881	10.8583	1	0.530479	36.2807
GOTERM_MF_DIRECT	GO:0003729~mRNA binding	10	1.60772	0.029027	ZFP36L1, SF3B1, DCP1A, RBM4, EIF4A1, GRSF1, G3BP2, ELAVL1, CELF1, ESRP2	583	125	16881	2.31643	1	0.52029	36.3653
GOTERM_MF_DIRECT	GO:0003682~chromatin binding	22	3.53698	0.0301069	ZMYND11, TADA2A, HP1BP3, JARID2, POLG, ELK1, CDK9, DEK, SMAD2, TTC5, ZMYND8, ANKRD17, SIN3A, BAZ1B, HDAC1, PHF13, SFPQ, NCOA5, LHX2, SMARCC2, DNMT1, EP400	583	391	16881	1.6292	1	0.522516	37.4427
GOTERM_MF_DIRECT	GO:0046982~protein heterodimerization activity	25	4.01929	0.032785	MCL1, RALGAPB, SAE1, RRAGC, HEY2, H2AFX, PAFAH1B2, MAFG, P4HB, CEBPG, HMG20A, RAF1, MPP7, SMAD2, BIRC5, SLC3A1, TPD52L2, CTNNA1, YWHAE, ATF6, PKNOX1, DR1, SDCBP, EXT2, BMP6	583	465	16881	1.55674	1	0.542683	40.0415
GOTERM_MF_DIRECT	GO:0035064~methylated histone binding	6	0.96463	0.0353305	ZMYND11, UHRF1, CDYL, PHF13, DPPA3, ZMYND8	583	53	16881	3.27797	1	0.559617	42.4177
GOTERM_MF_DIRECT	GO:0034713~type I transforming growth factor beta receptor binding	3	0.482315	0.0363748	SNX25, FKBP1A, SMAD2	583	9	16881	9.6518	1	0.560158	43.3669
GOTERM_MF_DIRECT	GO:0016301~kinase activity	15	2.41158	0.0400768	STRAP, FAM20B, RAF1, CDK9, SCYL3, TPK1, WDR83, PRKRA, PRKAR1A, CDK2AP2, MAPK8IP3, MAPK8, STK39, PRKACB, CSK	583	241	16881	1.8022	1	0.58611	46.615
GOTERM_MF_DIRECT	GO:0044325~ion channel binding	9	1.44695	0.0416503	ANK3, FKBP1A, RNF207, NEDD4L, YES1, RIMS2, YWHAE, SCN5A, VDAC1	583	113	16881	2.30618	1	0.590736	47.9422
GOTERM_MF_DIRECT	GO:0045296~cadherin binding	4	0.643087	0.0432611	ANK3, CTNND1, CTNNA1, VCL	583	23	16881	5.03572	1	0.59542	49.2687
GOTERM_MF_DIRECT	GO:0005484~SNAP receptor activity	5	0.803859	0.0444038	STX7, BNIP1, STX18, GOSR2, VAMP3	583	39	16881	3.71223	1	0.595913	50.1906
GOTERM_MF_DIRECT	GO:0000774~adenyl-nucleotide exchange factor activity	3	0.482315	0.0444483	GRPEL2, GRPEL1, BAG2	583	10	16881	8.68662	1	0.587257	50.2262
GOTERM_MF_DIRECT	GO:0047485~protein N-terminus binding	8	1.28617	0.0502502	CSNK2A2, HDAC1, MAP2K1, SLA2, STXBP1, SDCBP, EIF5A, ZMYND8	583	97	16881	2.38807	1	0.62453	54.6671
GOTERM_MF_DIRECT	GO:0030371~translation repressor activity	3	0.482315	0.0531104	EIF4EBP2, IREB2, CIRBP	583	11	16881	7.89693	1	0.636788	56.7173
GOTERM_MF_DIRECT	GO:0035925~mRNA 3'-UTR AU-rich region binding	3	0.482315	0.0531104	ZFP36L1, CPEB3, ELAVL1	583	11	16881	7.89693	1	0.636788	56.7173
GOTERM_MF_DIRECT	GO:0017124~SH3 domain binding	9	1.44695	0.0535945	CBLB, DOCK1, INPPL1, ILK, WASF2, LANCL1, ARHGAP17, RAD9A, ERRFI1	583	119	16881	2.1899	1	0.631762	57.0557
GOTERM_MF_DIRECT	GO:0032403~protein complex binding	13	2.09003	0.0537346	ST13, NRAS, SIN3A, PGAM5, GNB1, RIPK1, STRN3, HMBOX1, WASF2, YWHAB, SPTBN1, IQGAP1, VDAC1	583	206	16881	1.82728	1	0.624482	57.1531
GOTERM_MF_DIRECT	GO:0003824~catalytic activity	12	1.92926	0.0613552	CDYL, DIP2B, PFKFB2, ECHDC1, LANCL1, ECHDC2, MTAP, SLC3A1, TKTL1, GPT2, PDXDC1, MEST	583	188	16881	1.84822	1	0.666606	62.1529
GOTERM_MF_DIRECT	GO:0048185~activin binding	3	0.482315	0.0623111	ACVR2A, FKBP1A, ACVR1	583	12	16881	7.23885	1	0.664576	62.7401
GOTERM_MF_DIRECT	GO:0019901~protein kinase binding	20	3.21543	0.0625711	MAP2K1, PFKFB2, SLC12A5, STXBP1, ELAVL1, CTNND1, RAD9A, RICTOR, KCNA5, IQGAP1, STAT3, VDAC1, PARN, SQSTM1, TBC1D14, ILK, STK39, MSN, SCN5A, ERRFI1	583	376	16881	1.54018	1	0.658434	62.8983
GOTERM_MF_DIRECT	GO:0005516~calmodulin binding	12	1.92926	0.0632294	TJP1, ARPP21, MYO1B, STRN3, EEF2K, MKNK1, SPTBN1, RIT1, RGS16, SCN5A, IQGAP1, MAP6D1	583	189	16881	1.83844	1	0.654835	63.2961
GOTERM_MF_DIRECT	GO:0001103~RNA polymerase II repressing transcription factor binding	4	0.643087	0.0646429	SIN3A, HDAC1, CHD4, STAT3	583	27	16881	4.28969	1	0.655808	64.1368
GOTERM_MF_DIRECT	GO:0016787~hydrolase activity	12	1.92926	0.067089	NUDT4, INPPL1, DCP1A, PARG, AHCYL1, LYPLAL1, PAFAH1B2, CTSB, PPP4C, INPP5B, ACAD10, MEST	583	191	16881	1.81919	1	0.662644	65.5493
GOTERM_MF_DIRECT	GO:0044548~S100 protein binding	3	0.482315	0.0720032	EZR, ATP2A2, IQGAP1	583	13	16881	6.68202	1	0.682339	68.2312
GOTERM_MF_DIRECT	GO:0004672~protein kinase activity	19	3.05466	0.0729905	MAP2K1, RYK, NLK, PDK3, RAF1, CDK9, MKNK1, SCYL3, STK4, CSNK2A2, CLK3, CLK2, RIPK1, ILK, EEF2K, STK39, CSNK1G3, MELK, ACVR1	583	359	16881	1.53246	1	0.680552	68.7459
GOTERM_MF_DIRECT	GO:0042169~SH2 domain binding	4	0.643087	0.0768344	INPPL1, SQSTM1, NLK, CRK	583	29	16881	3.99385	1	0.693161	70.6765
GOTERM_MF_DIRECT	GO:0034236~protein kinase A catalytic subunit binding	3	0.482315	0.0821419	EZR, PRKAR1A, CSK	583	14	16881	6.20473	1	0.711659	73.1595
GOTERM_MF_DIRECT	GO:0004438~phosphatidylinositol-3-phosphatase activity	3	0.482315	0.0821419	MTMR2, MTMR3, SACM1L	583	14	16881	6.20473	1	0.711659	73.1595
GOTERM_MF_DIRECT	GO:0051082~unfolded protein binding	8	1.28617	0.0858952	ST13, GRPEL2, GRPEL1, HSP90B1, TOR1A, TOMM20, CCT3, NDUFAF1	583	110	16881	2.10585	1	0.721905	74.7951
GOTERM_MF_DIRECT	GO:0008270~zinc ion binding	50	8.03859	0.0892959	RBM4, LNX2, PHF20, MYLIP, RSPRY1, PEX2, RNF38, RNF149, RNF34, ZFYVE1, RNF145, SEC23A, ZCCHC3, ZDHHC3, MICAL2, SF1, ZFR, ZCCHC17, TIMM8B, UHRF1, BAZ1B, CLIP1, USP22, DPF2, ZMYND11, LANCL1, CBLL1, ZMYND8, TTC3, ARIH1, SQSTM1, MORC3, LHX2, RNF10, PEX12, PEX10, BAZ2A, CHD4, ESRRA, NPLOC4, SP140L, RNF207, PHF11, BIRC5, SF3A3, RNF114, CBLB, PRICKLE1, PHF13, DNMT1	583	1169	16881	1.23847	1	0.730051	76.1963
GOTERM_MF_DIRECT	GO:0005154~epidermal growth factor receptor binding	4	0.643087	0.0899496	HBEGF, SHC1, FER, YES1	583	31	16881	3.73618	1	0.726601	76.4571
INTERPRO	IPR001806:Small GTPase superfamily	19	3.05466	6.20354e-07	RAB2A, RAP2A, RAP2C, RAB5B, ARHGAP35, NRAS, DIRAS2, RAB30, RAB28, RRAS2, RAB22A, RALB, RHOT1, RAB15, RIT1, RAB6A, RAB10, RHOF, NKIRAS2	605	139	18559	4.19313	0.000685877	0.000685877	0.00099272
INTERPRO	IPR005225:Small GTP-binding protein domain	19	3.05466	8.85734e-06	RAB2A, RAP2A, RAP2C, RAB5B, ARF5, NRAS, DIRAS2, RAB30, RAB28, RRAS2, RAB22A, RALB, RHOT1, RAB15, RIT1, RAB6A, RAB10, RHOF, NKIRAS2	605	167	18559	3.49009	0.00974844	0.00488615	0.0141731
INTERPRO	IPR027417:P-loop containing nucleoside triphosphate hydrolase	54	8.68167	1.16542e-05	ABCF3, XRCC2, ABCF2, RAB5B, IQGAP1, LONP1, DIRAS2, RAB28, RALB, RAB6A, DLG5, RHOF, ZFYVE1, ELP4, ABCE1, RAP2A, RAP2C, KIF5B, NLRP9, MPP5, MPP7, RFC5, TOR2A, RRAS2, EIF4A2, EIF4A1, SMARCA5, RAB15, RAB10, EP400, NKIRAS2, PFKFB2, DCK, ARHGAP35, ATP6V1B2, ARF5, ABCA4, RRAGC, TOR1A, TAP1, CHD4, RAB2A, MYO1B, KIF18A, CENPE, AK4, ATAD1, NRAS, TJP1, RAB30, HNRNPUL1, RAB22A, RHOT1, RIT1	605	879	18559	1.88453	0.0128069	0.00428732	0.0186481
INTERPRO	IPR013083:Zinc finger, RING/FYVE/PHD-type	32	5.14469	8.58777e-05	DPF2, ZMYND11, LNX2, PHF20, MYLIP, CBLL1, RIMS2, ZMYND8, TTC3, ARIH1, MTMR3, PEX2, RSPRY1, RNF38, RNF10, RNF149, PEX12, RNF34, BAZ2A, PEX10, CHD4, ZFYVE1, RNF145, SP140L, RNF207, PHF11, RNF114, UHRF1, CBLB, BAZ1B, PHF13, USP22	605	453	18559	2.16696	0.0906132	0.0234665	0.137338
INTERPRO	IPR011011:Zinc finger, FYVE/PHD-type	15	2.41158	0.000208469	DPF2, ZMYND11, SP140L, PHF11, PHF20, RIMS2, ZMYND8, MTMR3, UHRF1, BAZ1B, PHF13, RNF34, BAZ2A, CHD4, ZFYVE1	605	141	18559	3.26341	0.205935	0.0450708	0.333082
INTERPRO	IPR020849:Small GTPase superfamily, Ras type	8	1.28617	0.000232003	NRAS, RAP2A, DIRAS2, RAP2C, RRAS2, RALB, RIT1, NKIRAS2	605	39	18559	6.29252	0.226342	0.0418692	0.370619
INTERPRO	IPR001965:Zinc finger, PHD-type	11	1.76849	0.000624163	DPF2, ZMYND11, UHRF1, SP140L, BAZ1B, PHF13, PHF20, PHF11, BAZ2A, ZMYND8, CHD4	605	89	18559	3.79142	0.498695	0.0939389	0.994157
INTERPRO	IPR010506:DMAP1-binding	4	0.643087	0.000637383	GNPTG, DIP2B, GNPTAB, DNMT1	605	6	18559	20.4507	0.505975	0.084373	1.01511
INTERPRO	IPR012677:Nucleotide-binding, alpha-beta plait	20	3.21543	0.00108863	PABPN1, CPEB3, TRMT2A, PABPC4, RBM4, GRSF1, G3BP2, ELAVL1, RCAN3, UPF3A, SRSF2, PARN, POLDIP3, SFPQ, PPIL4, CIRBP, DAZL, CELF1, ESRP2, TNRC6B	605	264	18559	2.32394	0.700212	0.125282	1.72793
INTERPRO	IPR011009:Protein kinase-like domain	32	5.14469	0.00130627	MKNK1, FER, LATS2, CSNK2A2, CLK3, CLK2, ILK, EEF2K, STK39, PRKACB, TLK2, CSK, YES1, CSF1R, MAP2K1, RYK, NLK, CDK9, RAF1, SCYL3, STK4, ACVR2A, EIF2AK1, RIPK1, JAK1, MAPK8, CSNK1G3, BMPR1B, ACAD10, MELK, BMPR1A, ACVR1	605	531	18559	1.84865	0.764415	0.134604	2.07001
INTERPRO	IPR000719:Protein kinase, catalytic domain	30	4.82315	0.00137267	MKNK1, FER, LATS2, CSNK2A2, CLK3, CLK2, ILK, STK39, PRKACB, TLK2, CSK, YES1, CSF1R, MAP2K1, RYK, NLK, RAF1, CDK9, SCYL3, STK4, ACVR2A, EIF2AK1, RIPK1, JAK1, MAPK8, CSNK1G3, BMPR1B, MELK, BMPR1A, ACVR1	605	487	18559	1.88969	0.781117	0.128998	2.17415
INTERPRO	IPR000798:Ezrin/radixin/moesin like	5	0.803859	0.00236186	EZR, RDX, MSN, MYLIP, FARP1	605	18	18559	8.52112	0.926854	0.195828	3.71334
INTERPRO	IPR000472:TGF-beta receptor/activin receptor, type I/II	4	0.643087	0.00248784	ACVR2A, BMPR1B, ACVR1, BMPR1A	605	9	18559	13.6338	0.936389	0.190972	3.90773
INTERPRO	IPR006845:Pex, N-terminal	3	0.482315	0.0031038	PEX2, PEX12, PEX10	605	3	18559	30.676	0.967876	0.217751	4.85289
INTERPRO	IPR017441:Protein kinase, ATP binding site	24	3.85852	0.00347887	MAP2K1, NLK, RAF1, CDK9, MKNK1, FER, STK4, LATS2, CSNK2A2, EIF2AK1, CLK3, CLK2, JAK1, STK39, CSNK1G3, TLK2, PRKACB, BMPR1B, CSK, YES1, MELK, ACVR1, BMPR1A, CSF1R	605	381	18559	1.93235	0.978812	0.226598	5.42414
INTERPRO	IPR019787:Zinc finger, PHD-finger	9	1.44695	0.00412021	DPF2, ZMYND11, UHRF1, SP140L, BAZ1B, PHF13, BAZ2A, ZMYND8, CHD4	605	79	18559	3.49474	0.989604	0.248285	6.39346
INTERPRO	IPR000333:Activin type II/Transforming growth factor-beta II receptor	4	0.643087	0.00605758	ACVR2A, BMPR1B, ACVR1, BMPR1A	605	12	18559	10.2253	0.998794	0.32652	9.26541
INTERPRO	IPR011259:Ezrin/radixin/moesin, C-terminal	3	0.482315	0.00607372	EZR, RDX, MSN	605	4	18559	23.007	0.998815	0.312253	9.28898
INTERPRO	IPR011174:Ezrin/radixin/moesin	3	0.482315	0.00607372	EZR, RDX, MSN	605	4	18559	23.007	0.998815	0.312253	9.28898
INTERPRO	IPR001245:Serine-threonine/tyrosine-protein kinase catalytic domain	12	1.92926	0.00610693	RYK, RIPK1, ILK, RAF1, JAK1, FER, BMPR1B, YES1, CSK, ACVR1, CSF1R, BMPR1A	605	140	18559	2.62937	0.998858	0.299932	9.33747
INTERPRO	IPR008271:Serine/threonine-protein kinase, active site	20	3.21543	0.00689052	MAP2K1, NLK, RAF1, CDK9, MKNK1, LATS2, CSNK2A2, ACVR2A, EIF2AK1, CLK3, CLK2, RIPK1, MAPK8, CSNK1G3, TLK2, PRKACB, BMPR1B, MELK, ACVR1, BMPR1A	605	312	18559	1.96641	0.999523	0.317754	10.4746
INTERPRO	IPR000504:RNA recognition motif domain	16	2.57235	0.00732193	PABPN1, CPEB3, TRMT2A, PABPC4, RBM4, GRSF1, G3BP2, ELAVL1, SRSF2, POLDIP3, SFPQ, PPIL4, CIRBP, DAZL, CELF1, ESRP2	605	226	18559	2.17175	0.999705	0.320936	11.0949
INTERPRO	IPR008954:Moesin	3	0.482315	0.00990513	EZR, RDX, MSN	605	5	18559	18.4056	0.999983	0.393737	14.7257
INTERPRO	IPR018980:FERM, C-terminal PH-like domain	5	0.803859	0.0107512	EZR, RDX, MSN, MYLIP, FARP1	605	27	18559	5.68075	0.999994	0.405355	15.8844
INTERPRO	IPR020472:G-protein beta WD-40 repeat	9	1.44695	0.0108579	WDR48, WDR83, COPA, STRAP, SEH1L, GNB1, STRN3, WSB2, CSTF1	605	93	18559	2.96865	0.999994	0.395348	16.0294
INTERPRO	IPR000980:SH2 domain	10	1.60772	0.0115142	CBLB, INPPL1, SLA2, JAK1, SHC1, FER, YES1, CSK, CRK, STAT3	605	113	18559	2.71469	0.999997	0.40091	16.9166
INTERPRO	IPR017986:WD40-repeat-containing domain	19	3.05466	0.0117758	PAN2, COPA, STRAP, STRN3, DDB1, WDR92, WDR48, WDR83, WDR75, DCAF12, DCAF7, SEH1L, GNB1, CDC40, WSB2, MAPK8IP3, NUP43, CSTF1, WDR20	605	306	18559	1.90472	0.999998	0.395828	17.2678
INTERPRO	IPR009060:UBA-like	7	1.1254	0.0121224	RAD23B, CBLB, SQSTM1, SPATS2, RAD23A, LATS2, UBAP1	605	59	18559	3.63953	0.999999	0.39323	17.7309
INTERPRO	IPR015943:WD40/YVTN repeat-like-containing domain	20	3.21543	0.0123843	PAN2, COPA, STRAP, STRN3, DDB1, WDR92, WDR48, WDR83, WDR75, DCAF12, DCAF7, SEH1L, GNB1, CDC40, WSB2, MAPK8IP3, SEMA4D, CSTF1, NUP43, WDR20	605	331	18559	1.85354	0.999999	0.38874	18.0792
INTERPRO	IPR015940:Ubiquitin-associated/translation elongation factor EF1B, N-terminal, eukaryote	6	0.96463	0.0136926	RAD23B, CBLB, SQSTM1, RAD23A, LATS2, UBAP1	605	44	18559	4.1831	1	0.408927	19.7987
INTERPRO	IPR018979:FERM, N-terminal	5	0.803859	0.0138265	EZR, RDX, MSN, MYLIP, FARP1	605	29	18559	5.28897	1	0.401478	19.9727
INTERPRO	IPR017855:SMAD domain-like	4	0.643087	0.0139991	IRF6, IRF8, SMAD5, SMAD2	605	16	18559	7.66901	1	0.395274	20.1966
INTERPRO	IPR009025:DNA-directed RNA polymerase, RBP11-like	3	0.482315	0.014539	POLR2J, POLR1C, POLR2C	605	6	18559	15.338	1	0.397214	20.893
INTERPRO	IPR001841:Zinc finger, RING-type	18	2.89389	0.0168687	LNX2, RNF207, CBLL1, MYLIP, TTC3, ARIH1, RNF114, UHRF1, CBLB, BAZ1B, PEX2, RSPRY1, RNF38, RNF10, RNF149, RNF34, PEX10, RNF145	605	295	18559	1.87176	1	0.434577	23.8333
INTERPRO	IPR003605:TGF beta receptor, GS motif	3	0.482315	0.0199192	BMPR1B, ACVR1, BMPR1A	605	7	18559	13.1469	1	0.480299	27.5284
INTERPRO	IPR003307:W2 domain	3	0.482315	0.0199192	BZW1, EIF4G2, EIF5	605	7	18559	13.1469	1	0.480299	27.5284
INTERPRO	IPR019775:WD40 repeat, conserved site	12	1.92926	0.0201077	WDR48, WDR83, COPA, DCAF12, DCAF7, STRAP, GNB1, STRN3, CDC40, WSB2, CSTF1, NUP43	605	166	18559	2.21754	1	0.473697	27.7511
INTERPRO	IPR014352:FERM/acyl-CoA-binding protein, 3-helical bundle	6	0.96463	0.0228131	ACBD3, EZR, RDX, MSN, MYLIP, FARP1	605	50	18559	3.68112	1	0.507858	30.878
INTERPRO	IPR011993:Pleckstrin homology-like domain	23	3.69775	0.0235483	ABR, RABGAP1, PLEK2, SWAP70, ASAP1, RDX, MYLIP, FARP1, ARHGAP25, PLEKHB2, PLCL2, MTMR2, MTMR3, EZR, DOK4, DCP1A, GAB1, OSBPL10, JAK1, SPTBN1, SHC1, MSN, PLEKHA1	605	427	18559	1.65234	1	0.509497	31.7055
INTERPRO	IPR019749:Band 4.1 domain	6	0.96463	0.0246384	EZR, JAK1, RDX, MSN, MYLIP, FARP1	605	51	18559	3.60895	1	0.516203	32.9154
INTERPRO	IPR019748:FERM central domain	6	0.96463	0.0246384	EZR, JAK1, RDX, MSN, MYLIP, FARP1	605	51	18559	3.60895	1	0.516203	32.9154
INTERPRO	IPR000299:FERM domain	6	0.96463	0.0246384	EZR, JAK1, RDX, MSN, MYLIP, FARP1	605	51	18559	3.60895	1	0.516203	32.9154
INTERPRO	IPR001452:Src homology-3 domain	14	2.2508	0.0262668	MIA3, TJP1, DOCK1, FNBP1L, SORBS2, SLA2, MPP5, ASAP1, MPP7, DLG5, YES1, CSK, CRK, DNMBP	605	218	18559	1.97002	1	0.529922	34.6854
INTERPRO	IPR013026:Tetratricopeptide repeat-containing domain	10	1.60772	0.028674	ST13, FKBP5, NAA15, SRP72, TTC16, TTC5, CDC27, TTC3, TTC4, TTC19	605	132	18559	2.32394	1	0.552655	37.2219
INTERPRO	IPR001680:WD40 repeat	16	2.57235	0.0298327	COPA, STRAP, STRN3, WDR92, WDR48, WDR83, WDR75, DCAF12, DCAF7, SEH1L, GNB1, WSB2, CDC40, NUP43, CSTF1, WDR20	605	268	18559	1.8314	1	0.558246	38.4096
INTERPRO	IPR008144:Guanylate kinase	4	0.643087	0.0333464	TJP1, MPP5, MPP7, DLG5	605	22	18559	5.57746	1	0.590614	41.8839
INTERPRO	IPR019734:Tetratricopeptide repeat	10	1.60772	0.0366249	ST13, FKBP5, NAA15, SRP72, TTC16, TTC5, CDC27, TTC3, TTC4, TTC19	605	138	18559	2.2229	1	0.616996	44.9591
INTERPRO	IPR006636:Heat shock chaperonin-binding	3	0.482315	0.040018	ST13, RAD23B, RAD23A	605	10	18559	9.20281	1	0.641772	47.9807
INTERPRO	IPR014775:L27, C-terminal	3	0.482315	0.040018	MPP5, LIN7C, MPP7	605	10	18559	9.20281	1	0.641772	47.9807
INTERPRO	IPR002934:Nucleotidyl transferase domain	3	0.482315	0.040018	PAPOLA, PAPD7, PAPOLG	605	10	18559	9.20281	1	0.641772	47.9807
INTERPRO	IPR019747:FERM conserved site	4	0.643087	0.0417924	EZR, RDX, MSN, FARP1	605	24	18559	5.11267	1	0.649798	49.4982
INTERPRO	IPR001374:Single-stranded nucleic acid binding R3H	3	0.482315	0.0478765	PARN, ARPP21, R3HDM2	605	11	18559	8.36619	1	0.692594	54.3922
INTERPRO	IPR011511:Variant SH3	6	0.96463	0.0480808	MIA3, TJP1, MPP5, MPP7, CRK, DNMBP	605	61	18559	3.01731	1	0.686369	54.5487
INTERPRO	IPR001487:Bromodomain	5	0.803859	0.0504602	ZMYND11, SP140L, BAZ1B, BAZ2A, ZMYND8	605	43	18559	3.56698	1	0.696704	56.333
INTERPRO	IPR008145:Guanylate kinase/L-type calcium channel	4	0.643087	0.0512031	TJP1, MPP5, MPP7, DLG5	605	26	18559	4.71939	1	0.694671	56.8765
INTERPRO	IPR017871:ABC transporter, conserved site	5	0.803859	0.0541369	ABCE1, ABCF3, ABCF2, TAP1, ABCA4	605	44	18559	3.48591	1	0.708041	58.9616
INTERPRO	IPR005135:Endonuclease/exonuclease/phosphatase	4	0.643087	0.0615435	INPPL1, ANGEL2, INPP5B, ANGEL1	605	28	18559	4.38229	1	0.747788	63.8127
INTERPRO	IPR001514:DNA-directed RNA polymerase, 30-40kDa subunit, conserved site	2	0.321543	0.0640322	POLR1C, POLR2C	605	2	18559	30.676	1	0.75524	65.3182
INTERPRO	IPR015360:XPC-binding domain	2	0.321543	0.0640322	RAD23B, RAD23A	605	2	18559	30.676	1	0.75524	65.3182
INTERPRO	IPR011263:DNA-directed RNA polymerase, RpoA/D/Rpb3-type	2	0.321543	0.0640322	POLR1C, POLR2C	605	2	18559	30.676	1	0.75524	65.3182
INTERPRO	IPR017266:Cyclin-dependent kinase 2-associated protein 2	2	0.321543	0.0640322	CDK2AP1, CDK2AP2	605	2	18559	30.676	1	0.75524	65.3182
INTERPRO	IPR011262:DNA-directed RNA polymerase, insert domain	2	0.321543	0.0640322	POLR1C, POLR2C	605	2	18559	30.676	1	0.75524	65.3182
INTERPRO	IPR008628:Golgi phosphoprotein 3	2	0.321543	0.0640322	GOLPH3, GOLPH3L	605	2	18559	30.676	1	0.75524	65.3182
INTERPRO	IPR019187:Cyclin-dependent kinase 2-associated protein	2	0.321543	0.0640322	CDK2AP1, CDK2AP2	605	2	18559	30.676	1	0.75524	65.3182
INTERPRO	IPR009012:GrpE nucleotide exchange factor, head	2	0.321543	0.0640322	GRPEL2, GRPEL1	605	2	18559	30.676	1	0.75524	65.3182
INTERPRO	IPR004806:UV excision repair protein Rad23	2	0.321543	0.0640322	RAD23B, RAD23A	605	2	18559	30.676	1	0.75524	65.3182
INTERPRO	IPR000740:GrpE nucleotide exchange factor	2	0.321543	0.0640322	GRPEL2, GRPEL1	605	2	18559	30.676	1	0.75524	65.3182
INTERPRO	IPR013805:GrpE nucleotide exchange factor, coiled-coil	2	0.321543	0.0640322	GRPEL2, GRPEL1	605	2	18559	30.676	1	0.75524	65.3182
INTERPRO	IPR019786:Zinc finger, PHD-type, conserved site	6	0.96463	0.0668424	ZMYND11, SP140L, BAZ1B, PHF20, ZMYND8, CHD4	605	67	18559	2.74711	1	0.76394	66.9476
INTERPRO	IPR004172:L27	3	0.482315	0.0743214	MPP5, LIN7C, MPP7	605	14	18559	6.57344	1	0.794385	70.9411
INTERPRO	IPR003593:AAA+ ATPase domain	9	1.44695	0.076517	TOR2A, RFC5, ABCE1, LONP1, ABCF3, ABCF2, TAP1, ABCA4, ATAD1	605	136	18559	2.03003	1	0.798253	72.0247
INTERPRO	IPR003439:ABC transporter-like	5	0.803859	0.0791192	ABCE1, ABCF3, ABCF2, TAP1, ABCA4	605	50	18559	3.0676	1	0.803656	73.2599
INTERPRO	IPR016021:MIF4-like, type 1/2/3	3	0.482315	0.0839629	BZW1, EIF4G2, EIF5	605	15	18559	6.13521	1	0.817619	75.4239
KEGG_PATHWAY	hsa04520:Adherens junction	13	2.09003	7.12942e-06	ACTB, TCF7, WASF3, NLK, WASF2, CTNND1, SMAD2, CTNNA1, IQGAP1, VCL, CSNK2A2, TJP1, YES1	249	71	6879	5.05837	0.00163131	0.00163131	0.00913347
KEGG_PATHWAY	hsa05205:Proteoglycans in cancer	18	2.89389	0.000842505	ACTB, MAP2K1, RAF1, ELK1, RDX, TIMP3, IQGAP1, STAT3, NRAS, CBLB, EZR, ANK3, RRAS2, GAB1, HBEGF, MSN, PRKACB, FGF2	249	200	6879	2.48639	0.17553	0.0919968	1.07402
KEGG_PATHWAY	hsa03013:RNA transport	16	2.57235	0.00130498	ELAC2, STRAP, PABPC4, EIF5, CASC3, SENP2, UPF3A, TRNT1, EIF4G2, EIF4EBP2, SEH1L, EIF4A2, EIF4A1, EIF1, NUP43, NMD3	249	172	6879	2.56991	0.258467	0.0948718	1.65905
KEGG_PATHWAY	hsa05100:Bacterial invasion of epithelial cells	10	1.60772	0.0018466	ACTB, CBLB, DOCK1, GAB1, ILK, WASF2, SHC1, CTNNA1, CRK, VCL	249	78	6879	3.54186	0.345094	0.10041	2.34015
KEGG_PATHWAY	hsa04012:ErbB signaling pathway	10	1.60772	0.003923	NRAS, CBLB, MAP2K1, GAB1, RAF1, HBEGF, ELK1, MAPK8, SHC1, CRK	249	87	6879	3.17546	0.593485	0.164752	4.91114
KEGG_PATHWAY	hsa04910:Insulin signaling pathway	13	2.09003	0.00399937	MAP2K1, INPPL1, PDE3B, ELK1, MKNK1, RAF1, NRAS, CBLB, PRKAR1A, SHC1, MAPK8, PRKACB, CRK	249	138	6879	2.6025	0.600561	0.141826	5.0045
KEGG_PATHWAY	hsa04550:Signaling pathways regulating pluripotency of stem cells	13	2.09003	0.00449361	MAP2K1, JARID2, SMAD5, RAF1, SMAD2, STAT3, ACVR2A, NRAS, JAK1, BMPR1B, FGF2, ACVR1, BMPR1A	249	140	6879	2.56532	0.643477	0.136997	5.60666
KEGG_PATHWAY	hsa04141:Protein processing in endoplasmic reticulum	14	2.2508	0.00783908	SEC23A, RAD23B, P4HB, NPLOC4, RAD23A, LMAN2, ATF6, HSP90B1, EIF2AK1, BAG2, RPN1, MAPK8, SSR3, SEC61A2	249	169	6879	2.28859	0.835068	0.201706	9.59098
KEGG_PATHWAY	hsa04810:Regulation of actin cytoskeleton	16	2.57235	0.00867036	ACTB, MAP2K1, WASF2, PIP5K1C, RAF1, ARHGAP35, RDX, IQGAP1, VCL, NRAS, DOCK1, EZR, RRAS2, MSN, CRK, FGF2	249	210	6879	2.10488	0.863873	0.198744	10.5566
KEGG_PATHWAY	hsa05110:Vibrio cholerae infection	7	1.1254	0.0104899	ACTB, ATP6V1C1, TJP1, ATP6AP1, PRKACB, ATP6V1B2, SEC61A2	249	52	6879	3.71895	0.910622	0.214542	12.6373
KEGG_PATHWAY	hsa05213:Endometrial cancer	7	1.1254	0.0104899	NRAS, TCF7, MAP2K1, ILK, RAF1, ELK1, CTNNA1	249	52	6879	3.71895	0.910622	0.214542	12.6373
KEGG_PATHWAY	hsa04390:Hippo signaling pathway	12	1.92926	0.0201793	ACTB, TCF7, MPP5, YWHAB, BIRC5, SMAD2, BMPR1B, CTNNA1, YWHAE, LATS2, BMPR1A, BMP6	249	151	6879	2.19548	0.990612	0.345833	22.9851
KEGG_PATHWAY	hsa05212:Pancreatic cancer	7	1.1254	0.0289611	MAP2K1, RALB, RAF1, JAK1, MAPK8, SMAD2, STAT3	249	65	6879	2.97516	0.998805	0.429268	31.3751
KEGG_PATHWAY	hsa04666:Fc gamma R-mediated phagocytosis	8	1.28617	0.0312581	WASF3, MAP2K1, INPPL1, WASF2, RAF1, PIP5K1C, ASAP1, CRK	249	84	6879	2.6311	0.999306	0.428455	33.426
KEGG_PATHWAY	hsa04130:SNARE interactions in vesicular transport	5	0.803859	0.0327369	STX7, BNIP1, STX18, GOSR2, VAMP3	249	34	6879	4.06272	0.999511	0.419835	34.7162
KEGG_PATHWAY	hsa05120:Epithelial cell signaling in Helicobacter pylori infection	7	1.1254	0.0329906	ATP6V1C1, TJP1, ATP6AP1, HBEGF, MAPK8, ATP6V1B2, CSK	249	67	6879	2.88635	0.999539	0.400795	34.9353
KEGG_PATHWAY	hsa04014:Ras signaling pathway	15	2.41158	0.0334151	RAB5B, MAP2K1, RAF1, ELK1, STK4, NRAS, GNB1, RRAS2, GAB1, RALB, SHC1, MAPK8, PRKACB, FGF2, CSF1R	249	226	6879	1.83362	0.999583	0.385181	35.3003
KEGG_PATHWAY	hsa00220:Arginine biosynthesis	4	0.643087	0.0335349	GLS2, GLUL, GLUD1, GPT2	249	20	6879	5.5253	0.999595	0.36839	35.403
KEGG_PATHWAY	hsa00250:Alanine, aspartate and glutamate metabolism	5	0.803859	0.03595	GLS2, GLUL, ALDH5A1, GLUD1, GPT2	249	35	6879	3.94664	0.999772	0.372359	37.4408
KEGG_PATHWAY	hsa05161:Hepatitis B	11	1.76849	0.0362391	NRAS, MAP2K1, ATP6AP1, DDB1, YWHAB, RAF1, JAK1, ELK1, BIRC5, MAPK8, STAT3	249	145	6879	2.0958	0.999787	0.359103	37.6807
KEGG_PATHWAY	hsa04145:Phagosome	11	1.76849	0.0440706	ACTB, ATP6V1C1, STX7, RAB5B, STX18, ATP6AP1, TAP1, COLEC12, VAMP3, ATP6V1B2, SEC61A2	249	150	6879	2.02594	0.999967	0.403136	43.8661
KEGG_PATHWAY	hsa05220:Chronic myeloid leukemia	7	1.1254	0.0446022	NRAS, CBLB, HDAC1, MAP2K1, RAF1, SHC1, CRK	249	72	6879	2.68591	0.999971	0.391985	44.2647
KEGG_PATHWAY	hsa03015:mRNA surveillance pathway	8	1.28617	0.0453208	PABPN1, UPF3A, PAPOLA, PABPC4, PPP2R5C, CASC3, PAPOLG, CSTF1	249	91	6879	2.4287	0.999976	0.38293	44.7994
KEGG_PATHWAY	hsa04915:Estrogen signaling pathway	8	1.28617	0.0657292	NRAS, HSP90B1, MAP2K1, FKBP5, RAF1, HBEGF, SHC1, PRKACB	249	99	6879	2.23244	1	0.491827	58.1484
KEGG_PATHWAY	hsa05231:Choline metabolism in cancer	8	1.28617	0.0715767	NRAS, WASF3, MAP2K1, WASF2, RAF1, PIP5K1C, MAPK8, CHPT1	249	101	6879	2.18824	1	0.507685	61.383
KEGG_PATHWAY	hsa05210:Colorectal cancer	6	0.96463	0.07185	TCF7, MAP2K1, RAF1, BIRC5, MAPK8, SMAD2	249	62	6879	2.67353	1	0.494894	61.5284
KEGG_PATHWAY	hsa05200:Pathways in cancer	21	3.37621	0.0739601	TCF7, MAP2K1, RAF1, BIRC5, SMAD2, CTNNA1, STK4, STAT3, NRAS, CBLB, HSP90B1, HDAC1, NCOA4, GNB1, RALB, JAK1, MAPK8, PRKACB, FGF2, CRK, CSF1R	249	393	6879	1.47623	1	0.491741	62.634
KEGG_PATHWAY	hsa05230:Central carbon metabolism in cancer	6	0.96463	0.0800004	GLS2, SLC1A5, NRAS, MAP2K1, RAF1, PDHA1	249	64	6879	2.58998	1	0.506979	65.639
KEGG_PATHWAY	hsa05131:Shigellosis	6	0.96463	0.0800004	ACTB, DOCK1, WASF2, MAPK8, CRK, VCL	249	64	6879	2.58998	1	0.506979	65.639
KEGG_PATHWAY	hsa04350:TGF-beta signaling pathway	7	1.1254	0.0818234	ACVR2A, SMAD5, SMAD2, BMPR1B, ACVR1, BMPR1A, BMP6	249	84	6879	2.30221	1	0.502504	66.5012
KEGG_PATHWAY	hsa05216:Thyroid cancer	4	0.643087	0.0850409	NRAS, TCF7, MAP2K1, NCOA4	249	29	6879	3.81055	1	0.504314	67.9743
KEGG_PATHWAY	hsa03420:Nucleotide excision repair	5	0.803859	0.0880752	RFC5, RAD23B, LIG1, RAD23A, DDB1	249	47	6879	2.93899	1	0.505286	69.3087
PIR_SUPERFAMILY	PIRSF002305:ezrin/radixin/moesin	3	0.482315	0.00854842	EZR, RDX, MSN	67	4	1692	18.9403	0.397414	0.397414	8.21579
PIR_SUPERFAMILY	PIRSF037709:cyclin-dependent kinase 2-associated protein 2	2	0.321543	0.0765148	CDK2AP1, CDK2AP2	67	2	1692	25.2537	0.990872	0.90446	54.8363
SMART	SM01137:SM01137	4	0.643087	0.000740989	GNPTG, DIP2B, GNPTAB, DNMT1	346	6	10057	19.3776	0.169774	0.169774	0.95895
SMART	SM00249:PHD	11	1.76849	0.000905879	DPF2, ZMYND11, UHRF1, SP140L, BAZ1B, PHF13, PHF20, PHF11, BAZ2A, ZMYND8, CHD4	346	89	10057	3.59249	0.203461	0.107509	1.17118
SMART	SM00220:S_TKc	23	3.69775	0.00607153	MAP2K1, NLK, RAF1, CDK9, MKNK1, SCYL3, STK4, LATS2, CSNK2A2, ACVR2A, EIF2AK1, CLK3, CLK2, RIPK1, MAPK8, STK39, CSNK1G3, TLK2, PRKACB, BMPR1B, MELK, ACVR1, BMPR1A	346	359	10057	1.8622	0.783161	0.399224	7.61127
SMART	SM01196:SM01196	5	0.803859	0.0127946	EZR, RDX, MSN, MYLIP, FARP1	346	27	10057	5.38268	0.960528	0.55427	15.4132
SMART	SM00360:RRM	15	2.41158	0.0144373	PABPN1, CPEB3, PABPC4, RBM4, GRSF1, G3BP2, ELAVL1, SRSF2, POLDIP3, SFPQ, PPIL4, CIRBP, DAZL, CELF1, ESRP2	346	212	10057	2.05659	0.974013	0.518108	17.2247
SMART	SM00467:GS	3	0.482315	0.0219805	BMPR1B, ACVR1, BMPR1A	346	7	10057	12.4571	0.996222	0.605358	25.0924
SMART	SM00515:eIF5C	3	0.482315	0.0219805	BZW1, EIF4G2, EIF5	346	7	10057	12.4571	0.996222	0.605358	25.0924
SMART	SM00295:B41	6	0.96463	0.029852	EZR, JAK1, RDX, MSN, MYLIP, FARP1	346	51	10057	3.41959	0.999503	0.662676	32.5619
SMART	SM00028:TPR	10	1.60772	0.0361642	ST13, FKBP5, NAA15, SRP72, TTC16, TTC5, CDC27, TTC3, TTC4, TTC19	346	131	10057	2.21881	0.999903	0.685155	38.0482
SMART	SM00320:WD40	16	2.57235	0.0414192	COPA, STRAP, STRN3, WDR92, WDR48, WDR83, WDR75, DCAF12, DCAF7, SEH1L, GNB1, WSB2, CDC40, NUP43, CSTF1, WDR20	346	267	10057	1.74181	0.999976	0.692641	42.2981
SMART	SM00184:RING	15	2.41158	0.0415103	LNX2, RNF207, TTC3, ARIH1, UHRF1, CBLB, RNF114, PEX2, RSPRY1, RNF38, RNF10, RNF149, RNF34, PEX10, RNF145	346	244	10057	1.78687	0.999976	0.65498	42.3694
SMART	SM00727:STI1	3	0.482315	0.0440131	ST13, RAD23B, RAD23A	346	10	10057	8.71994	0.999988	0.641946	44.2952
SMART	SM00072:GuKc	4	0.643087	0.0526947	TJP1, MPP5, MPP7, DLG5	346	25	10057	4.65064	0.999999	0.677709	50.5245
SMART	SM00297:BROMO	5	0.803859	0.0548246	ZMYND11, SP140L, BAZ1B, BAZ2A, ZMYND8	346	42	10057	3.46029	0.999999	0.663333	51.9512
SMART	SM00569:L27	3	0.482315	0.0617203	MPP5, LIN7C, MPP7	346	12	10057	7.26662	1	0.680877	56.3138
SMART	SM00252:SH2	8	1.28617	0.0635047	INPPL1, SLA2, JAK1, SHC1, FER, YES1, CSK, CRK	346	103	10057	2.25759	1	0.666425	57.3815
SMART	SM00662:RPOLD	2	0.321543	0.0674354	POLR1C, POLR2C	346	2	10057	29.0665	1	0.665545	59.6492
SMART	SM00165:UBA	4	0.643087	0.0758267	RAD23B, CBLB, SQSTM1, RAD23A	346	29	10057	4.00917	1	0.687853	64.1223
UP_KEYWORDS	Acetylation	220	35.3698	1.50452e-30	PPP2R5C, NAA15, CCT3, WTAP, ACBD3, WDR75, SIN3A, RAB28, PGAM5, ILK, GAB1, H2AFX, PDHA1, GPT2, KIF5B, STRN3, LIG1, CTNNA1, LPCAT3, ST13, RFC5, GLUL, UHRF1, BAZ1B, SRP72, VGLL4, RAB10, NUP43, DBN1, GIGYF2, ACADSB, CDV3, PFKFB2, RER1, RIC3, TMCC1, TMEM50B, ARIH1, NAA50, VEZF1, ESRRA, NPLOC4, MAP2K1, SMAD5, SMAD2, PCNP, TPD52L2, VDAC1, SRSF2, SUPT16H, GOSR2, ACAD10, AHSA1, ABCF3, ABCF2, RAB5B, PHF20,…	622	3424	20581	2.12601	5.37115e-28	5.37115e-28	2.06376e-27
UP_KEYWORDS	Phosphoprotein	384	61.7363	1.5032e-28	XRCC2, STAR, TRMT2A, RPL15, PPP2R5C, NAA15, FSTL1, CCT3, WTAP, WDR75, ACBD3, CDCA8, SIN3A, DIRAS2, CLK3, PGAM5, RAB28, CLK2, GAB1, ILK, H2AFX, TLK2, PDHA1, PAN2, TADA2A, KIF5B, LIG1, STRN3, BYSL, HMG20A, RAD9A, SCYL3, CTNNA1, FARP1, ST13, GLUL, UHRF1, EIF2AK1, BAZ1B, MLLT11, MAPK8, CDCA7L, SRP72, VGLL4, GIGYF2, DBN1, TMX2, RAD23B, CDV3, ACADSB, RAD23A, PFKFB2, PABPC4, AHCTF1, RER1, ASAP1, RIMS2, …	622	8246	20581	1.54086	5.36643e-26	2.68321e-26	2.06195e-25
UP_KEYWORDS	Cytoplasm	222	35.6913	2.39084e-12	XRCC2, NAA15, CCT3, MYLIP, CDCA8, CLK3, RAB28, ILK, TLK2, PAN2, KIF5B, STRN3, BYSL, SCYL3, CTNNA1, FARP1, ST13, WDR83, GLUL, DCAF7, EIF2AK1, MLLT11, CDCA7L, MAPK8, SRP72, DBN1, RAD23B, CDV3, PABPC4, AHCTF1, ASAP1, ARF5, DAAM1, ARIH1, NAA50, SPATS2, UNC119, NPLOC4, MOCS2, MAP2K1, SMAD5, RNF207, SMAD2, UPF3A, CBLB, DCP1A, AHSA1, TMOD1, ZAR1, WASF3, CPEB3, WASF2, LATS2, YBX2, FAM168B, ACTR3, ANKRD17…	622	4816	20581	1.52526	8.53539e-10	2.84513e-10	3.27957e-09
UP_KEYWORDS	Alternative splicing	405	65.1125	2.39847e-12	LTBP3, PPP2R5C, RPL15, NAA15, FSTL1, MYLIP, MXI1, WTAP, MED20, INTS9, CLK3, PGAM5, CLK2, ILK, PDHA1, TLK2, CDH23, TADA2A, LIG1, HMG20A, SCYL3, CTNNA1, LPCAT3, WDR92, NPC1, DCAF7, DOC2A, EIF2AK1, F3, MAPK8, VGLL4, TRAPPC3, RAD23B, ACADSB, RAD23A, PABPC4, AHCTF1, RIC3, DAAM1, TMEM128, KBTBD4, GOLPH3L, UNC119, NPLOC4, ESRRA, TCF7, MAP2K1, EME1, KLF11, PCNP, UPF3A, SRSF2, ACAD10, PHF20, FAM168B, RRN3…	622	10587	20581	1.26578	8.56274e-10	2.14068e-10	3.29007e-09
UP_KEYWORDS	Nucleus	236	37.9421	3.76949e-12	XRCC2, PPP2R5C, NAA15, MXI1, WTAP, MED20, INTS9, WDR75, CDCA8, SIN3A, CLK3, CLK2, H2AFX, TLK2, PAN2, TADA2A, BYSL, LIG1, HMG20A, RAD9A, RFC5, WDR83, UHRF1, DCAF7, MSX1, BAZ1B, MLLT11, CDCA7L, MAPK8, VGLL4, NUP43, RAD23B, RAD23A, AHCTF1, CHCHD2, ARIH1, LHX2, CDC40, FBXO3, VEZF1, ESRRA, TCF7, NPLOC4, MAP2K1, KANSL2, EME1, SMAD5, KLF11, SMAD2, PCNP, CDC27, UPF3A, SRSF2, DMTF1, DCP1A, SUPT16H, ABCF2,…	622	5244	20581	1.48911	1.34573e-09	2.69145e-10	5.1707e-09
UP_KEYWORDS	Nucleotide-binding	101	16.2379	1.02452e-09	ATP6AP1, FAM20B, EIF5, CCT3, TPK1, CSNK2A2, DIRAS2, CLK3, RAB28, CLK2, ILK, RALB, STK39, PRKACB, TLK2, KIF5B, LIG1, STK4, RFC5, GLUL, EIF2AK1, BAZ1B, SMARCA5, RAB15, MAPK8, CSNK1G3, RAB10, EP400, GLUD1, PFKFB2, ARF5, ABCA4, RRAGC, QRSL1, CSF1R, MOCS2, MAP2K1, MYO1B, RYK, ATP11B, AK4, ATAD1, TRNT1, ATP2A2, GTF2F2, PRKAR1A, RHOT1, RIT1, ABCF3, ABCF2, RAB5B, PPIP5K2, PIP5K1C, FER, LATS2, ACTR3, LONP…	622	1788	20581	1.86909	3.65753e-07	6.09589e-08	1.40534e-06
UP_KEYWORDS	ATP-binding	78	12.5402	1.65579e-07	ABCF3, ABCF2, FAM20B, ATP6AP1, PPIP5K2, PIP5K1C, FER, CCT3, LATS2, CSNK2A2, ACTR3, TPK1, LONP1, CLK3, CLK2, ILK, EEF2K, STK39, TLK2, PRKACB, CSK, ABCE1, KIF5B, LIG1, NLRP9, CDK9, STK4, RFC5, TOR2A, UBE2N, ACVR2A, GLUL, EIF2AK1, BAZ1B, EIF4A2, RIPK1, EIF4A1, SMARCA5, MAPK8, CSNK1G3, EP400, MELK, ACVR1, UBE2Z, PFKFB2, GLUD1, DCK, MKNK1, ABCA4, QRSL1, TAP1, TOR1A, YES1, CHD4, CSF1R, ACTB, MAP2K1, MY…	622	1391	20581	1.85543	5.91099e-05	8.44448e-06	0.000227125
UP_KEYWORDS	Ubl conjugation	87	13.9871	1.53889e-06	CAST, CPEB3, FER, CCT3, MYLIP, WDR75, CDCA8, SIN3A, INSIG1, RPN1, PSMD3, H2AFX, RNF34, FGF2, RAP2A, DDB1, G3BP2, CDK9, GAN, CTNNA1, SENP2, UBE2N, GLUL, JOSD1, UHRF1, MSX1, POGK, BAZ1B, BNIP1, RIPK1, MLLT11, TOMM20, TXNRD1, SRP72, WIZ, DPF2, ZMYND11, MEAF6, MCL1, RAD23A, ELK1, KCNA5, RIC3, DAZAP2, ZMYND8, ZFP36L1, SF3B1, MORC3, SORBS2, CSDE1, NEDD4L, GFI1, ETV5, BAZ2A, SCN5A, CHD4, CSF1R, MAFG, AC…	622	1705	20581	1.68838	0.000549232	6.86705e-05	0.00211088
UP_KEYWORDS	Prenylation	19	3.05466	3.45647e-06	RAB2A, RAP2A, RAP2C, RAB5B, CENPE, NRAS, DIRAS2, RAB30, PRICKLE1, RAB28, RRAS2, RAB22A, PTP4A2, RALB, RAB15, RAB6A, RAB10, RHOF, INPP5B	622	168	20581	3.74214	0.0012332	0.000137097	0.00474115
UP_KEYWORDS	Protein transport	41	6.59164	3.92976e-06	COPA, SLC7A6OS, RAB5B, SNX16, EIF5A, AHCTF1, GPM6B, ARF5, LMAN2, SEC16B, MIA3, STX18, SEH1L, TAP1, RAB6A, VPS16, TNPO1, SEC61A2, NMD3, RAB2A, SEC23A, UNC119, SNX25, STXBP1, KIF18A, LIN7C, TIMM21, TIMM8B, SENP2, GOLPH3, RAB22A, DENND4C, SDCCAG3, TOMM20, RAB15, GOSR2, VAMP3, YIPF5, RAB10, NUP43, UBAP1	622	610	20581	2.22398	0.00140194	0.000140283	0.00539033
UP_KEYWORDS	Kinase	46	7.3955	6.06082e-06	STRAP, PFKFB2, FAM20B, DCK, PPIP5K2, MKNK1, PIP5K1C, FER, LATS2, CSNK2A2, TPK1, CLK3, CLK2, PRKRA, ILK, EEF2K, STK39, TLK2, PRKACB, CSK, YES1, CSF1R, MAP2K1, RYK, NLK, PDK3, CDK9, RAF1, NADK, AK4, STK4, WDR83, ACVR2A, EIF2AK1, BAZ1B, RIPK1, PRKAR1A, JAK1, MAPK8IP3, CDK2AP2, MAPK8, CSNK1G3, BMPR1B, MELK, BMPR1A, ACVR1	622	735	20581	2.07084	0.00216138	0.000196682	0.00831333
UP_KEYWORDS	Coiled coil	132	21.2219	9.87306e-06	GRPEL2, TUFT1, TRMT2A, CAPZA1, NAA15, MXI1, WTAP, IQGAP1, VCL, ACBD3, SIN3A, TBC1D14, RPN1, TLK2, PABPN1, KIF5B, POLG, STRN3, LIG1, RAI14, HMG20A, COLEC12, STK4, ST13, UHRF1, EIF2AK1, BAZ1B, FNBP1L, CLIP1, VAMP3, SRP72, GIGYF2, DBN1, EP400, MEAF6, ARPP21, STX7, ARF5, RIMS2, DAAM1, RIC3, TMCC3, ZMYND8, TMCC1, TTC3, PDXDC1, MIA3, DOCK1, STX18, FBXO3, VEZF1, MAFG, MAP2K1, CASC4, SNW1, RNF207, CASC3,…	622	3036	20581	1.43863	0.0035185	0.000293682	0.0135421
UP_KEYWORDS	RNA-binding	42	6.75241	1.34019e-05	CPEB3, TRMT2A, RBM4, PABPC4, EIF5A, YBX2, ZFP36L1, ANKRD17, PARN, MORC3, PRKRA, CSDE1, PPIL4, DAZL, TNRC6B, BAZ2A, PABPN1, RAD51AP1, NUDT4, IREB2, GRSF1, G3BP2, SF1, ELAVL1, CASC3, ZFR, YTHDF3, TRNT1, UPF3A, SRSF2, PAPOLA, HNRNPUL1, POLDIP3, SFPQ, EIF4A2, EIF4A1, CIRBP, CELF1, AHCYL1, ESRP2, TFB1M, PAPOLG	622	665	20581	2.0898	0.00477309	0.000367972	0.0183819
UP_KEYWORDS	Host-virus interaction	28	4.50161	4.77554e-05	ZMYND11, RAD23A, UNG, WASF2, TSPAN7, ANKRD17, MORC3, TAP1, PSMB2, SHC1, H2AFX, NEDD4L, RAB6A, TNPO1, PILRA, ABCE1, DDB1, YWHAB, SNW1, YWHAE, UBN1, STAT3, VDAC1, WDR48, NPC1, HDAC1, EIF4A2, EIF4A1	622	385	20581	2.40643	0.0169046	0.00121705	0.0654864
UP_KEYWORDS	Transferase	79	12.701	0.000147431	FAM20B, TRMT2A, PPIP5K2, PIP5K1C, FER, LATS2, CSNK2A2, TPK1, CLK3, CLK2, ST3GAL6, ILK, EEF2K, RPN1, STK39, TLK2, PRKACB, CSK, GPT2, ZDHHC3, POLG, PAPD7, CDK9, CHPT1, LPCAT3, STK4, PARP16, UBE2N, WDR83, ACVR2A, EIF2AK1, BAZ1B, RIPK1, PCMTD1, MTAP, CDK2AP2, MAPK8, CSNK1G3, TFB1M, EXT2, MELK, ACVR1, UBE2Z, STRAP, PFKFB2, DCK, CERS5, MKNK1, TKTL1, ARIH1, CDYL, NAA50, GNPTAB, PRKRA, NEDD4L, YES1, CSF1…	622	1708	20581	1.53044	0.0512753	0.00350296	0.202042
UP_KEYWORDS	Chromatin regulator	22	3.53698	0.000181975	MEAF6, ZMYND11, RBL2, KANSL2, JARID2, HMG20A, DEK, PHF20, DPPA3, UBN1, UHRF1, HDAC1, PHF13, SMARCC2, SMARCA5, DNMT1, USP22, TLK2, ASF1B, BAZ2A, EP400, CHD4	622	287	20581	2.53639	0.0629054	0.00405246	0.249328
UP_KEYWORDS	Methylation	52	8.36013	0.000183584	COPA, CPEB3, PIP5K1C, ANKRD17, DIRAS2, RAB28, RALB, RAB6A, PPP1R14C, PPP4C, RHOF, FGF2, API5, PABPN1, RAP2A, RAP2C, KIF5B, CHTF8, BYSL, G3BP2, SF1, EIF4G2, RRAS2, IGF2R, RAB15, OSBPL10, GIGYF2, WIZ, ARPP21, PABPC4, MIA3, CDYL, RPIA, SCN5A, INPP5B, ACTB, CS, ELAVL1, RAF1, CENPE, NRAS, SLC25A13, RAB30, PRICKLE1, HDAC1, ILF2, HNRNPUL1, POLDIP3, SFPQ, DCP1A, PTP4A2, DNMT1	622	1001	20581	1.71888	0.0634436	0.0038482	0.25153
UP_KEYWORDS	Initiation factor	9	1.44695	0.000332886	EIF4G2, EIF4EBP2, EIF2AK1, RRN3, EIF4A2, EIF5, EIF4A1, EIF1, MTIF3	622	58	20581	5.13441	0.112068	0.00658158	0.455656
UP_KEYWORDS	Isopeptide bond	56	9.00322	0.000346639	CAST, CCT3, WDR75, ANK3, INSIG1, RPN1, PSMD3, H2AFX, FGF2, ZCCHC3, LIG1, G3BP2, UBE2N, UHRF1, MSX1, POGK, BAZ1B, TOMM20, SRP72, WIZ, DPF2, MEAF6, ZMYND11, MCL1, RAD23A, ELK1, KCNA5, RIC3, ZMYND8, SF3B1, MORC3, CSDE1, BAZ2A, ETV5, CHD4, MAFG, ACTB, ESRRA, MYO1B, HMBOX1, KIF18A, CENPE, SNW1, SAP30BP, ATAD1, VDAC1, PAPOLA, ATP2A2, HDAC1, HNRNPUL1, SFPQ, POLDIP3, SMARCC2, SUPT16H, DNMT1, AHSA1	622	1132	20581	1.63688	0.116418	0.00649313	0.47444
UP_KEYWORDS	Cell cycle	37	5.94855	0.000366001	ZMYND11, RABGAP1, TIPIN, AHCTF1, CCNG1, WTAP, LATS2, CSNK2A2, CDCA8, SEH1L, CDC40, RALB, H2AFX, TLK2, PDS5B, RBL2, POGZ, LIG1, DLGAP5, CHTF8, ARPP19, PAPD7, CENPE, BIRC5, PCNP, CDC27, TTC19, UHRF1, DMTF1, PHF13, SDCCAG3, CDK2AP1, CDCA7L, USP22, NUP43, MELK, BLCAP	622	650	20581	1.88349	0.122507	0.006513	0.500878
UP_KEYWORDS	ER-Golgi transport	11	1.76849	0.000539817	SEC23A, RAB2A, SEC16B, COPA, MIA3, BNIP1, STX18, YIPF5, RAB6A, ARF5, TRAPPC3	622	94	20581	3.87205	0.175326	0.00913736	0.737933
UP_KEYWORDS	GTP-binding	23	3.69775	0.000780204	RAB2A, RAP2A, RAP2C, RAB5B, GLUD1, EIF5, AK4, ARF5, RRAGC, NRAS, DIRAS2, RAB30, RAB28, RRAS2, RAB22A, RALB, RHOT1, RAB15, RIT1, RAB6A, RAB10, RHOF, NKIRAS2	622	343	20581	2.21876	0.243189	0.0125857	1.06492
UP_KEYWORDS	Cytoskeleton	54	8.68167	0.00116374	XRCC2, WASF3, WASF2, CAPZA1, FER, LATS2, VCL, ACTR3, DCAF12, CDCA8, ANK3, DYNLL2, RAB28, MAP1LC3B, MSN, TLK2, PPP4C, RHOF, KIF5B, INPPL1, TBCE, RAI14, GAN, CTNNA1, MAD2L1BP, FNBP1L, MLLT11, SDCBP, OSBPL10, CLIP1, MAP6D1, RABGAP1, PLEK2, ARHGAP35, RDX, DAAM1, FBF1, EZR, TOR1A, YES1, CHD4, ACTB, UNC119, MAP2K1, SWAP70, DLGAP5, KIF18A, BIRC5, CENPE, DNMBP, TTC19, CDC42SE2, SPTBN1, TMOD1	622	1138	20581	1.5701	0.34012	0.0179115	1.58455
UP_KEYWORDS	Chaperone	16	2.57235	0.00119776	ABCE1, GRPEL2, P4HB, NPLOC4, GRPEL1, FKBP5, TBCE, CCT3, NDUFAF1, TIMM8B, ST13, HSP90B1, TOR1A, BAG2, ASF1B, AHSA1	622	201	20581	2.6339	0.348095	0.0176694	1.63052
UP_KEYWORDS	mRNA processing	22	3.53698	0.00122154	PAN2, PABPN1, STRAP, RBM4, SF1, GRSF1, SNW1, CASC3, WTAP, SF3A3, WDR83, ZFP36L1, SRSF2, SF3B1, PAPOLA, SFPQ, CDC40, CELF1, ESRP2, PAPOLG, CSTF1, TSEN34	622	332	20581	2.19261	0.353613	0.0173028	1.66264
UP_KEYWORDS	Ubl conjugation pathway	36	5.78778	0.00156314	RAD23B, UBE2Z, UBE2V1, SAE1, MYLIP, CBLL1, TTC3, KLHL8, ARIH1, DCAF12, KLHL25, MAP1LC3B, RNF38, FBXL14, FBXO3, NEDD4L, RNF149, RNF34, FBXO21, NPLOC4, DDB1, GAN, UBE2Q1, CDC27, WDR48, SENP2, UBE2N, RNF114, UHRF1, JOSD1, CBLB, DCAF7, WSB2, USP46, USP22, KCTD13	622	680	20581	1.75174	0.427922	0.0212509	2.12299
UP_KEYWORDS	Serine/threonine-protein kinase	24	3.85852	0.00202591	MAP2K1, NLK, RAF1, CDK9, MKNK1, STK4, LATS2, CSNK2A2, ACVR2A, EIF2AK1, CLK3, CLK2, RIPK1, ILK, EEF2K, MAPK8, STK39, PRKACB, CSNK1G3, TLK2, BMPR1B, MELK, ACVR1, BMPR1A	622	393	20581	2.02067	0.515183	0.0264579	2.74344
UP_KEYWORDS	Repressor	32	5.14469	0.00218506	ZMYND11, CPEB3, ARHGAP35, MXI1, CBFA2T2, ZNF706, SIN3A, CDYL, HEY2, ANP32A, HBP1, BAZ2A, MAFG, TCF7, RBL2, JARID2, HMBOX1, KLF11, SF1, BIRC5, SAP30BP, EIF4G2, UHRF1, MSX1, HDAC1, HNRNPUL1, SFPQ, NCOA5, DR1, CIRBP, DNMT1, CDCA7L	622	592	20581	1.78856	0.542015	0.0275046	2.95596
UP_KEYWORDS	Mitochondrion	52	8.36013	0.00226249	GRPEL2, GRPEL1, ACADSB, ELAC2, MCL1, STAR, GLUD1, UNG, MRPS10, ECHDC2, CHCHD2, COX7A2L, NDUFAF1, MTIF3, MTFR1, GLS2, QRSL1, ACBD3, LONP1, PGAM5, PARG, SHC1, SLC25A44, LETMD1, SLC25A26, PDHA1, HADH, TMEM14C, ABCE1, POLG, ALDH5A1, PDK3, CS, GRSF1, RAF1, CBR4, AK4, TIMM21, TIMM8B, VDAC1, TTC19, TRNT1, SLC25A30, NFU1, GLUL, SLC25A13, BNIP1, GOLPH3, TOMM20, MRPL49, RHOT1, TFB1M	622	1119	20581	1.53762	0.55453	0.0274985	3.05922
UP_KEYWORDS	Golgi apparatus	40	6.43087	0.00299547	GNPTG, COPA, FAM20B, SORL1, CLSTN1, RER1, ARF5, LMAN2, SLC35A1, RIC3, SEC16B, ACBD3, GNPTAB, STX18, ANK3, TBC1D14, GOLPH3L, ST3GAL6, RAB6A, INPP5B, ZFYVE1, RAB2A, SEC23A, ZDHHC3, TMBIM4, ATP11B, SCYL3, CHPT1, GLCE, DNMBP, NRAS, RAB30, GOLPH3, CSGALNACT2, GOSR2, YIPF5, RAB10, EXT2, TRAPPC3, MAP6D1	622	812	20581	1.62997	0.65733	0.0350699	4.03155
UP_KEYWORDS	Transport	81	13.0225	0.00409274	COPA, STAR, RAB5B, ATP6AP1, SORL1, EIF5A, SLC35A1, SLC1A5, TMEM109, SLC16A1, SEH1L, DYNLL2, VPS16, SLC25A26, RAB6A, SEC23A, G3BP2, STXBP1, CYB5A, SLC3A1, TIMM21, TIMM8B, SENP2, SLC25A30, ATP6V1C1, BNIP1, IGF2R, TOMM20, SDCCAG3, CLIP1, OSBPL10, RAB15, MFSD10, TXNRD1, VAMP3, RAB10, NUP43, TRAPPC3, UBAP1, SLC7A6OS, SNX16, AHCTF1, GPM6B, KCNA5, ARF5, LMAN2, ATP6V1B2, ABCA4, SEC16B, ZFP36L1, MIA3, OAZ…	622	1978	20581	1.35499	0.768715	0.0461313	5.47024
UP_KEYWORDS	Translation regulation	10	1.60772	0.0045027	ZNF706, EIF4G2, EIF4EBP2, KLHL25, CPEB3, POLDIP3, MKNK1, DAZL, CASC3, TNRC6B	622	105	20581	3.15128	0.800331	0.0491003	6.00262
UP_KEYWORDS	mRNA transport	10	1.60772	0.00479253	ZFP36L1, SENP2, UPF3A, SEH1L, POLDIP3, G3BP2, AHCTF1, EIF5A, CASC3, NUP43	622	106	20581	3.12155	0.820045	0.0506437	6.37731
UP_KEYWORDS	DNA damage	21	3.37621	0.00534262	RAD23B, RAD51AP1, XRCC2, RAD23A, UNG, DDB1, LIG1, EME1, TIPIN, CDK9, RAD9A, TTC5, UBE2N, UHRF1, BAZ1B, SFPQ, SUPT16H, H2AFX, PSME4, TLK2, ALKBH2	622	352	20581	1.97403	0.852279	0.0546953	7.08466
UP_KEYWORDS	Proto-oncogene	16	2.57235	0.00554083	ELAC2, AKIP1, RAF1, DEK, FER, MXI1, SS18, NRAS, NCOA4, BTG1, RRAS2, MLLT11, LETMD1, YES1, CRK, CSF1R	622	236	20581	2.24328	0.862424	0.0550976	7.33833
UP_KEYWORDS	Tyrosine-protein kinase	10	1.60772	0.00684785	CLK3, BAZ1B, MAP2K1, CLK2, RYK, JAK1, FER, YES1, CSK, CSF1R	622	112	20581	2.95432	0.913973	0.0658716	8.99497
UP_KEYWORDS	Disease mutation	98	15.7556	0.00927254	GNPTG, STAR, TSPAN7, JAG1, MXI1, VCL, TPK1, SLC16A1, PDHA1, SLC25A26, HADH, GPT2, CDH23, PABPN1, POLG, GNS, NFU1, NPC1, GLUL, MSX1, CSTB, SRP72, PMP22, GIGYF2, EXT2, ACADSB, ELAC2, GLUD1, ATP6V1B2, ABCA4, TIMP3, RRAGC, QRSL1, PRKRA, CSF1R, UNC119, P4HB, MOCS2, MAP2K1, KLF11, TRNT1, ATF6, SLC25A13, ATP2A2, PRICKLE1, PRKAR1A, DNMT1, GOSR2, RIT1, COPA, SORL1, PIP5K1C, RFXANK, LONP1, PARN, RSPRY1, PE…	622	2550	20581	1.27163	0.964054	0.0859636	11.9958
UP_KEYWORDS	Nonsense-mediated mRNA decay	5	0.803859	0.0107096	UPF3A, PARN, DCP1A, PNRC2, CASC3	622	29	20581	5.7049	0.978591	0.0962084	13.7307
UP_KEYWORDS	WD repeat	17	2.73312	0.0116934	PAN2, COPA, STRAP, STRN3, WDR92, WDR48, WDR83, WDR75, DCAF12, DCAF7, SEH1L, GNB1, WSB2, CDC40, NUP43, CSTF1, WDR20	622	281	20581	2.00179	0.984992	0.102077	14.9001
UP_KEYWORDS	Translocation	8	1.28617	0.0134653	SENP2, SEH1L, AHCTF1, EIF5A, NUP43, TIMM21, TIMM8B, SEC61A2	622	84	20581	3.15128	0.992091	0.113961	16.9692
UP_KEYWORDS	SH3 domain	14	2.2508	0.0138816	MIA3, TJP1, DOCK1, FNBP1L, SORBS2, SLA2, MPP5, ASAP1, MPP7, DLG5, YES1, CSK, CRK, DNMBP	622	215	20581	2.1546	0.993197	0.114602	17.4486
UP_KEYWORDS	Cell division	21	3.37621	0.0144822	PDS5B, POGZ, LIG1, TIPIN, PAPD7, ARPP19, AHCTF1, BIRC5, CENPE, CCNG1, CDC27, LATS2, TTC19, CDCA8, SEH1L, PHF13, CDC40, RALB, SDCCAG3, CDCA7L, NUP43	622	388	20581	1.79087	0.994527	0.116619	18.1355
UP_KEYWORDS	Manganese	13	2.09003	0.0150095	NUDT4, FAM20B, PAPD7, CHPT1, ACVR2A, PAPOLA, PPP4C, CSK, PAPOLG, BMPR1B, EXT2, ACVR1, BMPR1A	622	194	20581	2.21727	0.995479	0.117996	18.7343
UP_KEYWORDS	Endoplasmic reticulum	46	7.3955	0.0152225	ATG14, TMX3, CLSTN1, EIF5A, CERS5, LMAN2, RIC3, TMCC1, SEC16B, MIA3, TMEM109, STX18, CERS2, SQSTM1, TOR1A, TAP1, INSIG1, ANP32A, RPN1, ZFYVE1, SEC61A2, MEST, SEC23A, RAB2A, P4HB, NPLOC4, ATP11B, CYB5A, LPCAT3, SACM1L, PARP16, TOR2A, ATF6, HSP90B1, BNIP1, ATP2A2, SDCBP, AHCYL1, YIPF5, SRP72, RAB10, EXT2, AHSA1, TRAPPC3, SSR3, RETSAT	622	1067	20581	1.42649	0.995815	0.117026	18.9751
UP_KEYWORDS	SH2 domain	9	1.44695	0.0165733	INPPL1, SLA2, JAK1, SHC1, FER, YES1, CSK, CRK, STAT3	622	108	20581	2.75737	0.997436	0.12417	20.4863
UP_KEYWORDS	DNA repair	17	2.73312	0.0168555	RAD23B, RAD51AP1, XRCC2, RAD23A, UNG, DDB1, LIG1, EME1, CDK9, TTC5, UBE2N, UHRF1, SFPQ, SUPT16H, H2AFX, PSME4, ALKBH2	622	293	20581	1.91981	0.997686	0.123596	20.7988
UP_KEYWORDS	Protein biosynthesis	11	1.76849	0.0171247	QRSL1, EIF4G2, EIF4EBP2, EIF2AK1, RRN3, EIF4A2, EIF5, EIF4A1, EIF5A, EIF1, MTIF3	622	152	20581	2.39456	0.997901	0.122959	21.0958
UP_KEYWORDS	Activator	31	4.98392	0.0174997	MEAF6, CPEB3, RBM4, CHCHD2, ELK1, MED20, RFXANK, BZW1, LHX2, RTF1, ZNF750, VEZF1, TCF7, CEBPG, ZFX, KLF11, PHF11, STAT3, ATF6, SS18, ILF2, HNRNPUL1, DMTF1, NCOA4, SFPQ, NCOA5, PNRC2, DNMT1, CIRBP, CELF1, USP22	622	661	20581	1.5518	0.998169	0.123051	21.5077
UP_KEYWORDS	Wnt signaling pathway	12	1.92926	0.0217555	CSNK2A2, SENP2, TCF7, SFRP1, RYK, NLK, HMGXB4, RTF1, CTNND1, HBP1, MCC, CSNK1G3	622	181	20581	2.19371	0.999611	0.148072	26.0451
UP_KEYWORDS	Lipoprotein	37	5.94855	0.0273223	RAB5B, ADORA2B, RPL15, ARF5, KCNA5, VCL, DIRAS2, RAB28, MAP1LC3B, RALB, RAB6A, PRKACB, TECTB, YES1, INPP5B, RHOF, RAB2A, RAP2A, ZDHHC3, RAP2C, SLA2, CENPE, SCYL3, RGS16, NRAS, RAB30, PRICKLE1, CDC42SE2, F3, RRAS2, RAB22A, PTP4A2, PCMTD1, RAB15, RAB10, TRAPPC3, MAP6D1	622	852	20581	1.43694	0.999949	0.179463	31.6136
UP_KEYWORDS	Endosome	23	3.69775	0.0356799	RAP2A, RAP2C, STX7, RAB5B, SNX25, SORL1, SNX16, ATP11B, SUN2, WDR48, PLEKHB2, MTMR2, NPC1, TMEM9B, SQSTM1, GOLPH3, RAB22A, PTP4A2, SDCCAG3, VPS16, RAB10, INPP5B, UBAP1	622	481	20581	1.58219	0.999998	0.224559	39.2478
UP_KEYWORDS	Epilepsy	9	1.44695	0.0387482	CNNM2, ATP2A2, PRICKLE1, POLG, SLC12A5, CSTB, STXBP1, GOSR2, EXT2	622	127	20581	2.34485	0.999999	0.237621	41.8464
UP_KEYWORDS	Zellweger syndrome	3	0.482315	0.0491091	PEX2, PEX12, PEX10	622	12	20581	8.27211	1	0.287653	49.8792
UP_KEYWORDS	mRNA splicing	14	2.2508	0.0527344	STRAP, RBM4, SF1, SNW1, CASC3, WTAP, SF3A3, WDR83, SRSF2, SF3B1, SFPQ, CDC40, CELF1, ESRP2	622	260	20581	1.78168	1	0.30104	52.4378
UP_KEYWORDS	Neuropathy	7	1.1254	0.0547465	MTMR2, POLG, PDK3, FBLN5, DNMT1, GAN, PMP22	622	90	20581	2.57354	1	0.306117	53.805
UP_KEYWORDS	Transit peptide	24	3.85852	0.0576885	GRPEL2, ACADSB, GRPEL1, ELAC2, STAR, ALDH5A1, GLUD1, PDK3, CS, GRSF1, ECHDC2, COX7A2L, MTIF3, NDUFAF1, TIMM21, TTC19, MTFR1, GLS2, TRNT1, NFU1, LONP1, PDHA1, TFB1M, HADH	622	536	20581	1.48157	1	0.315317	55.7387
UP_KEYWORDS	Nuclear pore complex	5	0.803859	0.0635986	SENP2, SEH1L, AHCTF1, EIF5A, NUP43	622	50	20581	3.30884	1	0.337383	59.3984
UP_KEYWORDS	DNA replication	7	1.1254	0.0649055	RFC5, GINS2, POLG, LIG1, CHTF8, SUPT16H, ORC2	622	94	20581	2.46403	1	0.338377	60.1688
UP_KEYWORDS	TPR repeat	10	1.60772	0.0668452	ST13, FKBP5, NAA15, SRP72, TTC16, TTC5, CDC27, TTC3, TTC4, TTC19	622	167	20581	1.98134	1	0.342048	61.2873
UP_KEYWORDS	Cell projection	30	4.82315	0.0732129	CLUAP1, PLEK2, CPEB3, WASF2, CLSTN1, PIP5K1C, ARHGAP35, FER, DAAM1, FAM168B, ACTR3, EZR, RAB28, SORBS2, ANK3, TOR1A, ILK, MSN, INPPL1, SWAP70, KIF18A, SCYL3, UBE2Q1, FARP1, CDC42SE2, RAB22A, CLIP1, MCC, RAB10, DBN1	622	721	20581	1.37677	1	0.363892	64.7578
UP_KEYWORDS	Peroxisome biogenesis disorder	3	0.482315	0.0736495	PEX2, PEX12, PEX10	622	15	20581	6.61768	1	0.360922	64.9849
UP_KEYWORDS	Magnesium	24	3.85852	0.0740429	NUDT4, POLG, NLK, LIG1, EME1, ATP11B, PAPD7, TKTL1, STK4, CHPT1, LATS2, TRNT1, ACVR2A, PAPOLA, PARN, ATP2A2, JAK1, BMPR1B, PAPOLG, CSK, INPP5B, ALKBH2, ACVR1, BMPR1A	622	552	20581	1.43863	1	0.357863	65.1883
UP_KEYWORDS	Proteasome	5	0.803859	0.0754757	RAD23B, RAD23A, PSMB2, PSMD3, PSME4	622	53	20581	3.12155	1	0.358982	65.92
UP_KEYWORDS	Mucolipidosis	2	0.321543	0.0878207	GNPTG, GNPTAB	622	3	20581	22.0589	1	0.401144	71.6588
UP_KEYWORDS	Calmodulin-binding	9	1.44695	0.0898996	TJP1, ARPP21, MYO1B, STRN3, EEF2K, SPTBN1, SCN5A, IQGAP1, MAP6D1	622	152	20581	1.95918	1	0.403918	72.5321
UP_SEQ_FEATURE	mutagenesis site	107	17.2026	1.48957e-06	RBM4, EIF5A, MYLIP, IQGAP1, CDCA8, PGAM5, ILK, INSIG1, RALB, H2AFX, TLK2, PPP4C, RNF34, PAN2, PABPN1, RAD9A, SCYL3, CDO1, STK4, NPC1, UHRF1, MAD2L1BP, BAZ1B, FNBP1L, SMARCA5, CELF1, MAPK8, TFB1M, TRAPPC3, MAP6D1, MCL1, GLUD1, ELK1, KCNA5, DAAM1, ABCA4, ARIH1, DOCK1, PRKRA, MAFG, ESRRA, MAP2K1, SMAD5, SMAD2, CASC3, ATF6, CBLB, HDAC1, PRICKLE1, SFRP1, DCP1A, PNRC2, RHOT1, DNMT1, RIT1, PLEKHA1, RAB5…	619	2191	20063	1.58288	0.00245923	0.00245923	0.00250401
UP_SEQ_FEATURE	short sequence motif:Effector region	15	2.41158	2.59923e-06	RAB2A, NRAS, RAP2A, RAP2C, RAB30, DIRAS2, RAB5B, RAB28, RRAS2, RAB22A, RALB, RAB6A, RAB10, RHOF, NKIRAS2	619	101	20063	4.81366	0.00428732	0.00214596	0.00436936
UP_SEQ_FEATURE	nucleotide phosphate-binding region:ATP	50	8.03859	0.000820542	FER, LATS2, CSNK2A2, LONP1, CLK3, CLK2, ILK, EEF2K, STK39, PRKACB, TLK2, CSK, KIF5B, NLRP9, CDK9, STK4, RFC5, TOR2A, ACVR2A, EIF2AK1, EIF4A2, RIPK1, EIF4A1, SMARCA5, MAPK8, CSNK1G3, EP400, MELK, ACVR1, PFKFB2, DCK, MKNK1, TOR1A, TAP1, YES1, CHD4, CSF1R, MAP2K1, RYK, NLK, PDK3, KIF18A, RAF1, CENPE, AK4, ATAD1, GTF2F2, JAK1, BMPR1B, BMPR1A	619	994	20063	1.63038	0.742546	0.363839	1.37046
UP_SEQ_FEATURE	domain:Protein kinase	29	4.66238	0.000940955	MKNK1, FER, LATS2, CSNK2A2, CLK3, CLK2, ILK, STK39, PRKACB, TLK2, CSK, YES1, CSF1R, MAP2K1, RYK, NLK, RAF1, CDK9, SCYL3, STK4, ACVR2A, EIF2AK1, RIPK1, MAPK8, CSNK1G3, BMPR1B, MELK, BMPR1A, ACVR1	619	478	20063	1.96642	0.789049	0.322288	1.57008
UP_SEQ_FEATURE	binding site:ATP	32	5.14469	0.00121484	MKNK1, FER, LATS2, CSNK2A2, CLK3, CLK2, ILK, STK39, PRKACB, TLK2, CSK, YES1, CSF1R, MAP2K1, RYK, NLK, PDK3, LIG1, CDK9, RAF1, STK4, ACVR2A, HSP90B1, EIF2AK1, RIPK1, JAK1, MAPK8, CSNK1G3, BMPR1B, MELK, BMPR1A, ACVR1	619	558	20063	1.85875	0.865925	0.330933	2.02272
UP_SEQ_FEATURE	lipid moiety-binding region:S-geranylgeranyl cysteine	11	1.76849	0.00184803	RAB2A, RAB30, DIRAS2, RAP2C, RAB5B, RAB22A, RALB, RAB15, RAB6A, RAB10, RHOF	619	108	20063	3.30122	0.953001	0.399266	3.06166
UP_SEQ_FEATURE	splice variant	273	43.8907	0.00338876	LTBP3, TRMT2A, PPP2R5C, NAA15, MYLIP, WTAP, MXI1, CLK3, PGAM5, RAB28, CLK2, GAB1, TLK2, GPT2, CDH23, PAN2, STRN3, HMG20A, COLEC12, SCYL3, CTNNA1, FARP1, PARP16, EIF2AK1, BAZ1B, RAB15, CDCA7L, MAPK8, VGLL4, EXT2, DBN1, GIGYF2, TMX2, CDV3, PFKFB2, TMX3, PABPC4, AHCTF1, ASAP1, RIMS2, RIC3, ANGEL2, DAAM1, TMEM128, QRSL1, NAA50, LETMD1, FBXO3, UNC119, ESRRA, TCF7, NPLOC4, ABR, KANSL2, EME1, RNF207, SM…	619	7760	20063	1.14027	0.996343	0.551385	5.54659
UP_SEQ_FEATURE	nucleotide phosphate-binding region:GTP	20	3.21543	0.00368684	RAB2A, RAP2A, RAP2C, RAB5B, EIF5, ARF5, RRAGC, NRAS, DIRAS2, RAB30, RAB28, RRAS2, RAB22A, RALB, RAB15, RIT1, RAB6A, RAB10, RHOF, NKIRAS2	619	310	20063	2.09109	0.99777	0.533828	6.02038
UP_SEQ_FEATURE	zinc finger region:PHD-type	7	1.1254	0.00509771	ZMYND11, UHRF1, BAZ1B, PHF13, PHF20, BAZ2A, ZMYND8	619	52	20063	4.36315	0.999786	0.608854	8.23271
UP_SEQ_FEATURE	lipid moiety-binding region:S-farnesyl cysteine	7	1.1254	0.00733424	NRAS, RAP2A, PRICKLE1, RAB28, RRAS2, PTP4A2, CENPE	619	56	20063	4.05149	0.999995	0.703829	11.6396
UP_SEQ_FEATURE	domain:SH2	9	1.44695	0.00957147	INPPL1, SLA2, JAK1, SHC1, FER, YES1, CSK, CRK, STAT3	619	96	20063	3.03862	1	0.764315	14.9284
UP_SEQ_FEATURE	active site:Proton acceptor	33	5.30547	0.0100005	ACADSB, UNG, MKNK1, FER, LATS2, CSNK2A2, CLK3, CLK2, STK39, PRKACB, TLK2, CSK, YES1, CSF1R, MAP2K1, ALDH5A1, RYK, NLK, RAF1, CDK9, CBR4, STK4, ACVR2A, EIF2AK1, RIPK1, JAK1, TXNRD1, MAPK8, CSNK1G3, BMPR1B, MELK, BMPR1A, ACVR1	619	672	20063	1.59166	1	0.749551	15.5457
UP_SEQ_FEATURE	repeat:WD 4	16	2.57235	0.0129436	COPA, STRAP, STRN3, WDR92, WDR48, WDR83, WDR75, DCAF12, DCAF7, SEH1L, GNB1, WSB2, CDC40, NUP43, CSTF1, WDR20	619	255	20063	2.03369	1	0.809209	19.6686
UP_SEQ_FEATURE	domain:FERM	6	0.96463	0.0170484	EZR, JAK1, RDX, MSN, MYLIP, FARP1	619	49	20063	3.96881	1	0.868702	25.1036
UP_SEQ_FEATURE	repeat:TPR 3	11	1.76849	0.0179046	ST13, TMEM242, FKBP5, NAA15, SRP72, TTC16, TTC5, CDC27, TTC3, TTC4, TTC19	619	150	20063	2.37688	1	0.863437	26.1927
UP_SEQ_FEATURE	domain:UBA 2	3	0.482315	0.0179492	RAD23B, RAD23A, UBAP1	619	7	20063	13.8908	1	0.846064	26.249
UP_SEQ_FEATURE	domain:GS	3	0.482315	0.0179492	BMPR1B, ACVR1, BMPR1A	619	7	20063	13.8908	1	0.846064	26.249
UP_SEQ_FEATURE	domain:UBA 1	3	0.482315	0.0179492	RAD23B, RAD23A, UBAP1	619	7	20063	13.8908	1	0.846064	26.249
UP_SEQ_FEATURE	repeat:WD 3	16	2.57235	0.0200774	COPA, STRAP, STRN3, WDR92, WDR48, WDR83, WDR75, DCAF12, DCAF7, SEH1L, GNB1, WSB2, CDC40, NUP43, CSTF1, WDR20	619	269	20063	1.92785	1	0.860835	28.8903
UP_SEQ_FEATURE	topological domain:Lumenal	23	3.69775	0.0230096	ZDHHC3, TMX3, CASC4, CERS5, LMAN2, RIC3, GLCE, ATF6, BNIP1, ATP2A2, CERS2, IGF2R, ST3GAL6, INSIG1, CSGALNACT2, TAP1, RPN1, YIPF2, YIPF5, CTNS, EXT2, SEC61A2, SSR3	619	450	20063	1.65661	1	0.882079	32.3839
UP_SEQ_FEATURE	repeat:WD 1	16	2.57235	0.0260611	COPA, STRAP, STRN3, WDR92, WDR48, WDR83, WDR75, DCAF12, DCAF7, SEH1L, GNB1, WSB2, CDC40, NUP43, CSTF1, WDR20	619	278	20063	1.86544	1	0.899478	35.8477
UP_SEQ_FEATURE	repeat:WD 2	16	2.57235	0.0260611	COPA, STRAP, STRN3, WDR92, WDR48, WDR83, WDR75, DCAF12, DCAF7, SEH1L, GNB1, WSB2, CDC40, NUP43, CSTF1, WDR20	619	278	20063	1.86544	1	0.899478	35.8477
UP_SEQ_FEATURE	zinc finger region:RING-type	14	2.2508	0.0264259	LNX2, RNF207, CBLL1, MYLIP, TTC3, RNF114, UHRF1, CBLB, PEX2, RSPRY1, RNF38, RNF10, RNF34, PEX10	619	230	20063	1.9729	1	0.89068	36.2504
UP_SEQ_FEATURE	domain:W2	3	0.482315	0.0295408	BZW1, EIF4G2, EIF5	619	9	20063	10.804	1	0.90561	39.5938
UP_SEQ_FEATURE	repeat:TPR 2	11	1.76849	0.0308497	ST13, TMEM242, FKBP5, NAA15, SRP72, TTC16, TTC5, CDC27, TTC3, TTC4, TTC19	619	164	20063	2.17397	1	0.905053	40.9489
UP_SEQ_FEATURE	repeat:TPR 1	11	1.76849	0.0308497	ST13, TMEM242, FKBP5, NAA15, SRP72, TTC16, TTC5, CDC27, TTC3, TTC4, TTC19	619	164	20063	2.17397	1	0.905053	40.9489
UP_SEQ_FEATURE	compositionally biased region:Ser-rich	22	3.53698	0.0323495	ARPP21, SUN2, PAPD7, ATXN7L1, RICTOR, CDH3, UBN1, DNMBP, MTMR2, ANKRD17, TMEM242, DIP2B, R3HDM2, PRICKLE1, ANK3, SQSTM1, SPATS2, RTF1, CLIP1, RNF10, CELF1, DUSP7	619	441	20063	1.61692	1	0.905899	42.4665
UP_SEQ_FEATURE	repeat:WD 5	14	2.2508	0.0325807	COPA, STRAP, STRN3, WDR92, WDR48, WDR83, WDR75, GNB1, SEH1L, WSB2, CDC40, NUP43, CSTF1, WDR20	619	237	20063	1.91463	1	0.897855	42.6971
UP_SEQ_FEATURE	repeat:TPR 4	8	1.28617	0.034867	TMEM242, NAA15, SRP72, TTC16, TTC5, CDC27, TTC3, TTC19	619	100	20063	2.59296	1	0.904302	44.9316
UP_SEQ_FEATURE	domain:Guanylate kinase-like	4	0.643087	0.036407	TJP1, MPP5, MPP7, DLG5	619	24	20063	5.40199	1	0.905375	46.3903
UP_SEQ_FEATURE	compositionally biased region:Poly-Glu	25	4.01929	0.0402536	NOB1, PDE3B, KCNA5, RIC3, CDCA8, DNAJC16, ANK3, TMEM87A, PPP1R14C, CHD4, RBL2, POLG, NADK, STK4, ZCCHC17, FARP1, TTC19, SF3A3, PAPOLA, ILF2, POGK, BAZ1B, SMARCC2, WIZ, EP400	619	531	20063	1.52599	1	0.919168	49.8765
UP_SEQ_FEATURE	repeat:WD 6	12	1.92926	0.0407854	WDR48, WDR83, WDR75, COPA, STRAP, SEH1L, GNB1, STRN3, CDC40, CSTF1, NUP43, WDR92	619	196	20063	1.98441	1	0.914417	50.3414
UP_SEQ_FEATURE	domain:R3H	3	0.482315	0.0433383	PARN, ARPP21, R3HDM2	619	11	20063	8.83962	1	0.919975	52.517
UP_SEQ_FEATURE	domain:SH3	11	1.76849	0.044846	MIA3, TJP1, DOCK1, FNBP1L, SLA2, MPP5, ASAP1, MPP7, DLG5, YES1, CSK	619	175	20063	2.03732	1	0.920192	53.7594
UP_SEQ_FEATURE	compositionally biased region:Gln-rich	10	1.60772	0.0459103	SS18, ANKRD17, ACBD3, ARPP21, R3HDM2, HNRNPUL1, CPEB3, TNRC6B, GIGYF2, FBF1	619	152	20063	2.13237	1	0.918409	54.618
UP_SEQ_FEATURE	compositionally biased region:Lys-rich	9	1.44695	0.049854	CWC25, BAZ1B, HP1BP3, RTF1, PPIL4, PHF20, ZCCHC17, UBN1, BAZ2A	619	131	20063	2.22678	1	0.928759	57.6704
UP_SEQ_FEATURE	domain:RRM	9	1.44695	0.0575435	PABPN1, SRSF2, POLDIP3, TRMT2A, PPIL4, G3BP2, CIRBP, DAZL, TNRC6B	619	135	20063	2.1608	1	0.948628	63.0751
UP_SEQ_FEATURE	domain:Bromo	4	0.643087	0.0587673	ZMYND11, BAZ1B, BAZ2A, ZMYND8	619	29	20063	4.47061	1	0.947373	63.8729
UP_SEQ_FEATURE	zinc finger region:PHD-type; degenerate	2	0.321543	0.0606586	SP140L, PHF11	619	2	20063	32.412	1	0.947942	65.0741
UP_SEQ_FEATURE	short sequence motif:Di-lysine motif	3	0.482315	0.0675021	TMX2, TMX3, LPCAT3	619	14	20063	6.94542	1	0.959605	69.1138
UP_SEQ_FEATURE	compositionally biased region:Poly-Lys	12	1.92926	0.0715157	ATF6, PAPOLA, CDV3, PRICKLE1, SPATS2, SWAP70, SMAD5, SRP72, ZMYND8, TTC3, CHD4, WIZ	619	216	20063	1.80066	1	0.963666	71.2741
UP_SEQ_FEATURE	short sequence motif:NPXY motif	2	0.321543	0.089596	INPPL1, LNX2	619	3	20063	21.608	1	0.983147	79.3602
UP_SEQ_FEATURE	domain:RRM 1	8	1.28617	0.0917763	CPEB3, SFPQ, PABPC4, RBM4, GRSF1, ELAVL1, CELF1, ESRP2	619	125	20063	2.07437	1	0.983095	80.1756
UP_SEQ_FEATURE	domain:RRM 2	8	1.28617	0.0917763	CPEB3, SFPQ, PABPC4, RBM4, GRSF1, ELAVL1, CELF1, ESRP2	619	125	20063	2.07437	1	0.983095	80.1756
UP_SEQ_FEATURE	domain:ABC transporter 1	4	0.643087	0.0921586	ABCE1, ABCF3, ABCF2, ABCA4	619	35	20063	3.70422	1	0.981602	80.3154
UP_SEQ_FEATURE	domain:ABC transporter 2	4	0.643087	0.0921586	ABCE1, ABCF3, ABCF2, ABCA4	619	35	20063	3.70422	1	0.981602	80.3154
UP_SEQ_FEATURE	repeat:TPR 5	6	0.96463	0.0926451	TMEM242, NAA15, SRP72, TTC16, CDC27, TTC19	619	78	20063	2.49323	1	0.980153	80.492

## Sheet: target in oocyte_Mus musculus
Category	Term	Count	%	PValue	Genes	List Total	Pop Hits	Pop Total	Fold Enrichment	Bonferroni	Benjamini	FDR
BIOCARTA	m_egfPathway:EGF Signaling Pathway	8	1.30506	0.000533886	CSNK2A2, MAP2K1, RAF1, JAK1, ELK1, MAPK8, SHC1, STAT3	67	30	1289	5.13035	0.0745121	0.0745121	0.631972
BIOCARTA	m_pdgfPathway:PDGF Signaling Pathway	8	1.30506	0.000661867	CSNK2A2, MAP2K1, RAF1, JAK1, ELK1, MAPK8, SHC1, STAT3	67	31	1289	4.96485	0.0915382	0.0468674	0.782921
BIOCARTA	m_il6Pathway:IL 6 signaling pathway	7	1.14192	0.000931408	CSNK2A2, MAP2K1, RAF1, JAK1, ELK1, SHC1, STAT3	67	24	1289	5.61132	0.126386	0.0440398	1.10015
BIOCARTA	m_il2Pathway:IL 2 signaling pathway	7	1.14192	0.00181301	CSNK2A2, MAP2K1, RAF1, JAK1, ELK1, MAPK8, SHC1	67	27	1289	4.98784	0.231355	0.0636645	2.13125
BIOCARTA	m_epoPathway:EPO Signaling Pathway	6	0.978793	0.0040381	CSNK2A2, MAP2K1, RAF1, ELK1, MAPK8, SHC1	67	22	1289	5.24695	0.443846	0.110719	4.69003
BIOCARTA	m_ngfPathway:Nerve growth factor pathway (NGF)	6	0.978793	0.00495769	CSNK2A2, MAP2K1, RAF1, ELK1, MAPK8, SHC1	67	23	1289	5.01882	0.513565	0.113176	5.72952
BIOCARTA	m_erkPathway:Erk1/Erk2 Mapk Signaling pathway	7	1.14192	0.00531663	MAP2K1, GNB1, RAF1, MKNK1, ELK1, SHC1, STAT3	67	33	1289	4.08096	0.538359	0.104546	6.13243
BIOCARTA	m_igf1Pathway:IGF-1 Signaling Pathway	6	0.978793	0.00601724	CSNK2A2, MAP2K1, RAF1, ELK1, MAPK8, SHC1	67	24	1289	4.8097	0.583194	0.103621	6.91433
BIOCARTA	m_insulinPathway:Insulin Signaling Pathway	6	0.978793	0.00722738	CSNK2A2, MAP2K1, RAF1, ELK1, MAPK8, SHC1	67	25	1289	4.61731	0.650683	0.110294	8.25086
BIOCARTA	m_metPathway:Signaling of Hepatocyte Growth Factor Receptor	7	1.14192	0.0108223	MAP2K1, GAB1, RAF1, ELK1, MAPK8, CRK, STAT3	67	38	1289	3.54399	0.793568	0.145961	12.1183
BIOCARTA	m_nfatPathway:NFAT and Hypertrophy of the heart (Transcription in the broken heart)	8	1.30506	0.0115429	MAP2K1, PRKAR1A, RAF1, HBEGF, MAPK8, FKBP1A, PRKACB, FGF2	67	50	1289	3.07821	0.814268	0.141906	12.8753
BIOCARTA	m_gpcrPathway:Signaling Pathway from G-Protein Families	6	0.978793	0.0264738	MAP2K1, GNB1, PRKAR1A, RAF1, ELK1, PRKACB	67	34	1289	3.39508	0.979563	0.276896	27.2777
BIOCARTA	m_igf1rPathway:Multiple antiapoptotic pathways from IGF-1R signaling lead to BAD phosphorylation	5	0.815661	0.0307081	MAP2K1, PRKAR1A, RAF1, SHC1, PRKACB	67	24	1289	4.00808	0.989138	0.293818	30.9451
BIOCARTA	m_biopeptidesPathway:Bioactive Peptide Induced Signaling Pathway	6	0.978793	0.0331417	MAP2K1, GNB1, RAF1, MAPK8, SHC1, STAT3	67	36	1289	3.20647	0.992456	0.294657	32.9756
BIOCARTA	m_cpsfPathway:Polyadenylation of mRNA	3	0.489396	0.0338959	PABPN1, PAPOLA, CSTF1	67	6	1289	9.6194	0.993263	0.283475	33.5935
BIOCARTA	m_integrinPathway:Integrin Signaling Pathway	6	0.978793	0.040779	MAP2K1, RAF1, MAPK8, SHC1, CSK, VCL	67	38	1289	3.03771	0.997611	0.314294	38.9978
BIOCARTA	m_tpoPathway:TPO Signaling Pathway	5	0.815661	0.0452091	CSNK2A2, MAP2K1, RAF1, SHC1, STAT3	67	27	1289	3.56274	0.998779	0.326047	42.2597
BIOCARTA	m_at1rPathway:Angiotensin II mediated activation of JNK Pathway via Pyk2 dependent signaling	5	0.815661	0.0838925	MAP2K1, RAF1, ELK1, MAPK8, SHC1	67	33	1289	2.91497	0.999997	0.506306	64.6619
BIOCARTA	m_cskPathway:Activation of Csk by cAMP-dependent Protein Kinase Inhibits Signaling through the T Cell Receptor	4	0.652529	0.0881827	GNB1, PRKAR1A, PRKACB, CSK	67	21	1289	3.66453	0.999998	0.505651	66.5773
BIOCARTA	m_bcrPathway:BCR Signaling Pathway	5	0.815661	0.0915483	MAP2K1, RAF1, ELK1, MAPK8, SHC1	67	34	1289	2.82924	0.999999	0.501473	68.0128
COG_ONTOLOGY	RNA processing and modification	4	0.652529	0.0419965	SF3B1, DDB1, SF1, SF3A3	63	27	2126	4.99941	0.672249	0.672249	29.6611
COG_ONTOLOGY	Translation, ribosomal structure and biogenesis	6	0.978793	0.0988514	INTS9, TRNT1, NCOA5, TRMT2A, MTIF3, NMD3	63	85	2126	2.38207	0.933211	0.741564	57.4112
GOTERM_BP_DIRECT	GO:0015031~protein transport	43	7.01468	7.21977e-07	COPA, SLC7A6OS, RAB5B, SNX16, AHCTF1, EIF5A, GPM6B, ARF5, LMAN2, SEC16B, MIA3, STX18, SEH1L, TAP1, RAB6A, VPS16, PEX12, TNPO1, NMD3, SEC61A2, RAB2A, SEC23A, UNC119, SNX25, KIF18A, STXBP1, LIN7C, TIMM8B, TIMM21, SENP2, BNIP1, GOLPH3, RAB22A, SDCCAG3, TOMM20, DENND4C, RAB15, VAMP3, GOSR2, YIPF5, RAB10, NUP43, UBAP1	567	592	18082	2.31638	0.00173341	0.00173341	0.0012679
GOTERM_BP_DIRECT	GO:0007264~small GTPase mediated signal transduction	22	3.58891	1.79293e-05	RAB2A, RAP2A, RAP2C, RAB5B, G3BP2, ARHGAP35, ARF5, NRAS, DOCK1, RAB30, DIRAS2, RAB28, RRAS2, RAB22A, RALB, RHOT1, RAB15, RIT1, RAB6A, RAB10, RHOF, NKIRAS2	567	236	18082	2.97286	0.0421696	0.0213119	0.0314822
GOTERM_BP_DIRECT	GO:0016310~phosphorylation	40	6.52529	2.23789e-05	FAM20B, DCK, PPIP5K2, MKNK1, PIP5K1C, FER, LATS2, TPK1, CSNK2A2, CLK3, CLK2, ILK, EEF2K, STK39, PRKACB, TLK2, CSK, YES1, CSF1R, MAP2K1, RYK, PDK3, NLK, RAF1, CDK9, NADK, AK4, STK4, STAT3, ACVR2A, EIF2AK1, BAZ1B, RIPK1, JAK1, MAPK8, CSNK1G3, BMPR1B, MELK, ACVR1, BMPR1A	567	612	18082	2.08436	0.0523568	0.017766	0.0392938
GOTERM_BP_DIRECT	GO:0006446~regulation of translational initiation	8	1.30506	5.96753e-05	EIF4G2, EIF4EBP2, KLHL25, EIF4A2, EIF4A1, EIF5, MKNK1, EIF1	567	33	18082	7.73107	0.133596	0.035216	0.104748
GOTERM_BP_DIRECT	GO:0006468~protein phosphorylation	37	6.03589	6.83995e-05	MKNK1, FER, LATS2, CSNK2A2, CLK3, CLK2, MORC3, ILK, PRKRA, EEF2K, STK39, PRKACB, TLK2, CSK, YES1, CSF1R, MAP2K1, RYK, NLK, SMAD5, RAF1, CDK9, BIRC5, SMAD2, SCYL3, STK4, ACVR2A, EIF2AK1, RIPK1, PRKAR1A, JAK1, MAPK8, CSNK1G3, BMPR1B, MELK, ACVR1, BMPR1A	567	576	18082	2.04853	0.151572	0.0323394	0.120053
GOTERM_BP_DIRECT	GO:0016569~covalent chromatin modification	22	3.58891	0.000103402	ZMYND11, MEAF6, RBL2, KANSL2, JARID2, HMG20A, DEK, PHF20, DPPA3, UBN1, UHRF1, HDAC1, PHF13, SMARCC2, SMARCA5, DNMT1, USP22, TLK2, ASF1B, BAZ2A, CHD4, EP400	567	266	18082	2.63757	0.22002	0.0405686	0.181435
GOTERM_BP_DIRECT	GO:1902966~positive regulation of protein localization to early endosome	4	0.652529	0.000119199	EZR, SORL1, RDX, MSN	567	4	18082	31.8907	0.249077	0.0400958	0.209127
GOTERM_BP_DIRECT	GO:0006457~protein folding	14	2.28385	0.000190531	P4HB, GRPEL2, GRPEL1, FKBP5, TMX3, TBCE, FKBP1A, CCT3, RIC3, ST13, HSP90B1, BAG2, PPIL4, AHSA1	567	128	18082	3.48804	0.367383	0.0556291	0.334077
GOTERM_BP_DIRECT	GO:0045669~positive regulation of osteoblast differentiation	10	1.63132	0.000257475	ACVR2A, ATP6AP1, SMAD5, ILK, JAG1, BMPR1B, FGF2, BMP6, BMPR1A, ACVR1	567	68	18082	4.6898	0.461405	0.0664443	0.451206
GOTERM_BP_DIRECT	GO:0016192~vesicle-mediated transport	18	2.93638	0.00040107	SEC23A, RAB2A, COPA, STX7, STXBP1, ARF5, SEC16B, MIA3, BNIP1, FNBP1L, STX18, MAPK8IP3, YIPF5, GOSR2, VAMP3, RAB6A, RAB10, TRAPPC3	567	213	18082	2.69498	0.618622	0.0918961	0.70201
GOTERM_BP_DIRECT	GO:0046777~protein autophosphorylation	16	2.61011	0.000658375	NLK, MKNK1, FER, STK4, EIF2AK1, CLK3, CLK2, RIPK1, EEF2K, JAK1, STK39, CSNK1G3, YES1, CSK, MELK, CSF1R	567	183	18082	2.78825	0.794559	0.134002	1.14993
GOTERM_BP_DIRECT	GO:0071773~cellular response to BMP stimulus	7	1.14192	0.00068591	ACVR2A, SFRP1, SMAD5, BMPR1B, BMP6, BMPR1A, ACVR1	567	35	18082	6.37813	0.807721	0.128379	1.19775
GOTERM_BP_DIRECT	GO:0030501~positive regulation of bone mineralization	7	1.14192	0.000931764	ACVR2A, MIA3, GPM6B, BMPR1B, BMP6, BMPR1A, ACVR1	567	37	18082	6.03337	0.893549	0.158285	1.62377
GOTERM_BP_DIRECT	GO:0032288~myelin assembly	4	0.652529	0.000971823	MTMR2, ILK, MPP5, PMP22	567	7	18082	18.2232	0.903327	0.153705	1.69301
GOTERM_BP_DIRECT	GO:0042787~protein ubiquitination involved in ubiquitin-dependent protein catabolic process	13	2.12072	0.00103567	UBE2Z, DDB1, GAN, MYLIP, ARIH1, KLHL8, UHRF1, KBTBD4, KLHL25, FBXL14, NEDD4L, RNF34, RNF145	567	134	18082	3.09387	0.917091	0.152954	1.80329
GOTERM_BP_DIRECT	GO:0006417~regulation of translation	12	1.95759	0.00146543	ZFP36L1, EIF4G2, EIF4EBP2, EIF2AK1, KLHL25, POLDIP3, IREB2, MKNK1, ELAVL1, DAZL, CASC3, TNRC6B	567	121	18082	3.16271	0.970519	0.197682	2.54254
GOTERM_BP_DIRECT	GO:2000643~positive regulation of early endosome to late endosome transport	4	0.652529	0.00151883	MTMR2, EZR, RDX, MSN	567	8	18082	15.9453	0.974074	0.193341	2.63403
GOTERM_BP_DIRECT	GO:0006810~transport	80	13.0506	0.0017708	COPA, STAR, RAB5B, ATP6AP1, SORL1, EIF5A, SLC35A1, SLC1A5, ACBD3, TMEM109, SLC16A1, SEH1L, DYNLL2, SLC25A26, VPS16, RAB6A, SEC23A, STXBP1, G3BP2, CYB5A, SLC3A1, TIMM21, TIMM8B, SENP2, SLC25A30, ATP6V1C1, BNIP1, IGF2R, TOMM20, SDCCAG3, MFSD10, RAB15, OSBPL10, CLIP1, VAMP3, RAB10, NUP43, TRAPPC3, UBAP1, SLC7A6OS, SNX16, AHCTF1, GPM6B, ARF5, KCNA5, LMAN2, ATP6V1B2, RIMS2, ABCA4, SEC16B, MIA3, OAZ1, …	567	1822	18082	1.40025	0.985864	0.210703	3.06464
GOTERM_BP_DIRECT	GO:0006890~retrograde vesicle-mediated transport, Golgi to ER	6	0.978793	0.00188065	COPA, STX18, RER1, ARF5, RAB6A, LMAN2	567	29	18082	6.59807	0.989149	0.211858	3.25179
GOTERM_BP_DIRECT	GO:0098609~cell-cell adhesion	15	2.44698	0.00256148	ABCF3, MYO1B, WASF2, RPL15, EIF5, CAPZA1, YWHAB, MPP7, PDXDC1, EIF4G2, BZW1, TJP1, RAB10, GIGYF2, AHSA1	567	189	18082	2.531	0.997894	0.2652	4.40422
GOTERM_BP_DIRECT	GO:0031440~regulation of mRNA 3'-end processing	3	0.489396	0.00287336	ZFP36L1, PAPOLA, AHCYL1	567	3	18082	31.8907	0.999007	0.28055	4.9278
GOTERM_BP_DIRECT	GO:0006397~mRNA processing	21	3.42577	0.00288385	PABPN1, PAN2, STRAP, RBM4, GRSF1, SF1, SNW1, CASC3, WTAP, SF3A3, WDR83, SRSF2, SF3B1, PAPOLA, SFPQ, CDC40, CELF1, ESRP2, PAPOLG, CSTF1, TSEN34	567	322	18082	2.07983	0.999032	0.270539	4.94535
GOTERM_BP_DIRECT	GO:0009791~post-embryonic development	11	1.79445	0.00308294	INPPL1, ALDH5A1, MORC3, IGF2R, ZFX, TBCE, IREB2, MAPK8IP3, SMAD2, GIGYF2, PLEKHA1	567	114	18082	3.07717	0.999401	0.275734	5.27811
GOTERM_BP_DIRECT	GO:0007265~Ras protein signal transduction	7	1.14192	0.00330647	NRAS, RRAS2, RALB, SDCBP, DNMT1, RIT1, RFXANK	567	47	18082	4.74967	0.99965	0.282232	5.6504
GOTERM_BP_DIRECT	GO:0007049~cell cycle	33	5.38336	0.00348508	RABGAP1, TIPIN, AHCTF1, CCNG1, WTAP, LATS2, CSNK2A2, CDCA8, SEH1L, RALB, H2AFX, TLK2, PDS5B, RBL2, POGZ, LIG1, CHTF8, DLGAP5, ARPP19, PAPD7, CENPE, PCNP, BIRC5, UHRF1, PHF13, DMTF1, SDCCAG3, CDK2AP1, USP22, PMP22, NUP43, MELK, BLCAP	567	614	18082	1.71399	0.999773	0.28507	5.94689
GOTERM_BP_DIRECT	GO:0001707~mesoderm formation	6	0.978793	0.00440734	PRKAR1A, SMAD2, TXNRD1, EXT2, BMPR1A, ACVR1	567	35	18082	5.46697	0.999975	0.335181	7.46389
GOTERM_BP_DIRECT	GO:0007015~actin filament organization	9	1.46819	0.00441657	ACTR3, INPPL1, MYO1B, SORBS2, ARHGAP17, CTNNA1, DBN1, RHOF, TMOD1	567	83	18082	3.45802	0.999976	0.325609	7.47894
GOTERM_BP_DIRECT	GO:0016567~protein ubiquitination	22	3.58891	0.0051631	UBE2Z, PCNP, GAN, CBLL1, MYLIP, MED20, UBE2N, ARIH1, KLHL8, KBTBD2, RNF114, DCAF12, CBLB, DCAF7, KLHL25, WSB2, RNF38, NEDD4L, RNF34, KCTD13, FBXO21, RNF145	567	362	18082	1.93811	0.999996	0.358697	8.68978
GOTERM_BP_DIRECT	GO:0046856~phosphatidylinositol dephosphorylation	5	0.815661	0.00523815	MTMR2, MTMR3, INPPL1, INPP5B, SACM1L	567	23	18082	6.93275	0.999997	0.352855	8.81067
GOTERM_BP_DIRECT	GO:1902115~regulation of organelle assembly	3	0.489396	0.00562752	EZR, RDX, MSN	567	4	18082	23.918	0.999999	0.36367	9.43548
GOTERM_BP_DIRECT	GO:0051028~mRNA transport	9	1.46819	0.00628802	ZFP36L1, SENP2, SEH1L, POLDIP3, G3BP2, AHCTF1, EIF5A, CASC3, NUP43	567	88	18082	3.26154	1	0.386737	10.4861
GOTERM_BP_DIRECT	GO:0006413~translational initiation	7	1.14192	0.00662012	ABCE1, EIF4G2, EIF4A2, EIF4A1, EIF5, EIF1, MTIF3	567	54	18082	4.13397	1	0.392731	11.01
GOTERM_BP_DIRECT	GO:2000678~negative regulation of transcription regulatory region DNA binding	4	0.652529	0.00690147	MSX1, SIN3A, LHX2, HEY2	567	13	18082	9.81251	1	0.396069	11.4516
GOTERM_BP_DIRECT	GO:0043001~Golgi to plasma membrane protein transport	5	0.815661	0.00712309	ANK3, GOLPH3, SPTBN1, VAMP3, RAB10	567	25	18082	6.37813	1	0.396637	11.798
GOTERM_BP_DIRECT	GO:0043044~ATP-dependent chromatin remodeling	5	0.815661	0.00712309	ACTB, HDAC1, SMARCC2, SMARCA5, CHD4	567	25	18082	6.37813	1	0.396637	11.798
GOTERM_BP_DIRECT	GO:0045727~positive regulation of translation	7	1.14192	0.00860064	UPF3A, EIF4G2, CPEB3, POLDIP3, RBM4, ELAVL1, CIRBP	567	57	18082	3.9164	1	0.447361	14.0749
GOTERM_BP_DIRECT	GO:0018105~peptidyl-serine phosphorylation	11	1.79445	0.00905963	MORC3, PDK3, ILK, MKNK1, STK39, MAPK8, CSNK1G3, TLK2, RICTOR, STK4, LATS2	567	133	18082	2.63757	1	0.455282	14.7709
GOTERM_BP_DIRECT	GO:0050679~positive regulation of epithelial cell proliferation	8	1.30506	0.00962852	WDR48, GLUL, SFRP1, ESRP2, SCN5A, FGF2, BMP6, BMPR1A	567	76	18082	3.35691	1	0.466536	15.6261
GOTERM_BP_DIRECT	GO:0045184~establishment of protein localization	6	0.978793	0.0117211	RAP2A, ANK3, RDX, MCC, CENPE, PLEKHA1	567	44	18082	4.34873	1	0.525544	18.7028
GOTERM_BP_DIRECT	GO:0030335~positive regulation of cell migration	14	2.28385	0.0117448	MAP2K1, SUN2, RDX, CBLL1, FER, MYADM, RRAS2, ILK, HBEGF, SDCBP, MAPK8, SEMA4D, CSF1R, ACVR1	567	203	18082	2.19936	1	0.5171	18.737
GOTERM_BP_DIRECT	GO:0071560~cellular response to transforming growth factor beta stimulus	7	1.14192	0.0118578	ACTR3, ZFP36L1, STAR, SFRP1, DNMT1, YES1, DBN1	567	61	18082	3.65958	1	0.511598	18.9
GOTERM_BP_DIRECT	GO:0006351~transcription, DNA-templated	77	12.5612	0.0124247	NAA15, PHF20, MXI1, MED20, CBFA2T2, RFXANK, CSNK2A2, BZW1, SIN3A, RRN3, RTF1, HEY2, ANP32A, ELP4, TADA2A, RBL2, ZFX, SF1, HMG20A, CDK9, POLR1C, SENP2, SS18, UHRF1, MSX1, BAZ1B, NCOA5, CDCA7L, VGLL4, CUX2, USP22, TFB1M, DPF2, MEAF6, ZMYND11, POLR2J, ELK1, CTNND1, CHCHD2, AHCTF1, ARHGAP35, POLR2C, CDYL, LHX2, HBP1, RNF10, GFI1, ASF1B, BAZ2A, CHD4, MAFG, ESRRA, TCF7, JARID2, NLK, CEBPG, KLF11, HMBOX…	567	1885	18082	1.3027	1	0.519424	19.7132
GOTERM_BP_DIRECT	GO:0061028~establishment of endothelial barrier	4	0.652529	0.0126043	EZR, RDX, MSN, MYADM	567	16	18082	7.97266	1	0.516029	19.9692
GOTERM_BP_DIRECT	GO:0030150~protein import into mitochondrial matrix	4	0.652529	0.0126043	GRPEL2, GRPEL1, TOMM20, TIMM21	567	16	18082	7.97266	1	0.516029	19.9692
GOTERM_BP_DIRECT	GO:0007173~epidermal growth factor receptor signaling pathway	6	0.978793	0.0128558	CBLB, GAB1, HBEGF, SHC1, FER, IQGAP1	567	45	18082	4.25209	1	0.51475	20.3265
GOTERM_BP_DIRECT	GO:0001934~positive regulation of protein phosphorylation	13	2.12072	0.0132615	SENP2, RAP2A, ACVR2A, SQSTM1, RIPK1, ATG14, RALB, CDK2AP1, RAF1, SEMA4D, STK4, FGF2, CSF1R	567	184	18082	2.25314	1	0.517659	20.8996
GOTERM_BP_DIRECT	GO:0061312~BMP signaling pathway involved in heart development	3	0.489396	0.0134935	MSX1, BMPR1A, ACVR1	567	6	18082	15.9453	1	0.515897	21.2255
GOTERM_BP_DIRECT	GO:0048193~Golgi vesicle transport	4	0.652529	0.0149552	GOLPH3, GOLPH3L, CUX2, TRAPPC3	567	17	18082	7.50368	1	0.544859	23.2504
GOTERM_BP_DIRECT	GO:0007064~mitotic sister chromatid cohesion	4	0.652529	0.0149552	PDS5B, NAA50, POGZ, CHTF8	567	17	18082	7.50368	1	0.544859	23.2504
GOTERM_BP_DIRECT	GO:0008285~negative regulation of cell proliferation	21	3.42577	0.0186567	PDS5B, ADORA2B, MAP2K1, JARID2, INPPL1, PPP2R5C, KLF11, RAF1, SMAD2, STK4, STAT3, MSX1, EIF2AK1, SFRP1, HDAC1, BTG1, IRF6, CSK, PMP22, FGF2, CSF1R	567	384	18082	1.74402	1	0.618209	28.1606
GOTERM_BP_DIRECT	GO:0043161~proteasome-mediated ubiquitin-dependent protein catabolic process	11	1.79445	0.0189209	RAD23B, KBTBD4, DDB1, RAD23A, PPP2R5C, RNF38, PCNP, NEDD4L, RNF34, KCTD13, RNF145	567	149	18082	2.35434	1	0.615689	28.4995
GOTERM_BP_DIRECT	GO:0032869~cellular response to insulin stimulus	8	1.30506	0.0203606	ZFP36L1, STAR, DENND4C, EEF2K, PDE3B, FER, RAB10, ERRFI1	567	88	18082	2.89915	1	0.635346	30.3199
GOTERM_BP_DIRECT	GO:0008283~cell proliferation	14	2.28385	0.0214802	MAP2K1, BYSL, FER, STAT3, ZFP36L1, UHRF1, GLUL, RRN3, GNB1, GOLPH3, PRKAR1A, TXNRD1, MELK, CSF1R	567	220	18082	2.02941	1	0.64781	31.7052
GOTERM_BP_DIRECT	GO:0006281~DNA repair	18	2.93638	0.0229882	RAD23B, PDS5B, RAD51AP1, XRCC2, UNG, DDB1, LIG1, RAD23A, EME1, CDK9, RAD9A, TTC5, UBE2N, UHRF1, SFPQ, H2AFX, PSME4, ALKBH2	567	318	18082	1.80513	1	0.665726	33.5302
GOTERM_BP_DIRECT	GO:0007031~peroxisome organization	4	0.652529	0.0233965	SEC16B, PEX2, PEX12, PEX10	567	20	18082	6.37813	1	0.665138	34.0164
GOTERM_BP_DIRECT	GO:0061003~positive regulation of dendritic spine morphogenesis	4	0.652529	0.0233965	ACTR3, EEF2K, CUX2, DBN1	567	20	18082	6.37813	1	0.665138	34.0164
GOTERM_BP_DIRECT	GO:0017148~negative regulation of translation	7	1.14192	0.0236034	EIF4EBP2, EIF2AK1, CPEB3, RBM4, IREB2, GIGYF2, YBX2	567	71	18082	3.14415	1	0.661423	34.2615
GOTERM_BP_DIRECT	GO:0006974~cellular response to DNA damage stimulus	22	3.58891	0.0239362	RAD23B, XRCC2, RAD51AP1, UNG, DDB1, RAD23A, LIG1, EME1, TIPIN, CDK9, RAD9A, TTC5, WDR48, UBE2N, UHRF1, BAZ1B, SFPQ, PARG, H2AFX, PSME4, TLK2, ALKBH2	567	420	18082	1.67046	1	0.659765	34.6539
GOTERM_BP_DIRECT	GO:0006333~chromatin assembly or disassembly	3	0.489396	0.0241633	BAZ1B, SMARCA5, ASF1B	567	8	18082	11.959	1	0.656538	34.9203
GOTERM_BP_DIRECT	GO:0035556~intracellular signal transduction	21	3.42577	0.0273078	ABR, PLEK2, TUFT1, NLK, MKNK1, RAF1, SMAD2, STK4, LATS2, DNMBP, PLCL2, SS18, CBLB, ACOT11, WSB2, JAK1, SDCBP, SHC1, STK39, TLK2, CSK	567	400	18082	1.67426	1	0.695198	38.5065
GOTERM_BP_DIRECT	GO:0000183~chromatin silencing at rDNA	6	0.978793	0.0284376	SIN3A, HDAC1, SMARCA5, DNMT1, POLR1C, BAZ2A	567	55	18082	3.47898	1	0.70366	39.7489
GOTERM_BP_DIRECT	GO:0007067~mitotic nuclear division	16	2.61011	0.0284735	SRSF2, CDCA8, PDS5B, TADA2A, MAP2K1, PHF13, SEH1L, ARPP19, PAPD7, TIPIN, AHCTF1, CENPE, BIRC5, CCNG1, NUP43, LATS2	567	277	18082	1.84206	1	0.697842	39.7879
GOTERM_BP_DIRECT	GO:0007179~transforming growth factor beta receptor signaling pathway	7	1.14192	0.0299347	LTBP3, DCP1A, NLK, SMAD5, SMAD2, BMPR1B, ACVR1	567	75	18082	2.97646	1	0.709986	41.3587
GOTERM_BP_DIRECT	GO:0070527~platelet aggregation	5	0.815661	0.0302555	ACTB, ILK, STXBP1, PIP5K1C, VCL	567	38	18082	4.19614	1	0.707837	41.6984
GOTERM_BP_DIRECT	GO:0006605~protein targeting	5	0.815661	0.0302555	ZDHHC3, SORL1, YWHAB, TOMM20, YWHAE	567	38	18082	4.19614	1	0.707837	41.6984
GOTERM_BP_DIRECT	GO:0043297~apical junction assembly	3	0.489396	0.0304312	CTNNA1, FBF1, VCL	567	9	18082	10.6302	1	0.704004	41.8836
GOTERM_BP_DIRECT	GO:0035308~negative regulation of protein dephosphorylation	3	0.489396	0.0304312	ARPP19, YWHAB, YWHAE	567	9	18082	10.6302	1	0.704004	41.8836
GOTERM_BP_DIRECT	GO:0070102~interleukin-6-mediated signaling pathway	3	0.489396	0.0304312	GAB1, FER, STAT3	567	9	18082	10.6302	1	0.704004	41.8836
GOTERM_BP_DIRECT	GO:0007178~transmembrane receptor protein serine/threonine kinase signaling pathway	4	0.652529	0.03393	ACVR2A, BMPR1B, BMPR1A, ACVR1	567	23	18082	5.5462	1	0.737601	45.4586
GOTERM_BP_DIRECT	GO:0036120~cellular response to platelet-derived growth factor stimulus	4	0.652529	0.03393	RDX, YES1, ERRFI1, IQGAP1	567	23	18082	5.5462	1	0.737601	45.4586
GOTERM_BP_DIRECT	GO:0006888~ER to Golgi vesicle-mediated transport	7	1.14192	0.0353508	SEC23A, COPA, MIA3, STX18, GOSR2, LMAN2, TRAPPC3	567	78	18082	2.86198	1	0.746601	46.8503
GOTERM_BP_DIRECT	GO:0034446~substrate adhesion-dependent cell spreading	5	0.815661	0.0356895	SFRP1, AKIP1, ILK, VAMP3, FER	567	40	18082	3.98633	1	0.744498	47.177
GOTERM_BP_DIRECT	GO:0016558~protein import into peroxisome matrix	3	0.489396	0.0372626	PEX2, PEX12, PEX10	567	10	18082	9.5672	1	0.754361	48.6701
GOTERM_BP_DIRECT	GO:0006338~chromatin remodeling	7	1.14192	0.0372873	BAZ1B, TADA2A, CEBPG, SMARCC2, SMARCA5, DEK, BAZ2A	567	79	18082	2.82575	1	0.749314	48.6931
GOTERM_BP_DIRECT	GO:0071480~cellular response to gamma radiation	4	0.652529	0.0379011	TMEM109, ELK1, H2AFX, TLK2	567	24	18082	5.31511	1	0.749871	49.2646
GOTERM_BP_DIRECT	GO:0009267~cellular response to starvation	6	0.978793	0.0393876	GLUL, SFRP1, ATG14, RALB, ZFYVE1, RRAGC	567	60	18082	3.18907	1	0.758296	50.6238
GOTERM_BP_DIRECT	GO:0008380~RNA splicing	14	2.28385	0.040636	STRAP, RBM4, SF1, SNW1, CASC3, WTAP, SF3A3, WDR83, SF3B1, SRSF2, SFPQ, CDC40, CELF1, ESRP2	567	241	18082	1.85257	1	0.764195	51.7387
GOTERM_BP_DIRECT	GO:0001932~regulation of protein phosphorylation	6	0.978793	0.0443942	NRAS, TADA2A, MAP2K1, ATG14, RICTOR, FER	567	62	18082	3.08619	1	0.789623	54.9533
GOTERM_BP_DIRECT	GO:0006622~protein targeting to lysosome	3	0.489396	0.0446161	NCOA4, SORL1, SNX16	567	11	18082	8.69745	1	0.786637	55.1367
GOTERM_BP_DIRECT	GO:1903364~positive regulation of cellular protein catabolic process	3	0.489396	0.0446161	EZR, RDX, MSN	567	11	18082	8.69745	1	0.786637	55.1367
GOTERM_BP_DIRECT	GO:0060711~labyrinthine layer development	3	0.489396	0.0446161	SENP2, MAP2K1, GAB1	567	11	18082	8.69745	1	0.786637	55.1367
GOTERM_BP_DIRECT	GO:1903146~regulation of mitophagy	4	0.652529	0.0465178	CSNK2A2, WDR75, MAP1LC3B, VDAC1	567	26	18082	4.90625	1	0.796034	56.6793
GOTERM_BP_DIRECT	GO:0007498~mesoderm development	4	0.652529	0.0465178	ACVR2A, LHX2, MEST, ACVR1	567	26	18082	4.90625	1	0.796034	56.6793
GOTERM_BP_DIRECT	GO:0010765~positive regulation of sodium ion transport	4	0.652529	0.0465178	ANK3, AHCYL1, NEDD4L, SCN5A	567	26	18082	4.90625	1	0.796034	56.6793
GOTERM_BP_DIRECT	GO:0071902~positive regulation of protein serine/threonine kinase activity	4	0.652529	0.0511565	PARP16, MAP2K1, RALB, CSF1R	567	27	18082	4.72454	1	0.82246	60.2352
GOTERM_BP_DIRECT	GO:0002011~morphogenesis of an epithelial sheet	3	0.489396	0.0524526	MPP5, LIN7C, JAG1	567	12	18082	7.97266	1	0.826155	61.1783
GOTERM_BP_DIRECT	GO:0097067~cellular response to thyroid hormone stimulus	3	0.489396	0.0524526	EIF5A, RDX, CTSB	567	12	18082	7.97266	1	0.826155	61.1783
GOTERM_BP_DIRECT	GO:0018108~peptidyl-tyrosine phosphorylation	6	0.978793	0.0525867	CLK3, CLK2, JAK1, FER, MELK, CSF1R	567	65	18082	2.94375	1	0.822857	61.2747
GOTERM_BP_DIRECT	GO:0030097~hemopoiesis	7	1.14192	0.0527315	PKNOX1, SFRP1, KLF11, AHCTF1, GFI1, MELK, CSF1R	567	86	18082	2.59575	1	0.81965	61.3785
GOTERM_BP_DIRECT	GO:0042127~regulation of cell proliferation	13	2.12072	0.0541935	MAFG, ESRRA, TCF7, PDS5B, HP1BP3, JARID2, JAG1, FER, CTNNA1, JAK1, DNMT1, SHC1, YES1	567	227	18082	1.82634	1	0.824271	62.4121
GOTERM_BP_DIRECT	GO:0030509~BMP signaling pathway	7	1.14192	0.0552122	ACVR2A, MSX1, SMAD5, BMPR1B, BMP6, BMPR1A, ACVR1	567	87	18082	2.56591	1	0.826178	63.1167
GOTERM_BP_DIRECT	GO:0006378~mRNA polyadenylation	4	0.652529	0.0560102	PABPN1, PAPOLA, AHCYL1, PAPOLG	567	28	18082	4.55581	1	0.826794	63.66
GOTERM_BP_DIRECT	GO:0043268~positive regulation of potassium ion transport	3	0.489396	0.0607346	KIF5B, STK39, HBP1	567	13	18082	7.35938	1	0.847725	66.725
GOTERM_BP_DIRECT	GO:0003215~cardiac right ventricle morphogenesis	3	0.489396	0.0607346	HEY2, JAG1, BMPR1A	567	13	18082	7.35938	1	0.847725	66.725
GOTERM_BP_DIRECT	GO:0006661~phosphatidylinositol biosynthetic process	3	0.489396	0.0607346	INPPL1, PIP5K1C, FGF2	567	13	18082	7.35938	1	0.847725	66.725
GOTERM_BP_DIRECT	GO:0071803~positive regulation of podosome assembly	3	0.489396	0.0607346	ASAP1, MAPK8, MSN	567	13	18082	7.35938	1	0.847725	66.725
GOTERM_BP_DIRECT	GO:0030033~microvillus assembly	3	0.489396	0.0607346	RAP2A, EZR, RDX	567	13	18082	7.35938	1	0.847725	66.725
GOTERM_BP_DIRECT	GO:0009950~dorsal/ventral axis specification	3	0.489396	0.0607346	SENP2, SFRP1, BMPR1A	567	13	18082	7.35938	1	0.847725	66.725
GOTERM_BP_DIRECT	GO:0043484~regulation of RNA splicing	4	0.652529	0.0610741	CLK3, CLK2, CELF1, ESRP2	567	29	18082	4.39871	1	0.845808	66.9356
GOTERM_BP_DIRECT	GO:0032008~positive regulation of TOR signaling	4	0.652529	0.0610741	SEH1L, GOLPH3, RICTOR, RRAGC	567	29	18082	4.39871	1	0.845808	66.9356
GOTERM_BP_DIRECT	GO:0006355~regulation of transcription, DNA-templated	85	13.8662	0.0615679	HP1BP3, NAA15, PHF20, MXI1, RFXANK, CBFA2T2, MED20, YBX2, CSNK2A2, BZW1, SIN3A, RRN3, RTF1, HEY2, ANP32A, RNF38, PDE8A, ELP4, TADA2A, RBL2, ZFX, SF1, HMG20A, CDK9, SENP2, SS18, UHRF1, MSX1, POGK, BAZ1B, NCOA5, CDCA7L, MAPK8, VGLL4, CUX2, USP22, TFB1M, DPF2, MEAF6, ZMYND11, CTNND1, ELK1, AHCTF1, ARHGAP35, ZMYND8, CDYL, LHX2, CSDE1, HBP1, RNF10, GFI1, ASF1B, BAZ2A, ETV5, CHD4, DBX1, MAFG, ESRRA, TC…	567	2279	18082	1.18943	1	0.844665	67.2396
GOTERM_BP_DIRECT	GO:0000724~double-strand break repair via homologous recombination	6	0.978793	0.0616014	UBE2N, WDR48, RAD51AP1, XRCC2, SFPQ, H2AFX	567	68	18082	2.81388	1	0.841305	67.2602
GOTERM_BP_DIRECT	GO:0016256~N-glycan processing to lysosome	2	0.326264	0.0616256	GNPTG, GNPTAB	567	2	18082	31.8907	1	0.837908	67.275
GOTERM_BP_DIRECT	GO:0071709~membrane assembly	2	0.326264	0.0616256	ANK3, SPTBN1	567	2	18082	31.8907	1	0.837908	67.275
GOTERM_BP_DIRECT	GO:0006886~intracellular protein transport	13	2.12072	0.0617939	SEC23A, RAB2A, COPA, RABGAP1, STX7, RIMS2, STX18, TBC1D14, TOMM20, VPS16, RAB6A, RAB10, TNPO1	567	232	18082	1.78698	1	0.835239	67.3779
GOTERM_BP_DIRECT	GO:0045893~positive regulation of transcription, DNA-templated	26	4.24144	0.0622842	NAA15, ELK1, RRN3, LHX2, ILK, RNF10, FGF2, ETV5, ESRRA, MAP2K1, HMBOX1, SMAD2, STAT3, PKNOX1, HDAC1, ILF2, SFRP1, IRF6, DCP1A, SMARCC2, IRF8, MLLT11, SMARCA5, USP22, BMPR1A, ACVR1	567	576	18082	1.43951	1	0.834187	67.676
GOTERM_BP_DIRECT	GO:0010862~positive regulation of pathway-restricted SMAD protein phosphorylation	5	0.815661	0.0626928	ACVR2A, SDCBP, BMP6, BMPR1A, ACVR1	567	48	18082	3.32194	1	0.832752	67.9225
GOTERM_BP_DIRECT	GO:0000165~MAPK cascade	6	0.978793	0.0647887	ZFP36L1, PABPN1, DOK4, MAP2K1, RAF1, SHC1	567	69	18082	2.7731	1	0.83944	69.1591
GOTERM_BP_DIRECT	GO:0044344~cellular response to fibroblast growth factor stimulus	4	0.652529	0.0663436	ZFP36L1, STAR, SFRP1, IQGAP1	567	30	18082	4.25209	1	0.843306	70.0473
GOTERM_BP_DIRECT	GO:0007507~heart development	14	2.28385	0.0679097	SENP2, ZFP36L1, EIF4G2, MSX1, MAP2K1, MICAL2, PRKAR1A, HEY2, GAB1, RAF1, SMAD2, SHC1, ACVR1, BMPR1A	567	261	18082	1.71061	1	0.847057	70.9175
GOTERM_BP_DIRECT	GO:0070935~3'-UTR-mediated mRNA stabilization	3	0.489396	0.0694267	ELAVL1, DAZL, ANGEL2	567	14	18082	6.83371	1	0.850442	71.7376
GOTERM_BP_DIRECT	GO:0016574~histone ubiquitination	3	0.489396	0.0694267	UBE2N, UHRF1, USP22	567	14	18082	6.83371	1	0.850442	71.7376
GOTERM_BP_DIRECT	GO:0031573~intra-S DNA damage checkpoint	3	0.489396	0.0694267	EME1, TIPIN, RAD9A	567	14	18082	6.83371	1	0.850442	71.7376
GOTERM_BP_DIRECT	GO:0032924~activin receptor signaling pathway	3	0.489396	0.0694267	ACVR2A, SMAD2, ACVR1	567	14	18082	6.83371	1	0.850442	71.7376
GOTERM_BP_DIRECT	GO:0017156~calcium ion regulated exocytosis	3	0.489396	0.0694267	VAMP3, ARHGAP17, RIMS2	567	14	18082	6.83371	1	0.850442	71.7376
GOTERM_BP_DIRECT	GO:0001825~blastocyst formation	3	0.489396	0.0694267	SF3B1, TJP1, BYSL	567	14	18082	6.83371	1	0.850442	71.7376
GOTERM_BP_DIRECT	GO:0032956~regulation of actin cytoskeleton organization	5	0.815661	0.0707415	ILK, GPM6B, ARHGAP35, RICTOR, CRK	567	50	18082	3.18907	1	0.852857	72.4307
GOTERM_BP_DIRECT	GO:0008360~regulation of cell shape	9	1.46819	0.0708748	EZR, WASF3, CDC42SE2, RDX, ARHGAP35, CSNK1G3, MSN, SEMA4D, CSF1R	567	139	18082	2.06486	1	0.850349	72.5001
GOTERM_BP_DIRECT	GO:0000184~nuclear-transcribed mRNA catabolic process, nonsense-mediated decay	4	0.652529	0.0718133	PARN, PNRC2, DCP1A, CASC3	567	31	18082	4.11492	1	0.851189	72.9839
GOTERM_BP_DIRECT	GO:0000122~negative regulation of transcription from RNA polymerase II promoter	31	5.0571	0.0770682	ZMYND11, CPEB3, STRAP, ARHGAP35, MXI1, CBFA2T2, EZR, SIN3A, PEX2, SQSTM1, RTF1, HEY2, GFI1, CHD4, TCF7, ESRRA, JARID2, SLA2, KLF11, HMG20A, SNW1, UHRF1, MSX1, HDAC1, SFPQ, IRF8, SMARCC2, DNMT1, CUX2, SEMA4D, BMP6	567	729	18082	1.35612	1	0.868485	75.5476
GOTERM_BP_DIRECT	GO:0030032~lamellipodium assembly	4	0.652529	0.077478	WASF3, GOLPH3, WASF2, VCL	567	32	18082	3.98633	1	0.867161	75.7376
GOTERM_BP_DIRECT	GO:1900153~positive regulation of nuclear-transcribed mRNA catabolic process, deadenylation-dependent decay	3	0.489396	0.0784953	ZFP36L1, CPEB3, TNRC6B	567	15	18082	6.37813	1	0.868025	76.2032
GOTERM_BP_DIRECT	GO:0031532~actin cytoskeleton reorganization	5	0.815661	0.0792916	RAP2A, EZR, SHC1, RICTOR, FER	567	52	18082	3.06641	1	0.868096	76.5617
GOTERM_BP_DIRECT	GO:0006909~phagocytosis	5	0.815661	0.0792916	DOCK1, EIF2AK1, CDC42SE2, IRF8, PIP5K1C	567	52	18082	3.06641	1	0.868096	76.5617
GOTERM_BP_DIRECT	GO:0051301~cell division	18	2.93638	0.0809561	PDS5B, POGZ, LIG1, TIPIN, PAPD7, ARPP19, AHCTF1, CENPE, BIRC5, CCNG1, CDC27, LATS2, CDCA8, SEH1L, PHF13, RALB, SDCCAG3, NUP43	567	374	18082	1.53484	1	0.871154	77.2948
GOTERM_BP_DIRECT	GO:1900026~positive regulation of substrate adhesion-dependent cell spreading	4	0.652529	0.0833318	DOCK1, CRK, MYADM, DBN1	567	33	18082	3.86553	1	0.876417	78.3038
GOTERM_BP_DIRECT	GO:0043981~histone H4-K5 acetylation	3	0.489396	0.0879083	MEAF6, KANSL2, PHF20	567	16	18082	5.9795	1	0.887996	80.1294
GOTERM_BP_DIRECT	GO:0051571~positive regulation of histone H3-K4 methylation	3	0.489396	0.0879083	RTF1, DNMT1, SNW1	567	16	18082	5.9795	1	0.887996	80.1294
GOTERM_BP_DIRECT	GO:0007009~plasma membrane organization	3	0.489396	0.0879083	ANK3, MPP5, SPTBN1	567	16	18082	5.9795	1	0.887996	80.1294
GOTERM_BP_DIRECT	GO:0042491~auditory receptor cell differentiation	3	0.489396	0.0879083	GFI1, JAG1, CDH23	567	16	18082	5.9795	1	0.887996	80.1294
GOTERM_BP_DIRECT	GO:0043982~histone H4-K8 acetylation	3	0.489396	0.0879083	MEAF6, KANSL2, PHF20	567	16	18082	5.9795	1	0.887996	80.1294
GOTERM_BP_DIRECT	GO:1902043~positive regulation of extrinsic apoptotic signaling pathway via death domain receptors	3	0.489396	0.0879083	SFRP1, BMPR1B, STK4	567	16	18082	5.9795	1	0.887996	80.1294
GOTERM_BP_DIRECT	GO:0007080~mitotic metaphase plate congression	4	0.652529	0.0893689	CDCA8, SEH1L, KIF18A, CENPE	567	34	18082	3.75184	1	0.889806	80.6809
GOTERM_BP_DIRECT	GO:0030859~polarized epithelial cell differentiation	2	0.326264	0.0910017	DLG5, RAB10	567	3	18082	21.2604	1	0.892038	81.2803
GOTERM_BP_DIRECT	GO:2000017~positive regulation of determination of dorsal identity	2	0.326264	0.0910017	MAPK8, ACVR1	567	3	18082	21.2604	1	0.892038	81.2803
GOTERM_BP_DIRECT	GO:0060178~regulation of exocyst localization	2	0.326264	0.0910017	RALGAPB, RALB	567	3	18082	21.2604	1	0.892038	81.2803
GOTERM_BP_DIRECT	GO:1902309~negative regulation of peptidyl-serine dephosphorylation	2	0.326264	0.0910017	SWAP70, YWHAE	567	3	18082	21.2604	1	0.892038	81.2803
GOTERM_BP_DIRECT	GO:0042660~positive regulation of cell fate specification	2	0.326264	0.0910017	GFI1, FGF2	567	3	18082	21.2604	1	0.892038	81.2803
GOTERM_BP_DIRECT	GO:0048382~mesendoderm development	2	0.326264	0.0910017	ZFP36L1, BMPR1A	567	3	18082	21.2604	1	0.892038	81.2803
GOTERM_BP_DIRECT	GO:0006260~DNA replication	8	1.30506	0.0916395	RFC5, GINS2, SIN3A, POLG, CHTF8, LIG1, KCTD13, ORC2	567	123	18082	2.07419	1	0.891476	81.5096
GOTERM_BP_DIRECT	GO:0016573~histone acetylation	4	0.652529	0.0955832	WDR75, MEAF6, NAA50, TADA2A	567	35	18082	3.64465	1	0.899662	82.8698
GOTERM_BP_DIRECT	GO:0050732~negative regulation of peptidyl-tyrosine phosphorylation	3	0.489396	0.0976354	SFRP1, SEMA4D, ERRFI1	567	17	18082	5.62776	1	0.902609	83.5398
GOTERM_BP_DIRECT	GO:0035278~miRNA mediated inhibition of translation	3	0.489396	0.0976354	RBM4, TNRC6B, STAT3	567	17	18082	5.62776	1	0.902609	83.5398
GOTERM_CC_DIRECT	GO:0005737~cytoplasm	303	49.429	3.22396e-19	NAA15, CCT3, MYLIP, MXI1, INTS9, CDCA8, SIN3A, CLK3, RAB28, GAB1, ILK, TLK2, PAN2, KIF5B, STRN3, BYSL, RAD9A, SCYL3, CTNNA1, FARP1, ST13, WDR83, GLUL, MSX1, EIF2AK1, DCAF7, F3, MLLT11, MAPK8, CDCA7L, SRP72, DBN1, TRAPPC3, RAD23B, CDV3, PFKFB2, PABPC4, AHCTF1, ASAP1, ARF5, ANGEL2, DAAM1, ARIH1, NAA50, KBTBD4, SPATS2, FBXO3, UNC119, NPLOC4, MOCS2, MAP2K1, EME1, SMAD5, SMAD2, RNF207, TPD52L2, CDC27,…	591	6631	19662	1.52021	1.67001e-16	1.67001e-16	4.66572e-16
GOTERM_CC_DIRECT	GO:0005634~nucleus	275	44.8613	2.10086e-16	XRCC2, RPL15, PPP2R5C, NAA15, MXI1, WTAP, MED20, INTS9, WDR75, CDCA8, SIN3A, CLK3, CLK2, H2AFX, PDHA1, TLK2, PAN2, TADA2A, LIG1, BYSL, HMG20A, RAD9A, WDR83, RFC5, UHRF1, GLUL, MSX1, DCAF7, BAZ1B, MLLT11, MAPK8, CDCA7L, VGLL4, NUP43, RAD23B, CDV3, RAD23A, PABPC4, CHCHD2, AHCTF1, ANGEL1, LHX2, CDC40, FBXO3, VEZF1, ESRRA, NPLOC4, TCF7, MOCS2, MAP2K1, KANSL2, KLF11, SMAD5, EME1, SMAD2, PCNP, CDC27, V…	591	6019	19662	1.52002	1.15019e-13	5.75096e-14	3.21965e-13
GOTERM_CC_DIRECT	GO:0005654~nucleoplasm	110	17.9445	6.06612e-11	FAM20B, RBM4, WTAP, MED20, INTS9, KLHL8, SIN3A, CLK3, CLK2, ILK, RNF38, H2AFX, HADH, API5, STRN3, LIG1, RAI14, RAD9A, NFU1, UHRF1, MSX1, DCAF7, MAD2L1BP, SMARCA5, CELF1, MEAF6, RAD23B, ELAC2, MCL1, TIPIN, AHCTF1, ELK1, TTC5, DOCK1, PSMB2, PRKRA, PPIL4, FBXO3, ASF1B, VEZF1, SMAD5, SNW1, CDC27, UPF3A, CBLB, HDAC1, DMTF1, SMARCC2, CIRBP, DNMT1, KCTD13, PLEKHA1, PHF20, RFXANK, LONP1, ANKRD12, HEY2, S…	591	1935	19662	1.89126	3.14225e-08	1.04742e-08	8.77889e-08
GOTERM_CC_DIRECT	GO:0070062~extracellular exosome	130	21.2072	1.73925e-08	GNPTG, LTBP3, ATP6AP1, CAPZA1, RPL15, EIF5A, FSTL1, CCT3, IQGAP1, VCL, SLC16A1, ST3GAL6, RALB, H2AFX, RNF149, PRKACB, RBL2, POLG, CHTF8, COLEC12, ST13, GNS, GLUL, NPC1, FNBP1L, F3, CSTB, SDCBP, RAB15, RAB10, EXT2, ACADSB, STX7, UBE2V1, AHCTF1, ARF5, ATP6V1B2, LMAN2, RIMS2, TIMP3, NDRG3, NAA50, PSMB2, MEST, P4HB, MOCS2, MAP2K1, MYO1B, LIN7C, AK4, VDAC1, SRSF2, SFRP1, CDC42SE2, SPTBN1, AHCYL1, CPNE…	591	2674	19662	1.61742	9.00927e-06	2.25233e-06	2.51704e-05
GOTERM_CC_DIRECT	GO:0005913~cell-cell adherens junction	31	5.0571	2.92799e-08	CAST, ABCF3, CAPZA1, RPL15, WASF2, EIF5, ASAP1, CTNND1, RDX, CDH3, IQGAP1, PDXDC1, VCL, BZW1, EZR, DLG5, KIF5B, MYO1B, SWAP70, YWHAB, MPP7, CTNNA1, YWHAE, EIF4G2, TJP1, SPTBN1, SDCBP, RAB10, DBN1, AHSA1, GIGYF2	591	316	19662	3.26373	1.51669e-05	3.0334e-06	4.2374e-05
GOTERM_CC_DIRECT	GO:0016020~membrane	263	42.9038	4.60013e-06	FAM20B, RPL15, NAA15, MYLIP, SLC35A1, ACBD3, DIRAS2, CLK3, RAB28, PGAM5, INSIG1, ILK, TMEM14C, CDH23, KIF5B, STRN3, BYSL, COLEC12, CTNNA1, LPCAT3, GLCE, FARP1, PARP16, NPC1, DOC2A, F3, RAB15, PMP22, RAB10, EXT2, DBN1, GIGYF2, BLCAP, TMX2, TMX3, RER1, ASAP1, ARF5, TMCC3, RIC3, DAAM1, TMCC1, TMEM50B, TMEM128, STX18, GOLPH3L, LETMD1, SLC31A2, TECTB, ABR, MAP2K1, ATP11B, VDAC1, ATP2A2, DCP1A, GOSR2, …	591	6998	19662	1.25032	0.00238004	0.000397067	0.00665711
GOTERM_CC_DIRECT	GO:0005829~cytosol	83	13.54	6.65646e-05	CAST, STAR, ECHDC1, PPIP5K2, PIP5K1C, PDE3B, SAE1, MAP1LC3B, TBC1D14, ACOT11, ANP32A, PARG, STK39, SHC1, RAB6A, PRKACB, RNF34, ERRFI1, RAP2A, RAP2C, KIF5B, INPPL1, G3BP2, STXBP1, CDO1, CTNNA1, FARP1, ST13, NFU1, SDCBP, VAMP3, TXNRD1, MAPK8, PSME4, TRAPPC3, UBAP1, RABGAP1, MCL1, STRAP, RALGAPB, SNX16, DCK, ASAP1, CTNND1, FKBP1A, ARHGAP35, ATP6V1B2, ANGEL1, ZFP36L1, MTMR2, EZR, OAZ1, PSMB2, LYPLAL1…	591	1784	19662	1.54783	0.0338939	0.00491383	0.0962892
GOTERM_CC_DIRECT	GO:0048471~perinuclear region of cytoplasm	40	6.52529	0.000131815	STX7, RBM4, SORL1, NAA15, ARF5, KCNA5, CCNG1, ANGEL1, ACTR3, FAM168B, EZR, SORBS2, PRKRA, ANP32A, MSN, PRKACB, TLK2, ZFYVE1, SEC23A, RAB2A, KIF5B, AKIP1, MAP2K1, MYO1B, BYSL, YWHAB, RNF207, CASC3, TPD52L2, NPC1, HSP90B1, HDAC1, ATP2A2, EIF4A2, IGF2R, CDK2AP1, RAB15, CTSB, RAB10, DBN1	591	692	19662	1.92307	0.0660055	0.00849927	0.190594
GOTERM_CC_DIRECT	GO:0005794~Golgi apparatus	59	9.6248	0.000185507	GNPTG, COPA, FAM20B, SORL1, CLSTN1, PDE3B, SLC35A1, ACBD3, SLC1A5, TBC1D14, ST3GAL6, RAB6A, FBXL14, ZFYVE1, SEC23A, ZDHHC3, INPPL1, LIG1, STRN3, SCYL3, CTNNA1, CHPT1, GLCE, SACM1L, NPC1, BNIP1, RAB10, EXT2, TRAPPC3, MAP6D1, UBAP1, TIPIN, RER1, ARF5, KCNA5, LMAN2, PDXDC1, SEC16B, GNPTAB, STX18, GOLPH3L, CSDE1, YES1, RAB2A, MAP2K1, CASC4, TMBIM4, IREB2, RAF1, DNMBP, ATF6, NRAS, RAB30, GOLPH3, CSGAL…	591	1190	19662	1.64947	0.0916281	0.0106211	0.26813
GOTERM_CC_DIRECT	GO:0005856~cytoskeleton	56	9.1354	0.000195991	WASF3, WASF2, CAPZA1, MYLIP, FER, LATS2, VCL, ACTR3, DCAF12, CDCA8, DYNLL2, MAP1LC3B, RAB28, ANK3, STK39, MSN, TLK2, PPP4C, RHOF, KIF5B, INPPL1, TBCE, RAI14, GAN, CTNNA1, FARP1, MAD2L1BP, FNBP1L, MLLT11, SDCBP, CLIP1, OSBPL10, MAP6D1, RABGAP1, PLEK2, ARHGAP35, RDX, FBF1, EZR, SORBS2, TOR1A, YES1, CHD4, ACTB, UNC119, MAP2K1, SWAP70, DLGAP5, KIF18A, CENPE, BIRC5, DNMBP, CDC42SE2, SPTBN1, JAK1, TMOD1	591	1113	19662	1.67391	0.0965488	0.0101019	0.283264
GOTERM_CC_DIRECT	GO:0042470~melanosome	12	1.95759	0.000223496	RAB2A, SLC1A5, P4HB, HSP90B1, RAB5B, RPN1, YWHAB, SDCBP, CTSB, ATP6V1B2, CTNS, YWHAE	591	101	19662	3.95276	0.109332	0.0104706	0.322957
GOTERM_CC_DIRECT	GO:0000785~chromatin	13	2.12072	0.000414034	PDS5B, RBL2, AHCTF1, SNW1, ANKRD17, SF3B1, SIN3A, HDAC1, SFPQ, PARG, H2AFX, ASF1B, ORC2	591	126	19662	3.43252	0.193066	0.0177173	0.597522
GOTERM_CC_DIRECT	GO:0000139~Golgi membrane	26	4.24144	0.000532453	GNPTG, COPA, FAM20B, CLSTN1, LMAN2, SLC35A1, SEC16B, ACTR3, ACBD3, MIA3, GNPTAB, STX18, RAB6A, SEC23A, RAB2A, ZDHHC3, TMBIM4, CHPT1, GLCE, NRAS, BNIP1, MAPK8IP3, GOSR2, CUX2, EXT2, TRAPPC3	591	403	19662	2.14639	0.241099	0.0209982	0.767809
GOTERM_CC_DIRECT	GO:0005739~mitochondrion	75	12.2349	0.00104945	GRPEL2, GRPEL1, ABCF2, STAR, ECHDC2, NDUFAF1, MTFR1, ACBD3, SLC16A1, LONP1, MAP1LC3B, PGAM5, SHC1, SLC25A26, PDHA1, HADH, TMEM14C, GPT2, ABCE1, ALDH5A1, POLG, LIG1, STXBP1, RAI14, CYB5A, CBR4, TIMM21, TIMM8B, SLC25A30, NFU1, GLUL, BNIP1, NCOA4, RIPK1, TOMM20, MRPL49, TXNRD1, MAPK8, CTSB, TFB1M, ACADSB, ELAC2, MCL1, GLUD1, UNG, MRPS10, ELK1, CHCHD2, COX7A2L, MTIF3, GLS2, QRSL1, TAP1, SLC25A44, LET…	591	1721	19662	1.44984	0.419519	0.038105	1.50807
GOTERM_CC_DIRECT	GO:0005759~mitochondrial matrix	15	2.44698	0.00166412	GRPEL2, ACADSB, GRPEL1, MCL1, GLUD1, PDK3, CS, CBR4, AK4, GLS2, LONP1, SHC1, PDHA1, TFB1M, HADH	591	188	19662	2.65444	0.577991	0.0558926	2.3815
GOTERM_CC_DIRECT	GO:0012505~endomembrane system	11	1.79445	0.00228277	STX7, RABGAP1, MAP1LC3B, PGRMC2, MPP5, PIP5K1C, JAK1, SPTBN1, ATP6V1B2, RNF34, PPP1R14C	591	114	19662	3.21017	0.693896	0.0713184	3.25331
GOTERM_CC_DIRECT	GO:0055037~recycling endosome	11	1.79445	0.00259479	RAP2A, STX7, RAP2C, TBC1D14, SORL1, SDCCAG3, ATP11B, VAMP3, VPS16, RAB10, SLC31A2	591	116	19662	3.15482	0.739681	0.0761147	3.69024
GOTERM_CC_DIRECT	GO:0000790~nuclear chromatin	16	2.61011	0.00383102	DPF2, ACTB, RAD51AP1, POGZ, EME1, TIPIN, SMAD2, POLR3GL, FER, STAT3, UHRF1, HDAC1, SMARCC2, H2AFX, ASF1B, CHD4	591	228	19662	2.33467	0.863069	0.104578	5.40344
GOTERM_CC_DIRECT	GO:0030027~lamellipodium	13	2.12072	0.00400332	WASF3, SWAP70, INPPL1, WASF2, CTNND1, RDX, SCYL3, FER, CTNNA1, ACTR3, SORBS2, ILK, DBN1	591	164	19662	2.63718	0.874805	0.103594	5.63995
GOTERM_CC_DIRECT	GO:0005884~actin filament	8	1.30506	0.00421014	ACTR3, EZR, MYO1B, VPS16, YES1, DBN1, TMOD1, VCL	591	68	19662	3.914	0.887574	0.103514	5.92312
GOTERM_CC_DIRECT	GO:0031234~extrinsic component of cytoplasmic side of plasma membrane	8	1.30506	0.00421014	ATP2A2, JAK1, FER, YES1, CSK, ERRFI1, IQGAP1, FARP1	591	68	19662	3.914	0.887574	0.103514	5.92312
GOTERM_CC_DIRECT	GO:0005770~late endosome	11	1.79445	0.00617155	WDR48, STX7, MAP2K1, SQSTM1, SLA2, IGF2R, RAB22A, SNX16, VPS16, CTNS, SLC31A2	591	131	19662	2.79358	0.959513	0.141616	8.56953
GOTERM_CC_DIRECT	GO:0005925~focal adhesion	22	3.58891	0.00762685	ACTB, P4HB, MAP2K1, YWHAB, PIP5K1C, RDX, CTNNA1, YWHAE, IQGAP1, VCL, ACTR3, HSP90B1, EZR, SORBS2, IGF2R, RRAS2, ILK, JAK1, SDCBP, MSN, RAB10, YES1	591	391	19662	1.87192	0.981048	0.164952	10.4881
GOTERM_CC_DIRECT	GO:0031985~Golgi cisterna	4	0.652529	0.00764287	RAB30, GOLPH3, GOLPH3L, SORL1	591	14	19662	9.50544	0.981206	0.158687	10.509
GOTERM_CC_DIRECT	GO:0001726~ruffle	9	1.46819	0.00775451	EZR, WASF2, RAB22A, KIF18A, CLIP1, RDX, ATP6V1B2, MYADM, IQGAP1	591	95	19662	3.1518	0.98227	0.154663	10.6546
GOTERM_CC_DIRECT	GO:0045177~apical part of cell	10	1.63132	0.00781816	ATP6V1C1, TJP1, EZR, MYO1B, BYSL, RDX, MSN, JAG1, CDH23, ACVR1	591	115	19662	2.89296	0.982849	0.150093	10.7375
GOTERM_CC_DIRECT	GO:0005911~cell-cell junction	14	2.28385	0.00784391	WASF2, CAPZA1, LIN7C, CTNND1, CTNNA1, MYADM, IQGAP1, VCL, ACTR3, TJP1, ILK, CSK, RAB10, DBN1	591	201	19662	2.31725	0.983078	0.145203	10.771
GOTERM_CC_DIRECT	GO:0030175~filopodium	8	1.30506	0.00830068	EZR, INPPL1, MYO1B, RDX, MSN, DBN1, UBE2Q1, FARP1	591	77	19662	3.45652	0.986669	0.147784	11.3637
GOTERM_CC_DIRECT	GO:0043234~protein complex	31	5.0571	0.0087139	UBE2V1, RIMS2, IQGAP1, VCL, CDCA8, SIN3A, ILK, ASF1B, CHD4, ACTB, POLG, STRN3, SMAD5, YWHAB, STXBP1, MPP5, SMAD2, STK4, VDAC1, ST13, UBE2N, GLUL, DCAF7, ATP2A2, HDAC1, RIPK1, PRKAR1A, SMARCC2, SPTBN1, DNMT1, TRMT112	591	628	19662	1.64226	0.989258	0.149485	11.8967
GOTERM_CC_DIRECT	GO:0016363~nuclear matrix	9	1.46819	0.00875613	SF3B1, UHRF1, DCAF7, MORC3, SFPQ, ANP32A, AHCTF1, SNW1, GFI1	591	97	19662	3.08682	0.989492	0.145374	11.951
GOTERM_CC_DIRECT	GO:0042645~mitochondrial nucleoid	6	0.978793	0.0118963	LONP1, ELAC2, POLG, GRSF1, TFB1M, VDAC1	591	46	19662	4.33944	0.997969	0.186689	15.9027
GOTERM_CC_DIRECT	GO:0005776~autophagosome	7	1.14192	0.0122498	MAP1LC3B, SQSTM1, ATG14, TBC1D14, RALB, VPS16, ZFYVE1	591	64	19662	3.6388	0.998313	0.18613	16.3371
GOTERM_CC_DIRECT	GO:0051286~cell tip	3	0.489396	0.0124443	EZR, RDX, MSN	591	6	19662	16.6345	0.998476	0.183482	16.5752
GOTERM_CC_DIRECT	GO:0005783~endoplasmic reticulum	55	8.97227	0.0130657	CAST, SORL1, CLSTN1, EIF5A, PDE3B, TMEM109, INSIG1, RPN1, ANP32A, ZFYVE1, SEC23A, CYB5A, LPCAT3, SACM1L, PARP16, TOR2A, NPC1, BNIP1, SDCBP, SRP72, RAB10, EXT2, TRAPPC3, ATG14, TMX3, CERS5, KCNA5, RIC3, ANGEL1, TMCC1, TMEM50B, SEC16B, MIA3, STX18, SQSTM1, CERS2, TAP1, TOR1A, SCN5A, MEST, SEC61A2, RAB2A, P4HB, NPLOC4, MAP2K1, IREB2, ATP11B, ATF6, HSP90B1, ATP2A2, YIPF5, AHCYL1, AHSA1, RETSAT, SSR3	591	1323	19662	1.38307	0.9989	0.186528	17.3316
GOTERM_CC_DIRECT	GO:0002102~podosome	5	0.815661	0.014826	ACTR3, ACTB, ASAP1, MAPK8, VCL	591	32	19662	5.19829	0.999564	0.203533	19.44
GOTERM_CC_DIRECT	GO:0005789~endoplasmic reticulum membrane	33	5.38336	0.0151152	FKBP5, ATG14, TMX3, CLSTN1, CERS5, EIF5A, LMAN2, RIC3, TMCC1, SEC16B, MIA3, STX18, CERS2, RPN1, MEST, SEC61A2, RAB2A, SEC23A, CYB5A, LPCAT3, SACM1L, PARP16, ATF6, HSP90B1, BNIP1, ATP2A2, SDCBP, GOSR2, YIPF5, RAB10, EXT2, SSR3, RETSAT	591	710	19662	1.54631	0.999625	0.201814	19.7816
GOTERM_CC_DIRECT	GO:0030496~midbody	10	1.63132	0.01657	RAP2A, CDCA8, HSP90B1, RALB, SDCCAG3, CTNND1, BIRC5, RDX, CENPE, IQGAP1	591	130	19662	2.55916	0.999826	0.213703	21.4795
GOTERM_CC_DIRECT	GO:0005915~zonula adherens	3	0.489396	0.0170782	CTNND1, CTNNA1, VCL	591	7	19662	14.2582	0.999867	0.214284	22.0646
GOTERM_CC_DIRECT	GO:0005923~bicellular tight junction	10	1.63132	0.0173371	TJP1, RAP2C, ANK3, MPP5, LIN7C, CTNND1, MPP7, ARHGAP17, PMP22, UBN1	591	131	19662	2.53962	0.999884	0.212116	22.3612
GOTERM_CC_DIRECT	GO:0014704~intercalated disc	6	0.978793	0.0180568	TJP1, ANK3, KCNA5, CTNNA1, SCN5A, VCL	591	51	19662	3.914	0.99992	0.214962	23.1801
GOTERM_CC_DIRECT	GO:0043231~intracellular membrane-bounded organelle	34	5.54649	0.0189804	DPF2, GNPTG, CLUAP1, STX7, TIPIN, FKBP1A, ATP6V1B2, ABCA4, RRAGC, PDXDC1, SEC16B, MIA3, TAP1, TOR1A, PARG, PDHA1, RPIA, VEZF1, BYSL, LIG1, CDK9, CYB5A, CTNNA1, ZCCHC17, UPF3A, GLUL, BNIP1, DCP1A, POLDIP3, GOLPH3, VAMP3, AHCYL1, CTSB, CTNS	591	751	19662	1.50619	0.999951	0.219764	24.2192
GOTERM_CC_DIRECT	GO:0005657~replication fork	4	0.652529	0.0209547	UHRF1, XRCC2, DNMT1, H2AFX	591	20	19662	6.65381	0.999983	0.234754	26.3966
GOTERM_CC_DIRECT	GO:0033180~proton-transporting V-type ATPase, V1 domain	3	0.489396	0.0223226	ATP6V1C1, ATP6AP1, ATP6V1B2	591	8	19662	12.4759	0.999992	0.24303	27.8709
GOTERM_CC_DIRECT	GO:0044233~ER-mitochondrion membrane contact site	3	0.489396	0.0281369	ATG14, TOMM20, ZFYVE1	591	9	19662	11.0897	1	0.290937	33.8362
GOTERM_CC_DIRECT	GO:0017053~transcriptional repressor complex	6	0.978793	0.0297458	SIN3A, HDAC1, HEY2, SMARCC2, YWHAB, GFI1	591	58	19662	3.44162	1	0.29918	35.4038
GOTERM_CC_DIRECT	GO:0044754~autolysosome	3	0.489396	0.0344823	NCOA4, MAP1LC3B, SQSTM1	591	10	19662	9.98071	1	0.332312	39.8203
GOTERM_CC_DIRECT	GO:0031080~nuclear pore outer ring	3	0.489396	0.0344823	SEH1L, AHCTF1, NUP43	591	10	19662	9.98071	1	0.332312	39.8203
GOTERM_CC_DIRECT	GO:0000123~histone acetyltransferase complex	4	0.652529	0.0378787	ELP4, MEAF6, KANSL2, PHF20	591	25	19662	5.32305	1	0.352629	42.8124
GOTERM_CC_DIRECT	GO:0005768~endosome	25	4.0783	0.03946	STX7, RAB5B, SORL1, SNX16, MTMR2, PLEKHB2, EZR, TMEM9B, SQSTM1, VPS16, INPP5B, RAP2A, RAP2C, SLA2, SNX25, SUN2, WDR48, NPC1, GOLPH3, IGF2R, PTP4A2, RAB22A, SDCCAG3, RAB10, UBAP1	591	544	19662	1.52891	1	0.358351	44.1577
GOTERM_CC_DIRECT	GO:0031965~nuclear membrane	13	2.12072	0.0406358	SUN2, AHCTF1, CERS5, PHF20, WTAP, SENP2, TMEM109, PRICKLE1, CERS2, TOR1A, TNPO1, CMTM3, RETSAT	591	226	19662	1.91371	1	0.360895	45.1388
GOTERM_CC_DIRECT	GO:0001931~uropod	3	0.489396	0.0413218	EZR, PIP5K1C, MSN	591	11	19662	9.07337	1	0.359888	45.7038
GOTERM_CC_DIRECT	GO:0005622~intracellular	61	9.95106	0.04237	RAB5B, TUFT1, WASF2, RPL15, MYLIP, LATS2, DIRAS2, DYNLL2, MAP1LC3B, RAB28, RALB, SHC1, RAB6A, RHOF, RAP2A, G3BP2, POGK, DOK4, RRAS2, MLLT11, CSTB, MRPL49, SDCBP, RAB15, VAMP3, MAPK8, RAB10, DBN1, NKIRAS2, STX7, RABGAP1, SNX16, ARHGAP35, ARF5, RIMS2, MIA3, EZR, STX18, LHX2, PRKRA, TNPO1, SCN5A, CSF1R, RAB2A, ABR, SMAD5, RNF207, SMAD2, RCAN3, TRNT1, NRAS, RNF114, RAB30, SFRP1, ATP2A2, WSB2, RAB22A,…	591	1599	19662	1.26918	1	0.36143	46.5567
GOTERM_CC_DIRECT	GO:0019898~extrinsic component of membrane	7	1.14192	0.0425156	MTMR3, EZR, STK39, RDX, MSN, MYLIP, FARP1	591	85	19662	2.7398	1	0.356783	46.6741
GOTERM_CC_DIRECT	GO:0045171~intercellular bridge	5	0.815661	0.0454069	UNC119, CDCA8, ESRRA, SIN3A, RFXANK	591	45	19662	3.69656	1	0.370553	48.9577
GOTERM_CC_DIRECT	GO:0016607~nuclear speck	12	1.95759	0.0457865	PABPN1, FAM206A, SRSF2, CLK2, POLDIP3, RBM4, CASC3, PSME4, CBLL1, RNF34, WTAP, EP400	591	205	19662	1.94746	1	0.367495	49.2507
GOTERM_CC_DIRECT	GO:0031901~early endosome membrane	7	1.14192	0.0467417	MTMR2, STX7, TMEM9B, RAB5B, SNX16, VPS16, INPP5B	591	87	19662	2.67682	1	0.368206	49.981
GOTERM_CC_DIRECT	GO:0005730~nucleolus	35	5.70962	0.0487579	MEAF6, CDV3, RBM4, NOB1, MXI1, TTC3, YBX2, WDR75, PARN, CDCA8, SIN3A, EZR, RRN3, RTF1, PAFAH1B2, VEZF1, BAZ2A, NMD3, TSEN34, ESRRA, RBL2, BYSL, EME1, ZCCHC17, UBE2N, ILF2, SMARCA5, CSTB, SPTBN1, CIRBP, CDCA7L, TXNRD1, SRP72, CTSB, WIZ	591	842	19662	1.38292	1	0.375487	51.4904
GOTERM_CC_DIRECT	GO:0031463~Cul3-RING ubiquitin ligase complex	6	0.978793	0.0505357	KLHL8, ARIH1, KBTBD2, KLHL25, GAN, KCTD13	591	67	19662	2.97932	1	0.381019	52.786
GOTERM_CC_DIRECT	GO:0016580~Sin3 complex	3	0.489396	0.0563437	SIN3A, HDAC1, HEY2	591	13	19662	7.67747	1	0.409642	56.7978
GOTERM_CC_DIRECT	GO:0031201~SNARE complex	5	0.815661	0.0588945	STX7, BNIP1, STX18, VAMP3, GOSR2	591	49	19662	3.3948	1	0.418482	58.4574
GOTERM_CC_DIRECT	GO:0035370~UBC13-UEV1A complex	2	0.326264	0.0591153	UBE2N, UBE2V1	591	2	19662	33.269	1	0.414322	58.5983
GOTERM_CC_DIRECT	GO:0042995~cell projection	30	4.89396	0.0597864	CLUAP1, PLEK2, CLSTN1, PIP5K1C, ARHGAP35, FER, ACTR3, FAM168B, EZR, ANK3, RAB28, SORBS2, ILK, TOR1A, MSN, INPPL1, SWAP70, BYSL, SLC12A5, KIF18A, SCYL3, UBE2Q1, FARP1, GLUL, CDC42SE2, RAB22A, MAPK8IP3, CLIP1, RAB10, DBN1	591	712	19662	1.40179	1	0.412706	59.0236
GOTERM_CC_DIRECT	GO:0005779~integral component of peroxisomal membrane	3	0.489396	0.0644605	PEX2, PEX12, PEX10	591	14	19662	7.12908	1	0.432109	61.8749
GOTERM_CC_DIRECT	GO:0043209~myelin sheath	11	1.79445	0.0645402	ACTB, GLUL, EZR, GNB1, STXBP1, RDX, MSN, ATP6V1B2, PDHA1, CCT3, VDAC1	591	192	19662	1.90604	1	0.42731	61.9219
GOTERM_CC_DIRECT	GO:0030863~cortical cytoskeleton	4	0.652529	0.0649667	ACTB, CAPZA1, SPTBN1, TMOD1	591	31	19662	4.29278	1	0.424383	62.1724
GOTERM_CC_DIRECT	GO:0000776~kinetochore	8	1.30506	0.0697195	MEAF6, SIN3A, SEH1L, KIF18A, AHCTF1, BIRC5, CENPE, NUP43	591	120	19662	2.21794	1	0.442854	64.8617
GOTERM_CC_DIRECT	GO:0000932~cytoplasmic mRNA processing body	6	0.978793	0.0713749	PAN2, ZFP36L1, SQSTM1, PNRC2, DCP1A, TNRC6B	591	74	19662	2.69749	1	0.445741	65.7559
GOTERM_CC_DIRECT	GO:0005774~vacuolar membrane	3	0.489396	0.0729401	MTMR2, ATP6AP1, SLC3A1	591	15	19662	6.65381	1	0.448118	66.5817
GOTERM_CC_DIRECT	GO:0005769~early endosome	12	1.95759	0.0794183	STX7, RAB5B, MAP2K1, MYO1B, IGF2R, WASF2, RAB22A, PTP4A2, SORL1, SNX16, SDCCAG3, VPS16	591	226	19662	1.7665	1	0.472584	69.8068
GOTERM_CC_DIRECT	GO:0015629~actin cytoskeleton	11	1.79445	0.0818955	EZR, NCOA5, RAB22A, RAI14, ARHGAP35, FER, CTNNA1, CRK, DBN1, IQGAP1, VCL	591	201	19662	1.82069	1	0.478415	70.9615
GOTERM_CC_DIRECT	GO:0005912~adherens junction	5	0.815661	0.082656	TJP1, MPP7, JAG1, CTNNA1, VCL	591	55	19662	3.02446	1	0.476737	71.3077
GOTERM_CC_DIRECT	GO:0000792~heterochromatin	4	0.652529	0.0867768	UHRF1, HDAC1, DNMT1, ORC2	591	35	19662	3.80218	1	0.489178	73.1175
GOTERM_CC_DIRECT	GO:0097629~extrinsic component of omegasome membrane	2	0.326264	0.0873514	ATG14, ZFYVE1	591	3	19662	22.1794	1	0.486685	73.3613
GOTERM_CC_DIRECT	GO:0097025~MPP7-DLG1-LIN7 complex	2	0.326264	0.0873514	LIN7C, MPP7	591	3	19662	22.1794	1	0.486685	73.3613
GOTERM_CC_DIRECT	GO:0042175~nuclear outer membrane-endoplasmic reticulum membrane network	2	0.326264	0.0873514	NPLOC4, YIPF5	591	3	19662	22.1794	1	0.486685	73.3613
GOTERM_CC_DIRECT	GO:0001405~presequence translocase-associated import motor	2	0.326264	0.0873514	GRPEL2, GRPEL1	591	3	19662	22.1794	1	0.486685	73.3613
GOTERM_CC_DIRECT	GO:0005623~cell	12	1.95759	0.088838	TMX2, P4HB, MIA3, DOC2A, DNAJC16, ATP2A2, DYNLL2, MORC3, PDK3, SNX16, SUN2, TXNRD1	591	231	19662	1.72826	1	0.48795	73.9824
GOTERM_CC_DIRECT	GO:0030315~T-tubule	5	0.815661	0.0914781	EZR, ANK3, RDX, MSN, SCN5A	591	57	19662	2.91834	1	0.493765	75.0524
GOTERM_MF_DIRECT	GO:0000166~nucleotide binding	119	19.4127	1.26134e-13	TRMT2A, FAM20B, ATP6AP1, RBM4, EIF5, CCT3, CSNK2A2, TPK1, DIRAS2, CLK3, RAB28, CLK2, ILK, RALB, STK39, TLK2, PRKACB, PABPN1, KIF5B, LIG1, STK4, RFC5, GLUL, EIF2AK1, BAZ1B, SMARCA5, RAB15, MAPK8, CELF1, CSNK1G3, RAB10, EP400, GLUD1, PABPC4, ARF5, ABCA4, RRAGC, QRSL1, PPIL4, CSF1R, MOCS2, MAP2K1, MYO1B, RYK, AK4, ATAD1, VDAC1, UPF3A, TRNT1, SRSF2, ATP2A2, GTF2F2, PRKAR1A, RHOT1, CIRBP, RIT1, ABCF3,…	537	1936	17446	1.99693	9.61045e-11	9.61045e-11	1.92357e-10
GOTERM_MF_DIRECT	GO:0005515~protein binding	195	31.8108	1.08396e-11	XRCC2, NAA15, CCT3, MXI1, WTAP, MED20, CDCA8, SIN3A, ILK, INSIG1, GAB1, H2AFX, CDH23, PAN2, KIF5B, POLG, RAD9A, CTNNA1, GLUL, UHRF1, NPC1, MSX1, BAZ1B, RAB15, MAPK8, VGLL4, RAB10, DBN1, GIGYF2, TRAPPC3, RAD23B, ASAP1, ARF5, RIMS2, NAA50, LHX2, SLC31A2, UNC119, MAP2K1, SMAD5, EME1, SMAD2, VDAC1, SRSF2, SFRP1, ATP2A2, RIT1, BMP6, ABCF3, CPEB3, WASF2, RFXANK, ACTR3, TMEM109, PARN, DYNLL2, MAP1LC3B, …	537	4092	17446	1.54818	8.25974e-09	4.12987e-09	1.65324e-08
GOTERM_MF_DIRECT	GO:0044822~poly(A) RNA binding	73	11.9086	1.3788e-09	CAST, CPEB3, TRMT2A, RPL15, RBM4, EIF5, NAA15, EIF5A, DEK, CCT3, WDR75, BZW1, ANKRD17, PARN, CLK3, RTF1, RPN1, EIF1, API5, PABPN1, ZCCHC3, BYSL, G3BP2, STXBP1, SF1, CTNNA1, ZCCHC17, ZFR, YTHDF3, UBE2N, EIF4G2, EIF4A2, NCOA5, EIF4A1, CSTB, SRP72, ESRP2, TFB1M, GIGYF2, ELAC2, STRAP, PABPC4, RDX, ZFP36L1, SF3B1, EZR, SPATS2, SORBS2, PRKRA, CDC40, PPIL4, CSDE1, TNRC6B, TNPO1, NMD3, P4HB, CS, GRSF1, E…	537	1113	17446	2.13083	1.05064e-06	3.50215e-07	2.10293e-06
GOTERM_MF_DIRECT	GO:0098641~cadherin binding involved in cell-cell adhesion	29	4.73083	4.08968e-08	CAST, ABCF3, CAPZA1, RPL15, WASF2, EIF5, ASAP1, CTNND1, RDX, IQGAP1, PDXDC1, VCL, BZW1, EZR, KIF5B, MYO1B, SWAP70, YWHAB, MPP7, CTNNA1, YWHAE, EIF4G2, TJP1, SDCBP, SPTBN1, RAB10, DBN1, GIGYF2, AHSA1	537	279	17446	3.37688	3.11629e-05	7.79081e-06	6.23753e-05
GOTERM_MF_DIRECT	GO:0005524~ATP binding	83	13.54	2.23747e-07	ABCF3, ABCF2, XRCC2, ATP6AP1, FAM20B, PPIP5K2, PIP5K1C, FER, CCT3, LATS2, ACTR3, CSNK2A2, TPK1, LONP1, CLK3, CLK2, ILK, EEF2K, STK39, TLK2, PRKACB, CSK, ABCE1, KIF5B, LIG1, CDK9, SCYL3, STK4, UBE2N, RFC5, TOR2A, ACVR2A, GLUL, EIF2AK1, BAZ1B, RIPK1, EIF4A2, EIF4A1, SMARCA5, MAPK8, CSNK1G3, EP400, MELK, ACVR1, UBE2Z, GLUD1, PFKFB2, DCK, MKNK1, ATP6V1B2, ABCA4, QRSL1, TAP1, TOR1A, YES1, CHD4, CSF1R,…	537	1507	17446	1.78931	0.000170481	3.40985e-05	0.000341256
GOTERM_MF_DIRECT	GO:0016301~kinase activity	45	7.34095	2.15867e-06	STRAP, PFKFB2, FAM20B, DCK, PPIP5K2, MKNK1, PIP5K1C, FER, ZMYND8, LATS2, TPK1, CSNK2A2, CLK3, CLK2, ILK, EEF2K, STK39, PRKACB, TLK2, CSK, YES1, CSF1R, MAP2K1, RYK, PDK3, NLK, RAF1, CDK9, NADK, AK4, STK4, ACVR2A, EIF2AK1, BAZ1B, RIPK1, PRKAR1A, JAK1, MAPK8IP3, MAPK8, CSNK1G3, BMPR1B, CRK, MELK, BMPR1A, ACVR1	537	674	17446	2.16907	0.00164356	0.000274114	0.00329233
GOTERM_MF_DIRECT	GO:0008092~cytoskeletal protein binding	12	1.95759	6.52371e-06	EZR, DYNLL2, ANK3, TOR1A, LIN7C, RDX, MSN, FER, DLG5, MYLIP, DBN1, FARP1	537	68	17446	5.73316	0.00495874	0.000709902	0.00994941
GOTERM_MF_DIRECT	GO:0003723~RNA binding	47	7.66721	1.79852e-05	CPEB3, TRMT2A, RBM4, EIF5A, YBX2, ANKRD17, PARN, SIN3A, MORC3, PRKRA, CSDE1, PPIL4, DAZL, HBP1, TNRC6B, BAZ2A, PABPN1, RAD51AP1, NUDT4, GRSF1, SF1, IREB2, G3BP2, ELAVL1, CASC3, ZCCHC17, YTHDF3, ZFR, SF3A3, TRNT1, SRSF2, EIF4G2, PAPOLA, HSP90B1, ILF2, HNRNPUL1, POLDIP3, EIF4A2, SFPQ, EIF4A1, DNMT1, CIRBP, CELF1, AHCYL1, ESRP2, PAPOLG, TFB1M	537	780	17446	1.9576	0.0136114	0.00171164	0.0274273
GOTERM_MF_DIRECT	GO:0019904~protein domain specific binding	24	3.91517	3.20033e-05	MPP5, STXBP1, YWHAB, LIN7C, CTNND1, MPP7, RDX, CCNG1, RIMS2, ANGEL1, YWHAE, IQGAP1, SENP2, ST13, TJP1, EZR, MAP1LC3B, SORBS2, STX18, DNMT1, RAB6A, KCTD13, SCN5A, CRK	537	289	17446	2.69796	0.024092	0.00270599	0.0487999
GOTERM_MF_DIRECT	GO:0016740~transferase activity	71	11.5824	0.000157397	FAM20B, TRMT2A, PPIP5K2, PIP5K1C, FER, LATS2, CSNK2A2, TPK1, CLK3, CLK2, ST3GAL6, ILK, RPN1, EEF2K, STK39, TLK2, PRKACB, CSK, GPT2, ZDHHC3, POLG, PAPD7, CDK9, LPCAT3, STK4, CHPT1, PARP16, UBE2N, ACVR2A, EIF2AK1, BAZ1B, RIPK1, MTAP, MAPK8, CSNK1G3, TFB1M, EXT2, MELK, ACVR1, UBE2Z, DCK, MKNK1, CERS5, TKTL1, CDYL, NAA50, GNPTAB, NEDD4L, YES1, CSF1R, SHMT1, MOCS2, MAP2K1, RYK, NLK, PDK3, CS, RAF1, NA…	537	1472	17446	1.56701	0.113032	0.011923	0.239792
GOTERM_MF_DIRECT	GO:0031625~ubiquitin protein ligase binding	22	3.58891	0.000196226	NPLOC4, UBE2Z, NLK, SMAD5, UBE2V1, SMAD2, CASC3, YWHAE, VCL, ATF6, UBE2N, ARIH1, KBTBD4, MAP1LC3B, SQSTM1, RIPK1, PRKAR1A, RALB, JAK1, PRKACB, RNF34, SCN5A	537	284	17446	2.51667	0.138895	0.0135024	0.298863
GOTERM_MF_DIRECT	GO:0019899~enzyme binding	26	4.24144	0.00036447	P4HB, UNG, GLUD1, TSPAN5, YWHAB, CYB5A, BIRC5, FKBP1A, RAD9A, CASC3, YWHAE, RFC5, OAZ1, HDAC1, ATP2A2, BTG1, HNRNPUL1, IGF2R, GOLPH3, PRKRA, H2AFX, MAPK8, USP22, YES1, SCN5A, CRK	537	384	17446	2.1997	0.242534	0.0228822	0.554443
GOTERM_MF_DIRECT	GO:0003677~DNA binding	83	13.54	0.000383192	XRCC2, HP1BP3, DEK, PHF20, MXI1, RFXANK, YBX2, LONP1, SIN3A, RTF1, HEY2, H2AFX, FBXO21, POGZ, TADA2A, RBL2, POLG, LIG1, DDB1, CHTF8, ZFX, PAPD7, HMG20A, CDK9, POLR1C, ZFR, UBN1, RFC5, UHRF1, MSX1, POGK, SMARCA5, CUX2, TFB1M, EP400, ZMYND11, RABGAP1, POLR2J, TIPIN, ELK1, CERS5, AHCTF1, ARHGAP35, TTC5, POLR2C, ZFP36L1, CERS2, LHX2, CSDE1, HBP1, RNF10, GFI1, BAZ2A, ETV5, CHD4, DBX1, MAFG, ESRRA, TCF…	537	1847	17446	1.45993	0.253268	0.0222148	0.582847
GOTERM_MF_DIRECT	GO:0004672~protein kinase activity	31	5.0571	0.00105203	MKNK1, FER, LATS2, CSNK2A2, CLK3, CLK2, ILK, STK39, PRKACB, TLK2, CSK, YES1, CSF1R, MAP2K1, RYK, PDK3, NLK, CDK9, RAF1, SCYL3, STK4, ACVR2A, EIF2AK1, RIPK1, JAK1, MAPK8, CSNK1G3, BMPR1B, MELK, ACVR1, BMPR1A	537	531	17446	1.89666	0.551601	0.0556806	1.59258
GOTERM_MF_DIRECT	GO:0003730~mRNA 3'-UTR binding	8	1.30506	0.00112541	ZFP36L1, CPEB3, RBM4, ELAVL1, CIRBP, DAZL, ANGEL2, YBX2	537	53	17446	4.90383	0.576011	0.0555978	1.70277
GOTERM_MF_DIRECT	GO:0005525~GTP binding	24	3.91517	0.0018067	RAB2A, RAP2A, RAP2C, RAB5B, GLUD1, EIF5, ARHGAP35, ARF5, AK4, RRAGC, NRAS, RAB30, DIRAS2, RAB28, RRAS2, RAB22A, RALB, RHOT1, RAB15, RIT1, RAB6A, RAB10, RHOF, NKIRAS2	537	383	17446	2.0358	0.747905	0.0825176	2.72036
GOTERM_MF_DIRECT	GO:0019003~GDP binding	8	1.30506	0.00234532	RAB2A, RAP2C, RAB5B, RAB28, RAB22A, RALB, RAB10, RRAGC	537	60	17446	4.33172	0.832912	0.0998998	3.51789
GOTERM_MF_DIRECT	GO:0061630~ubiquitin protein ligase activity	15	2.44698	0.00345226	UBE2N, ARIH1, UHRF1, RNF114, CBLB, UBE2Z, RNF38, UBE2V1, CBLL1, RNF149, NEDD4L, MYLIP, RNF34, MED20, RNF145	537	199	17446	2.44884	0.928293	0.136187	5.13777
GOTERM_MF_DIRECT	GO:0004674~protein serine/threonine kinase activity	25	4.0783	0.0035405	MKNK1, LATS2, CSNK2A2, CLK3, CLK2, ILK, EEF2K, STK39, TLK2, PRKACB, MAP2K1, NLK, PDK3, CDK9, RAF1, STK4, ACVR2A, EIF2AK1, RIPK1, MAPK8, CSNK1G3, BMPR1B, MELK, ACVR1, BMPR1A	537	428	17446	1.89766	0.932972	0.132591	5.2658
GOTERM_MF_DIRECT	GO:0032403~protein complex binding	22	3.58891	0.00367822	NPLOC4, STX7, STRN3, WASF2, HMBOX1, YWHAB, ARHGAP35, YWHAE, IQGAP1, VDAC1, ST13, NRAS, SIN3A, EZR, HDAC1, GNB1, PGAM5, RIPK1, SPTBN1, SHC1, CTSB, PPP4C	537	358	17446	1.99646	0.939673	0.130988	5.46529
GOTERM_MF_DIRECT	GO:0019901~protein kinase binding	25	4.0783	0.00420348	ACTB, MAP2K1, PFKFB2, STXBP1, CTNND1, CDK9, ELAVL1, CENPE, RAD9A, FER, KCNA5, RICTOR, IQGAP1, STAT3, VDAC1, PARN, CBLB, SQSTM1, TBC1D14, PRKRA, ILK, STK39, MSN, ERRFI1, SCN5A	537	434	17446	1.87142	0.959635	0.14174	6.22258
GOTERM_MF_DIRECT	GO:0008135~translation factor activity, RNA binding	4	0.652529	0.00515721	EIF4G2, CPEB3, EEF2K, MTIF3	537	12	17446	10.8293	0.980551	0.163969	7.58313
GOTERM_MF_DIRECT	GO:0019903~protein phosphatase binding	9	1.46819	0.00563267	HSP90B1, JAK1, CTNND1, CSK, CDC27, YWHAE, IQGAP1, STAT3, CSF1R	537	88	17446	3.32263	0.986489	0.170673	8.25449
GOTERM_MF_DIRECT	GO:0004675~transmembrane receptor protein serine/threonine kinase activity	4	0.652529	0.00655287	ACVR2A, BMPR1B, BMPR1A, ACVR1	537	13	17446	9.99628	0.993327	0.188392	9.5409
GOTERM_MF_DIRECT	GO:0043022~ribosome binding	7	1.14192	0.00723155	CPEB3, NAA15, EIF5A, LETMD1, RICTOR, MTIF3, SEC61A2	537	56	17446	4.06099	0.996036	0.198459	10.4789
GOTERM_MF_DIRECT	GO:0004702~receptor signaling protein serine/threonine kinase activity	7	1.14192	0.00787794	ACVR2A, MAP2K1, STK39, BMPR1B, STK4, BMPR1A, ACVR1	537	57	17446	3.98974	0.997587	0.206894	11.3637
GOTERM_MF_DIRECT	GO:0051082~unfolded protein binding	8	1.30506	0.00814092	ST13, GRPEL2, GRPEL1, HSP90B1, TOR1A, TBCE, TOMM20, CCT3	537	75	17446	3.46538	0.998028	0.206019	11.7214
GOTERM_MF_DIRECT	GO:0003682~chromatin binding	25	4.0783	0.00981423	ZMYND11, HP1BP3, ELK1, DEK, TTC5, ZMYND8, YBX2, ANKRD17, SF3B1, SIN3A, LHX2, PARG, TADA2A, JARID2, POLG, CDK9, SMAD2, HDAC1, BAZ1B, PHF13, SFPQ, NCOA5, SMARCC2, DNMT1, EP400	537	466	17446	1.74291	0.999455	0.235403	13.9658
GOTERM_MF_DIRECT	GO:0004715~non-membrane spanning protein tyrosine kinase activity	6	0.978793	0.0119294	BAZ1B, JAK1, FER, YES1, CSK, MELK	537	45	17446	4.33172	0.999893	0.270459	16.7264
GOTERM_MF_DIRECT	GO:0004713~protein tyrosine kinase activity	10	1.63132	0.0123507	BAZ1B, CLK3, MAP2K1, RYK, CLK2, JAK1, FER, YES1, CSK, CSF1R	537	121	17446	2.68495	0.999923	0.270694	17.2665
GOTERM_MF_DIRECT	GO:0004842~ubiquitin-protein transferase activity	19	3.09951	0.0123513	BIRC5, GAN, MYLIP, TTC3, UBE2N, ARIH1, KLHL8, KBTBD2, UHRF1, CBLB, RNF114, RNF38, RNF10, FBXL14, PEX12, FBXO3, NEDD4L, RNF34, KCTD13	537	326	17446	1.89347	0.999923	0.263241	17.2672
GOTERM_MF_DIRECT	GO:0003729~mRNA binding	11	1.79445	0.0123568	ZFP36L1, UPF3A, SF3B1, DCP1A, RBM4, PABPC4, G3BP2, ELAVL1, CELF1, ESRP2, YBX2	537	142	17446	2.51667	0.999923	0.256271	17.2741
GOTERM_MF_DIRECT	GO:0042393~histone binding	10	1.63132	0.0143239	ZMYND11, UHRF1, BAZ1B, SMARCA5, ANP32A, DEK, H2AFX, ASF1B, BAZ2A, ZMYND8	537	124	17446	2.61999	0.999983	0.283333	19.7519
GOTERM_MF_DIRECT	GO:0046982~protein heterodimerization activity	26	4.24144	0.0165209	MCL1, RALGAPB, SAE1, RIMS2, RRAGC, OAZ1, TAP1, HEY2, H2AFX, PAFAH1B2, MAFG, P4HB, CEBPG, RAF1, HMG20A, SMAD2, MPP7, SLC3A1, CTNNA1, YWHAE, ATF6, PKNOX1, DR1, SDCBP, EXT2, BMP6	537	514	17446	1.64336	0.999997	0.311579	22.4369
GOTERM_MF_DIRECT	GO:0051219~phosphoprotein binding	6	0.978793	0.0213293	IGF2R, YWHAB, PDE3B, SHC1, CSNK1G3, YWHAE	537	52	17446	3.7486	1	0.374618	28.0235
GOTERM_MF_DIRECT	GO:0008270~zinc ion binding	46	7.50408	0.0214534	DPF2, ZMYND11, RBM4, LANCL1, LNX2, PHF20, CBLL1, MYLIP, ZMYND8, TTC3, ARIH1, MORC3, PEX2, SQSTM1, RSPRY1, LHX2, RNF38, RNF10, RNF149, PEX12, RNF34, BAZ2A, PEX10, CHD4, RNF145, SEC23A, ZCCHC3, ESRRA, NPLOC4, ZDHHC3, MICAL2, SF1, RNF207, BIRC5, ZCCHC17, ZFR, SF3A3, UHRF1, CBLB, RNF114, PRICKLE1, BAZ1B, PHF13, DNMT1, CLIP1, USP22	537	1075	17446	1.39018	1	0.36811	28.1627
GOTERM_MF_DIRECT	GO:0042826~histone deacetylase binding	9	1.46819	0.0221533	HDAC1, SFPQ, HEY2, YWHAB, DNMT1, RAD9A, MAPK8, RFXANK, YWHAE	537	112	17446	2.61063	1	0.369579	28.9423
GOTERM_MF_DIRECT	GO:0046332~SMAD binding	6	0.978793	0.0229758	SMAD2, SNW1, FKBP1A, BMPR1B, BMPR1A, ACVR1	537	53	17446	3.67787	1	0.372556	29.8485
GOTERM_MF_DIRECT	GO:0004652~polynucleotide adenylyltransferase activity	3	0.489396	0.0233308	PAPOLA, PAPD7, PAPOLG	537	8	17446	12.183	1	0.369505	30.2363
GOTERM_MF_DIRECT	GO:0005484~SNAP receptor activity	5	0.815661	0.0261218	STX7, BNIP1, STX18, VAMP3, GOSR2	537	37	17446	4.39026	1	0.396033	33.2157
GOTERM_MF_DIRECT	GO:0051087~chaperone binding	7	1.14192	0.0276542	ST13, GRPEL2, GRPEL1, BAG2, RNF207, BIRC5, AHSA1	537	75	17446	3.0322	1	0.406194	34.8006
GOTERM_MF_DIRECT	GO:0047485~protein N-terminus binding	9	1.46819	0.0278807	CSNK2A2, HDAC1, MAP2K1, SLA2, STXBP1, SDCBP, EIF5A, ZMYND8, CDH23	537	117	17446	2.49907	1	0.401315	35.0319
GOTERM_MF_DIRECT	GO:0017124~SH3 domain binding	9	1.46819	0.0291384	CBLB, DOCK1, INPPL1, ILK, LANCL1, ASAP1, RAD9A, ARHGAP17, ERRFI1	537	118	17446	2.47789	1	0.407871	36.3021
GOTERM_MF_DIRECT	GO:0004438~phosphatidylinositol-3-phosphatase activity	3	0.489396	0.0293941	MTMR2, MTMR3, SACM1L	537	9	17446	10.8293	1	0.403505	36.5575
GOTERM_MF_DIRECT	GO:0005547~phosphatidylinositol-3,4,5-trisphosphate binding	5	0.815661	0.03102	INPPL1, MYO1B, ASAP1, ZFYVE1, IQGAP1	537	39	17446	4.16511	1	0.413505	38.1591
GOTERM_MF_DIRECT	GO:0044325~ion channel binding	9	1.46819	0.0317699	ANK3, RNF207, FKBP1A, NEDD4L, RIMS2, YES1, SCN5A, YWHAE, VDAC1	537	120	17446	2.43659	1	0.414223	38.8851
GOTERM_MF_DIRECT	GO:0003779~actin binding	18	2.93638	0.0325987	WASF3, MYO1B, INPPL1, MICAL2, WASF2, CAPZA1, KIF18A, RDX, FER, DAAM1, VCL, ACTR3, EZR, SPTBN1, MSN, VPS16, DBN1, TMOD1	537	338	17446	1.73012	1	0.415689	39.6782
GOTERM_MF_DIRECT	GO:0034713~type I transforming growth factor beta receptor binding	3	0.489396	0.0360064	SNX25, SMAD2, FKBP1A	537	10	17446	9.74637	1	0.441302	42.8389
GOTERM_MF_DIRECT	GO:0019894~kinesin binding	5	0.815661	0.0393142	ACTB, TOR1A, CLSTN1, MAPK8IP3, MAPK8	537	42	17446	3.86761	1	0.464052	45.7583
GOTERM_MF_DIRECT	GO:0048185~activin binding	3	0.489396	0.0431284	ACVR2A, FKBP1A, ACVR1	537	11	17446	8.86034	1	0.489248	48.9516
GOTERM_MF_DIRECT	GO:0016887~ATPase activity	12	1.95759	0.0452087	ABCE1, ABCF3, LONP1, ABCF2, EIF4A2, EIF4A1, TAP1, TOR1A, SMARCA5, CENPE, ABCA4, ATAD1	537	200	17446	1.94927	1	0.499034	50.6183
GOTERM_MF_DIRECT	GO:0030371~translation repressor activity	3	0.489396	0.0507226	EIF4EBP2, IREB2, CIRBP	537	12	17446	8.12197	1	0.533639	54.7933
GOTERM_MF_DIRECT	GO:0044548~S100 protein binding	3	0.489396	0.0507226	EZR, ATP2A2, IQGAP1	537	12	17446	8.12197	1	0.533639	54.7933
GOTERM_MF_DIRECT	GO:0035925~mRNA 3'-UTR AU-rich region binding	3	0.489396	0.0507226	ZFP36L1, CPEB3, ELAVL1	537	12	17446	8.12197	1	0.533639	54.7933
GOTERM_MF_DIRECT	GO:0051015~actin filament binding	9	1.46819	0.0509892	ACTR3, EZR, MYO1B, CAPZA1, VPS16, CTNNA1, DBN1, TMOD1, VCL	537	132	17446	2.21508	1	0.528785	54.9866
GOTERM_MF_DIRECT	GO:0001103~RNA polymerase II repressing transcription factor binding	4	0.652529	0.0535188	SIN3A, HDAC1, CHD4, STAT3	537	28	17446	4.64113	1	0.539835	56.7822
GOTERM_MF_DIRECT	GO:0003743~translation initiation factor activity	6	0.978793	0.0577621	EIF4G2, EIF4A2, EIF4A1, EIF5, EIF1, MTIF3	537	68	17446	2.86658	1	0.561463	59.6447
GOTERM_MF_DIRECT	GO:0003924~GTPase activity	12	1.95759	0.0583638	RAB2A, NRAS, RAP2A, RAB5B, GNB1, RAB22A, RALB, RHOT1, RIT1, RAB6A, RAB10, RRAGC	537	209	17446	1.86533	1	0.558812	60.036
GOTERM_MF_DIRECT	GO:0045296~cadherin binding	4	0.652529	0.0583814	ANK3, CTNND1, FER, CTNNA1	537	29	17446	4.48109	1	0.552544	60.0474
GOTERM_MF_DIRECT	GO:0004527~exonuclease activity	5	0.815661	0.0670029	PAN2, PARN, POLG, RAD9A, ALKBH2	537	50	17446	3.24879	1	0.597941	65.2769
GOTERM_MF_DIRECT	GO:0050839~cell adhesion molecule binding	6	0.978793	0.0670711	EZR, ANP32A, SDCBP, CTNND1, MSN, FER	537	71	17446	2.74546	1	0.59207	65.3157
GOTERM_MF_DIRECT	GO:0042802~identical protein binding	27	4.40457	0.0736465	SNX16, CBLL1, DAAM1, SQSTM1, PRKRA, BAG2, CSK, ACTB, SHMT1, MOCS2, STXBP1, SUN2, RAF1, BIRC5, CASC3, STK4, STAT3, ATF6, ST13, GLUL, UHRF1, SFRP1, RIPK1, IGF2R, DCP1A, SDCBP, KCTD13	537	625	17446	1.40348	1	0.621501	68.8626
GOTERM_MF_DIRECT	GO:0061631~ubiquitin conjugating enzyme activity	4	0.652529	0.0741521	UBE2N, UBE2Z, UBE2V1, UBE2Q1	537	32	17446	4.06099	1	0.618038	69.1207
GOTERM_MF_DIRECT	GO:0034236~protein kinase A catalytic subunit binding	3	0.489396	0.0759913	EZR, PRKAR1A, CSK	537	15	17446	6.49758	1	0.621428	70.0432
GOTERM_MF_DIRECT	GO:0043539~protein serine/threonine kinase activator activity	3	0.489396	0.0759913	PARP16, MAP2K1, IQGAP1	537	15	17446	6.49758	1	0.621428	70.0432
GOTERM_MF_DIRECT	GO:0042169~SH2 domain binding	4	0.652529	0.0797866	INPPL1, SQSTM1, NLK, CRK	537	33	17446	3.93793	1	0.634217	71.8659
GOTERM_MF_DIRECT	GO:0005154~epidermal growth factor receptor binding	4	0.652529	0.0797866	HBEGF, SHC1, FER, YES1	537	33	17446	3.93793	1	0.634217	71.8659
GOTERM_MF_DIRECT	GO:0070577~lysine-acetylated histone binding	3	0.489396	0.0851353	BAZ1B, PSME4, BAZ2A	537	16	17446	6.09148	1	0.653339	74.2593
GOTERM_MF_DIRECT	GO:0043130~ubiquitin binding	6	0.978793	0.0880279	UBE2N, NPLOC4, SQSTM1, KIF18A, UBAP1, WDR92	537	77	17446	2.53152	1	0.660483	75.473
GOTERM_MF_DIRECT	GO:0003684~damaged DNA binding	5	0.815661	0.0882963	RAD23B, UNG, DDB1, RAD23A, H2AFX	537	55	17446	2.95345	1	0.656052	75.5829
GOTERM_MF_DIRECT	GO:0003976~UDP-N-acetylglucosamine-lysosomal-enzyme N-acetylglucosaminephosphotransferase activity	2	0.326264	0.0893723	GNPTG, GNPTAB	537	3	17446	21.6586	1	0.655191	76.0188
GOTERM_MF_DIRECT	GO:0001948~glycoprotein binding	6	0.978793	0.0956893	IGF2R, SDCBP, CSNK1G3, LMAN2, BMPR1B, BMPR1A	537	79	17446	2.46744	1	0.676033	78.4344
INTERPRO	IPR001806:Small GTPase superfamily	19	3.09951	6.37493e-08	RAB2A, RAP2A, RAP2C, RAB5B, ARHGAP35, NRAS, RAB30, DIRAS2, RAB28, RRAS2, RAB22A, RALB, RHOT1, RAB15, RIT1, RAB6A, RAB10, RHOF, NKIRAS2	597	134	20594	4.8912	6.89106e-05	6.89106e-05	0.000101722
INTERPRO	IPR005225:Small GTP-binding protein domain	19	3.09951	1.48451e-06	RAB2A, RAP2A, RAP2C, RAB5B, ARF5, NRAS, RAB30, DIRAS2, RAB28, RRAS2, RAB22A, RALB, RHOT1, RAB15, RIT1, RAB6A, RAB10, RHOF, NKIRAS2	597	165	20594	3.97225	0.00160347	0.000802057	0.00236874
INTERPRO	IPR027417:P-loop containing nucleoside triphosphate hydrolase	53	8.646	2.38587e-06	ABCF3, XRCC2, ABCF2, RAB5B, IQGAP1, LONP1, DIRAS2, RAB28, RALB, RAB6A, DLG5, RHOF, ZFYVE1, ELP4, ABCE1, RAP2A, RAP2C, KIF5B, MPP5, MPP7, TOR2A, RFC5, RRAS2, EIF4A2, EIF4A1, SMARCA5, RAB15, RAB10, NKIRAS2, EP400, PFKFB2, DCK, ARHGAP35, ARF5, ATP6V1B2, ABCA4, RRAGC, TAP1, TOR1A, CHD4, RAB2A, MYO1B, KIF18A, CENPE, AK4, ATAD1, NRAS, TJP1, RAB30, HNRNPUL1, RAB22A, RHOT1, RIT1	597	909	20594	2.01131	0.0025758	0.00085934	0.00380695
INTERPRO	IPR013083:Zinc finger, RING/FYVE/PHD-type	30	4.89396	4.52661e-05	DPF2, ZMYND11, LNX2, PHF20, MYLIP, CBLL1, RIMS2, ZMYND8, TTC3, ARIH1, MTMR3, RSPRY1, PEX2, RNF38, RNF10, PEX12, RNF149, RNF34, BAZ2A, PEX10, CHD4, ZFYVE1, RNF145, RNF207, RNF114, CBLB, UHRF1, BAZ1B, PHF13, USP22	597	445	20594	2.32556	0.0477558	0.0121589	0.0722045
INTERPRO	IPR020849:Small GTPase superfamily, Ras type	8	1.30506	0.000133373	NRAS, RAP2A, RAP2C, DIRAS2, RRAS2, RALB, RIT1, NKIRAS2	597	40	20594	6.89916	0.134274	0.0284254	0.212606
INTERPRO	IPR011009:Protein kinase-like domain	32	5.22023	0.000418212	MKNK1, FER, LATS2, CSNK2A2, CLK3, CLK2, ILK, EEF2K, STK39, PRKACB, TLK2, CSK, YES1, CSF1R, MAP2K1, RYK, NLK, CDK9, RAF1, SCYL3, STK4, ACVR2A, EIF2AK1, RIPK1, JAK1, MAPK8, CSNK1G3, BMPR1B, ACAD10, MELK, ACVR1, BMPR1A	597	556	20594	1.98537	0.363762	0.0725939	0.665239
INTERPRO	IPR010506:DMAP1-binding	4	0.652529	0.000451869	GNPTG, DIP2B, GNPTAB, DNMT1	597	6	20594	22.9972	0.386503	0.0674171	0.718594
INTERPRO	IPR000719:Protein kinase, catalytic domain	30	4.89396	0.00053387	MKNK1, FER, LATS2, CSNK2A2, CLK3, CLK2, ILK, STK39, PRKACB, TLK2, CSK, YES1, CSF1R, MAP2K1, RYK, NLK, CDK9, RAF1, SCYL3, STK4, ACVR2A, EIF2AK1, RIPK1, JAK1, MAPK8, CSNK1G3, BMPR1B, MELK, ACVR1, BMPR1A	597	515	20594	2.00946	0.43857	0.0696166	0.848479
INTERPRO	IPR012677:Nucleotide-binding, alpha-beta plait	20	3.26264	0.000576068	PABPN1, CPEB3, TRMT2A, RBM4, PABPC4, GRSF1, G3BP2, ELAVL1, RCAN3, UPF3A, SRSF2, PARN, POLDIP3, SFPQ, PPIL4, CIRBP, CELF1, DAZL, ESRP2, TNRC6B	597	281	20594	2.45522	0.463618	0.0668712	0.915255
INTERPRO	IPR011011:Zinc finger, FYVE/PHD-type	13	2.12072	0.00060188	DPF2, ZMYND11, PHF20, RIMS2, ZMYND8, MTMR3, UHRF1, BAZ1B, PHF13, RNF34, BAZ2A, ZFYVE1, CHD4	597	136	20594	3.29739	0.478387	0.0630102	0.956081
INTERPRO	IPR017441:Protein kinase, ATP binding site	24	3.91517	0.00122748	MAP2K1, NLK, MKNK1, CDK9, RAF1, FER, STK4, LATS2, CSNK2A2, EIF2AK1, CLK3, CLK2, JAK1, STK39, CSNK1G3, PRKACB, TLK2, CSK, BMPR1B, YES1, MELK, CSF1R, ACVR1, BMPR1A	597	394	20594	2.10127	0.734918	0.113701	1.94075
INTERPRO	IPR000798:Ezrin/radixin/moesin like	5	0.815661	0.0015378	EZR, RDX, MSN, MYLIP, FARP1	597	18	20594	9.58217	0.810551	0.129455	2.42577
INTERPRO	IPR006845:Pex, N-terminal	3	0.489396	0.00246032	PEX2, PEX12, PEX10	597	3	20594	34.4958	0.930253	0.18522	3.8544
INTERPRO	IPR000472:TGF-beta receptor/activin receptor, type I/II	4	0.652529	0.00334501	ACVR2A, BMPR1B, BMPR1A, ACVR1	597	11	20594	12.5439	0.973271	0.227957	5.20602
INTERPRO	IPR017986:WD40-repeat-containing domain	19	3.09951	0.00381008	PAN2, COPA, STRAP, STRN3, DDB1, WDR92, WDR48, WDR83, WDR75, DCAF12, DCAF7, SEH1L, GNB1, CDC40, WSB2, MAPK8IP3, NUP43, CSTF1, WDR20	597	307	20594	2.13492	0.983862	0.240507	5.90938
INTERPRO	IPR008271:Serine/threonine-protein kinase, active site	20	3.26264	0.00403034	MAP2K1, NLK, MKNK1, CDK9, RAF1, LATS2, CSNK2A2, ACVR2A, EIF2AK1, CLK3, CLK2, RIPK1, MAPK8, CSNK1G3, PRKACB, TLK2, BMPR1B, MELK, BMPR1A, ACVR1	597	333	20594	2.07182	0.987293	0.238793	6.24078
INTERPRO	IPR011993:Pleckstrin homology-like domain	23	3.75204	0.00418227	ABR, RABGAP1, PLEK2, SWAP70, ASAP1, RDX, MYLIP, FARP1, ARHGAP25, PLCL2, MTMR2, PLEKHB2, MTMR3, EZR, DOK4, DCP1A, GAB1, SPTBN1, OSBPL10, JAK1, SHC1, MSN, PLEKHA1	597	409	20594	1.93986	0.989225	0.233945	6.46874
INTERPRO	IPR001841:Zinc finger, RING-type	18	2.93638	0.00423039	LNX2, RNF207, MYLIP, CBLL1, TTC3, ARIH1, CBLB, RNF114, UHRF1, BAZ1B, RSPRY1, PEX2, RNF38, RNF10, RNF149, RNF34, PEX10, RNF145	597	286	20594	2.17107	0.989773	0.224771	6.54082
INTERPRO	IPR000333:Activin type II/Transforming growth factor-beta II receptor	4	0.652529	0.00436481	ACVR2A, BMPR1B, BMPR1A, ACVR1	597	12	20594	11.4986	0.991162	0.220325	6.74193
INTERPRO	IPR000504:RNA recognition motif domain	16	2.61011	0.00460009	PABPN1, CPEB3, PABPC4, RBM4, GRSF1, G3BP2, ELAVL1, SRSF2, SFPQ, POLDIP3, PPIL4, CIRBP, CELF1, DAZL, ESRP2, TNRC6B	597	241	20594	2.29018	0.993155	0.220583	7.09297
INTERPRO	IPR009025:DNA-directed RNA polymerase, RBP11-like	3	0.489396	0.00482623	POLR2J, POLR1C, POLR2C	597	4	20594	25.8719	0.994645	0.220449	7.42919
INTERPRO	IPR011259:Ezrin/radixin/moesin, C-terminal	3	0.489396	0.00482623	EZR, RDX, MSN	597	4	20594	25.8719	0.994645	0.220449	7.42919
INTERPRO	IPR011174:Ezrin/radixin/moesin	3	0.489396	0.00482623	EZR, RDX, MSN	597	4	20594	25.8719	0.994645	0.220449	7.42919
INTERPRO	IPR001965:Zinc finger, PHD-type	9	1.46819	0.00486364	DPF2, ZMYND11, UHRF1, BAZ1B, PHF13, PHF20, BAZ2A, ZMYND8, CHD4	597	91	20594	3.41167	0.994859	0.21303	7.4847
INTERPRO	IPR015943:WD40/YVTN repeat-like-containing domain	20	3.26264	0.00502427	PAN2, COPA, STRAP, STRN3, DDB1, WDR92, WDR48, WDR83, WDR75, DCAF12, DCAF7, SEH1L, GNB1, CDC40, WSB2, MAPK8IP3, SEMA4D, NUP43, CSTF1, WDR20	597	340	20594	2.02917	0.995682	0.2108	7.7227
INTERPRO	IPR000980:SH2 domain	10	1.63132	0.00556932	CBLB, INPPL1, SLA2, JAK1, SHC1, FER, YES1, CSK, CRK, STAT3	597	113	20594	3.05273	0.997612	0.222407	8.52599
INTERPRO	IPR018980:FERM, C-terminal PH-like domain	5	0.815661	0.00625718	EZR, RDX, MSN, MYLIP, FARP1	597	26	20594	6.63381	0.99887	0.237696	9.53042
INTERPRO	IPR019787:Zinc finger, PHD-finger	8	1.30506	0.00687106	DPF2, ZMYND11, UHRF1, BAZ1B, PHF13, BAZ2A, ZMYND8, CHD4	597	77	20594	3.58398	0.99942	0.249236	10.4181
INTERPRO	IPR001245:Serine-threonine/tyrosine-protein kinase catalytic domain	11	1.79445	0.0072673	RYK, RIPK1, ILK, RAF1, JAK1, FER, YES1, BMPR1B, CSK, CSF1R, ACVR1	597	139	20594	2.72988	0.999624	0.253249	10.9867
INTERPRO	IPR019775:WD40 repeat, conserved site	12	1.95759	0.00730562	WDR48, WDR83, COPA, DCAF12, DCAF7, STRAP, GNB1, STRN3, WSB2, CDC40, NUP43, CSTF1	597	161	20594	2.57112	0.999639	0.246544	11.0415
INTERPRO	IPR008954:Moesin	3	0.489396	0.00788979	EZR, RDX, MSN	597	5	20594	20.6975	0.999809	0.255666	11.8731
INTERPRO	IPR013026:Tetratricopeptide repeat-containing domain	10	1.63132	0.00817833	ST13, FKBP5, NAA15, SRP72, TTC5, TTC16, CDC27, TTC3, TTC4, TTC19	597	120	20594	2.87465	0.99986	0.256141	12.2812
INTERPRO	IPR018979:FERM, N-terminal	5	0.815661	0.00818856	EZR, RDX, MSN, MYLIP, FARP1	597	28	20594	6.15997	0.999862	0.249277	12.2957
INTERPRO	IPR017855:SMAD domain-like	4	0.652529	0.00846303	IRF6, SMAD5, IRF8, SMAD2	597	15	20594	9.19888	0.999898	0.24957	12.6821
INTERPRO	IPR001452:Src homology-3 domain	14	2.28385	0.00902423	SLA2, MPP5, ASAP1, MPP7, DNMBP, MIA3, TJP1, DOCK1, FNBP1L, SORBS2, DLG5, YES1, CSK, CRK	597	212	20594	2.27803	0.999945	0.256922	13.4674
INTERPRO	IPR001680:WD40 repeat	16	2.61011	0.00997011	COPA, STRAP, STRN3, WDR92, WDR48, WDR83, WDR75, DCAF12, DCAF7, SEH1L, GNB1, CDC40, WSB2, NUP43, CSTF1, WDR20	597	263	20594	2.0986	0.99998	0.27282	14.776
INTERPRO	IPR019734:Tetratricopeptide repeat	10	1.63132	0.0110772	ST13, FKBP5, NAA15, SRP72, TTC5, TTC16, CDC27, TTC3, TTC4, TTC19	597	126	20594	2.73776	0.999994	0.291096	16.2839
INTERPRO	IPR019748:FERM central domain	6	0.978793	0.0133432	EZR, JAK1, RDX, MSN, MYLIP, FARP1	597	49	20594	4.22398	1	0.331931	19.2929
INTERPRO	IPR000299:FERM domain	6	0.978793	0.0133432	EZR, JAK1, RDX, MSN, MYLIP, FARP1	597	49	20594	4.22398	1	0.331931	19.2929
INTERPRO	IPR019749:Band 4.1 domain	6	0.978793	0.0133432	EZR, JAK1, RDX, MSN, MYLIP, FARP1	597	49	20594	4.22398	1	0.331931	19.2929
INTERPRO	IPR015940:Ubiquitin-associated/translation elongation factor EF1B, N-terminal, eukaryote	6	0.978793	0.0144827	RAD23B, CBLB, SQSTM1, RAD23A, LATS2, UBAP1	597	50	20594	4.1395	1	0.347029	20.7674
INTERPRO	IPR003307:W2 domain	3	0.489396	0.0159427	BZW1, EIF4G2, EIF5	597	7	20594	14.7839	1	0.366936	22.6199
INTERPRO	IPR003605:TGF beta receptor, GS motif	3	0.489396	0.0159427	BMPR1B, BMPR1A, ACVR1	597	7	20594	14.7839	1	0.366936	22.6199
INTERPRO	IPR020472:G-protein beta WD-40 repeat	8	1.30506	0.0164159	WDR48, WDR83, COPA, STRAP, GNB1, SEH1L, STRN3, WSB2	597	91	20594	3.0326	1	0.367953	23.2115
INTERPRO	IPR014352:FERM/acyl-CoA-binding protein, 3-helical bundle	6	0.978793	0.0169534	ACBD3, EZR, RDX, MSN, MYLIP, FARP1	597	52	20594	3.98029	1	0.370036	23.8782
INTERPRO	IPR011511:Variant SH3	6	0.978793	0.024308	TJP1, MIA3, MPP5, MPP7, CRK, DNMBP	597	57	20594	3.63114	1	0.477338	32.4744
INTERPRO	IPR008144:Guanylate kinase	4	0.652529	0.0246688	TJP1, MPP5, MPP7, DLG5	597	22	20594	6.27197	1	0.47423	32.8717
INTERPRO	IPR009060:UBA-like	6	0.978793	0.0259899	RAD23B, SPATS2, SQSTM1, RAD23A, LATS2, UBAP1	597	58	20594	3.56853	1	0.484189	34.308
INTERPRO	IPR006636:Heat shock chaperonin-binding	3	0.489396	0.0263032	ST13, RAD23B, RAD23A	597	9	20594	11.4986	1	0.480491	34.6443
INTERPRO	IPR019747:FERM conserved site	4	0.652529	0.0310766	EZR, RDX, MSN, FARP1	597	24	20594	5.7493	1	0.531573	39.5735
INTERPRO	IPR014775:L27, C-terminal	3	0.489396	0.0322575	MPP5, LIN7C, MPP7	597	10	20594	10.3487	1	0.53724	40.738
INTERPRO	IPR008145:Guanylate kinase/L-type calcium channel	4	0.652529	0.0345757	TJP1, MPP5, MPP7, DLG5	597	25	20594	5.51933	1	0.554837	42.9631
INTERPRO	IPR011990:Tetratricopeptide-like helical	12	1.95759	0.0356965	ST13, FKBP5, NAA15, EEF2K, PSMD3, SRP72, TTC5, TTC16, CDC27, TTC3, TTC4, TTC19	597	204	20594	2.02917	1	0.558957	44.0105
INTERPRO	IPR002067:Mitochondrial carrier protein	4	0.652529	0.0382694	SLC25A30, SLC25A13, SLC25A44, SLC25A26	597	26	20594	5.30705	1	0.577197	46.3473
INTERPRO	IPR001374:Single-stranded nucleic acid binding R3H	3	0.489396	0.0386825	PARN, ARPP21, R3HDM2	597	11	20594	9.40795	1	0.573831	46.7138
INTERPRO	IPR005135:Endonuclease/exonuclease/phosphatase	4	0.652529	0.0462316	INPPL1, ANGEL2, INPP5B, ANGEL1	597	28	20594	4.92797	1	0.633334	53.0127
INTERPRO	IPR017871:ABC transporter, conserved site	5	0.815661	0.0496599	ABCE1, ABCF3, ABCF2, TAP1, ABCA4	597	48	20594	3.59331	1	0.653152	55.6364
INTERPRO	IPR004172:L27	3	0.489396	0.0528174	MPP5, LIN7C, MPP7	597	13	20594	7.96057	1	0.669374	57.9308
INTERPRO	IPR001753:Crotonase superfamily	3	0.489396	0.0528174	CDYL, ECHDC1, ECHDC2	597	13	20594	7.96057	1	0.669374	57.9308
INTERPRO	IPR016024:Armadillo-type fold	17	2.77325	0.0539752	PDS5B, EIF5, PPP2R5C, CTNND1, SCYL3, RICTOR, DAAM1, ARMC1, EIF4G2, BZW1, SF3B1, DOCK1, RRN3, RSPRY1, PSME4, TNPO1, API5	597	354	20594	1.65658	1	0.67069	58.7439
INTERPRO	IPR011263:DNA-directed RNA polymerase, RpoA/D/Rpb3-type	2	0.326264	0.0570448	POLR1C, POLR2C	597	2	20594	34.4958	1	0.684765	60.8288
INTERPRO	IPR011262:DNA-directed RNA polymerase, insert domain	2	0.326264	0.0570448	POLR1C, POLR2C	597	2	20594	34.4958	1	0.684765	60.8288
INTERPRO	IPR017266:Cyclin-dependent kinase 2-associated protein 2	2	0.326264	0.0570448	CDK2AP1, CDK2AP2	597	2	20594	34.4958	1	0.684765	60.8288
INTERPRO	IPR013805:GrpE nucleotide exchange factor, coiled-coil	2	0.326264	0.0570448	GRPEL2, GRPEL1	597	2	20594	34.4958	1	0.684765	60.8288
INTERPRO	IPR009012:GrpE nucleotide exchange factor, head	2	0.326264	0.0570448	GRPEL2, GRPEL1	597	2	20594	34.4958	1	0.684765	60.8288
INTERPRO	IPR019187:Cyclin-dependent kinase 2-associated protein	2	0.326264	0.0570448	CDK2AP1, CDK2AP2	597	2	20594	34.4958	1	0.684765	60.8288
INTERPRO	IPR001514:DNA-directed RNA polymerase, 30-40kDa subunit, conserved site	2	0.326264	0.0570448	POLR1C, POLR2C	597	2	20594	34.4958	1	0.684765	60.8288
INTERPRO	IPR000740:GrpE nucleotide exchange factor	2	0.326264	0.0570448	GRPEL2, GRPEL1	597	2	20594	34.4958	1	0.684765	60.8288
INTERPRO	IPR004806:UV excision repair protein Rad23	2	0.326264	0.0570448	RAD23B, RAD23A	597	2	20594	34.4958	1	0.684765	60.8288
INTERPRO	IPR008628:Golgi phosphoprotein 3	2	0.326264	0.0570448	GOLPH3, GOLPH3L	597	2	20594	34.4958	1	0.684765	60.8288
INTERPRO	IPR015360:XPC-binding domain	2	0.326264	0.0570448	RAD23B, RAD23A	597	2	20594	34.4958	1	0.684765	60.8288
INTERPRO	IPR002934:Nucleotidyl transferase domain	3	0.489396	0.0604674	PAPOLA, PAPD7, PAPOLG	597	14	20594	7.39196	1	0.700013	63.037
INTERPRO	IPR001878:Zinc finger, CCHC-type	4	0.652529	0.0643718	ZCCHC3, RBM4, SF1, ZCCHC17	597	32	20594	4.31198	1	0.716876	65.4133
INTERPRO	IPR003439:ABC transporter-like	5	0.815661	0.066908	ABCE1, ABCF3, ABCF2, TAP1, ABCA4	597	53	20594	3.25432	1	0.724923	66.8793
INTERPRO	IPR001849:Pleckstrin homology domain	13	2.12072	0.0793028	PLCL2, PLEKHB2, ABR, DOK4, PLEK2, SWAP70, GAB1, SPTBN1, ASAP1, OSBPL10, FARP1, ARHGAP25, PLEKHA1	597	262	20594	1.71162	1	0.779937	73.2435
INTERPRO	IPR000633:Vinculin, conserved site	2	0.326264	0.084337	CTNNA1, VCL	597	3	20594	22.9972	1	0.795542	75.4849
INTERPRO	IPR011068:Nucleotidyltransferase, class I, C-terminal-like	2	0.326264	0.084337	PAPOLA, PAPOLG	597	3	20594	22.9972	1	0.795542	75.4849
INTERPRO	IPR017378:Torsin, subgroup	2	0.326264	0.084337	TOR2A, TOR1A	597	3	20594	22.9972	1	0.795542	75.4849
INTERPRO	IPR014492:Poly(A) polymerase	2	0.326264	0.084337	PAPOLA, PAPOLG	597	3	20594	22.9972	1	0.795542	75.4849
INTERPRO	IPR007010:Poly(A) polymerase, RNA-binding domain	2	0.326264	0.084337	PAPOLA, PAPOLG	597	3	20594	22.9972	1	0.795542	75.4849
INTERPRO	IPR007012:Poly(A) polymerase, central domain	2	0.326264	0.084337	PAPOLA, PAPOLG	597	3	20594	22.9972	1	0.795542	75.4849
INTERPRO	IPR020635:Tyrosine-protein kinase, catalytic domain	6	0.978793	0.0856532	RYK, JAK1, FER, YES1, CSK, CSF1R	597	81	20594	2.55525	1	0.795433	76.0412
INTERPRO	IPR011705:BTB/Kelch-associated	5	0.815661	0.0911508	KLHL8, KBTBD2, KBTBD4, KLHL25, GAN	597	59	20594	2.92337	1	0.811077	78.2392
INTERPRO	IPR016021:MIF4-like, type 1/2/3	3	0.489396	0.094314	BZW1, EIF4G2, EIF5	597	18	20594	5.7493	1	0.817278	79.4168
KEGG_PATHWAY	mmu04520:Adherens junction	13	2.12072	2.45054e-06	CSNK2A2, ACTB, TCF7, TJP1, WASF3, NLK, WASF2, CTNND1, SMAD2, YES1, CTNNA1, IQGAP1, VCL	247	72	7691	5.62208	0.000551219	0.000551219	0.00313062
KEGG_PATHWAY	mmu05205:Proteoglycans in cancer	18	2.93638	0.000257933	ACTB, MAP2K1, ELK1, RAF1, RDX, TIMP3, IQGAP1, STAT3, NRAS, CBLB, EZR, ANK3, RRAS2, GAB1, HBEGF, MSN, PRKACB, FGF2	247	203	7691	2.76097	0.05639	0.0286041	0.32902
KEGG_PATHWAY	mmu03013:RNA transport	16	2.61011	0.000339623	ELAC2, STRAP, EIF5, PABPC4, CASC3, UPF3A, SENP2, TRNT1, EIF4G2, EIF4EBP2, SEH1L, EIF4A2, EIF4A1, EIF1, NUP43, NMD3	247	170	7691	2.9306	0.0735806	0.0251543	0.433017
KEGG_PATHWAY	mmu05100:Bacterial invasion of epithelial cells	10	1.63132	0.000804204	ACTB, CBLB, DOCK1, WASF2, GAB1, ILK, SHC1, CTNNA1, CRK, VCL	247	78	7691	3.99201	0.16558	0.044246	1.02255
KEGG_PATHWAY	mmu04550:Signaling pathways regulating pluripotency of stem cells	13	2.12072	0.0015012	MAP2K1, JARID2, SMAD5, RAF1, SMAD2, STAT3, ACVR2A, NRAS, JAK1, BMPR1B, FGF2, ACVR1, BMPR1A	247	138	7691	2.93326	0.286821	0.06537	1.90098
KEGG_PATHWAY	mmu04910:Insulin signaling pathway	13	2.12072	0.00169872	NRAS, CBLB, MAP2K1, INPPL1, PRKAR1A, RAF1, MKNK1, PDE3B, ELK1, MAPK8, SHC1, PRKACB, CRK	247	140	7691	2.89135	0.317871	0.0617663	2.14861
KEGG_PATHWAY	mmu04012:ErbB signaling pathway	10	1.63132	0.00176303	NRAS, CBLB, MAP2K1, GAB1, RAF1, HBEGF, ELK1, MAPK8, SHC1, CRK	247	87	7691	3.57904	0.327688	0.0551404	2.22912
KEGG_PATHWAY	mmu04141:Protein processing in endoplasmic reticulum	14	2.28385	0.00276651	SEC23A, P4HB, RAD23B, NPLOC4, RAD23A, LMAN2, ATF6, HSP90B1, EIF2AK1, BAG2, RPN1, MAPK8, SEC61A2, SSR3	247	168	7691	2.5948	0.463842	0.0749578	3.47733
KEGG_PATHWAY	mmu04810:Regulation of actin cytoskeleton	16	2.61011	0.00335912	ACTB, MAP2K1, WASF2, PIP5K1C, RAF1, ARHGAP35, RDX, IQGAP1, VCL, NRAS, DOCK1, EZR, RRAS2, MSN, FGF2, CRK	247	213	7691	2.33898	0.530963	0.0806784	4.20756
KEGG_PATHWAY	mmu05213:Endometrial cancer	7	1.14192	0.0059824	NRAS, TCF7, MAP2K1, ILK, RAF1, ELK1, CTNNA1	247	52	7691	4.19161	0.740781	0.126291	7.37927
KEGG_PATHWAY	mmu04390:Hippo signaling pathway	12	1.95759	0.00892704	ACTB, TCF7, YWHAB, MPP5, SMAD2, BIRC5, CTNNA1, BMPR1B, YWHAE, LATS2, BMP6, BMPR1A	247	151	7691	2.47452	0.867026	0.16758	10.8241
KEGG_PATHWAY	mmu04014:Ras signaling pathway	15	2.44698	0.0149816	RAB5B, MAP2K1, ELK1, RAF1, STK4, NRAS, GNB1, RRAS2, GAB1, RALB, SHC1, MAPK8, PRKACB, FGF2, CSF1R	247	229	7691	2.03958	0.966505	0.246503	17.5389
KEGG_PATHWAY	mmu05212:Pancreatic cancer	7	1.14192	0.0172328	MAP2K1, RALB, RAF1, JAK1, SMAD2, MAPK8, STAT3	247	65	7691	3.35329	0.979983	0.259818	19.9145
KEGG_PATHWAY	mmu04666:Fc gamma R-mediated phagocytosis	8	1.30506	0.0176111	MAP2K1, WASF3, INPPL1, WASF2, RAF1, PIP5K1C, ASAP1, CRK	247	84	7691	2.96549	0.981644	0.248405	20.3074
KEGG_PATHWAY	mmu05161:Hepatitis B	11	1.79445	0.0184367	NRAS, MAP2K1, ATP6AP1, DDB1, YWHAB, RAF1, JAK1, ELK1, BIRC5, MAPK8, STAT3	247	146	7691	2.34599	0.984808	0.24356	21.1589
KEGG_PATHWAY	mmu04130:SNARE interactions in vesicular transport	5	0.815661	0.0201773	STX7, BNIP1, STX18, VAMP3, GOSR2	247	33	7691	4.71783	0.98981	0.249222	22.9265
KEGG_PATHWAY	mmu00220:Arginine biosynthesis	4	0.652529	0.0214437	GLS2, GLUL, GLUD1, GPT2	247	19	7691	6.5553	0.992383	0.249414	24.1895
KEGG_PATHWAY	mmu05220:Chronic myeloid leukemia	7	1.14192	0.0271414	NRAS, CBLB, HDAC1, MAP2K1, RAF1, SHC1, CRK	247	72	7691	3.02727	0.997953	0.291041	29.6393
KEGG_PATHWAY	mmu05200:Pathways in cancer	21	3.42577	0.0277183	TCF7, MAP2K1, RAF1, BIRC5, SMAD2, CTNNA1, STK4, STAT3, NRAS, CBLB, HSP90B1, HDAC1, NCOA4, GNB1, RALB, JAK1, MAPK8, PRKACB, CRK, FGF2, CSF1R	247	395	7691	1.65542	0.998208	0.283142	30.1705
KEGG_PATHWAY	mmu00250:Alanine, aspartate and glutamate metabolism	5	0.815661	0.0295065	GLS2, GLUL, ALDH5A1, GLUD1, GPT2	247	37	7691	4.20779	0.998816	0.286051	31.7935
KEGG_PATHWAY	mmu03015:mRNA surveillance pathway	8	1.30506	0.0336899	PABPN1, UPF3A, PAPOLA, PABPC4, PPP2R5C, CASC3, PAPOLG, CSTF1	247	96	7691	2.5948	0.999552	0.307317	35.4558
KEGG_PATHWAY	mmu04915:Estrogen signaling pathway	8	1.30506	0.0370876	NRAS, HSP90B1, MAP2K1, FKBP5, RAF1, HBEGF, SHC1, PRKACB	247	98	7691	2.54185	0.999797	0.320581	38.2959
KEGG_PATHWAY	mmu05231:Choline metabolism in cancer	8	1.30506	0.0425957	NRAS, MAP2K1, WASF3, WASF2, RAF1, PIP5K1C, MAPK8, CHPT1	247	101	7691	2.46635	0.999944	0.346774	42.6563
KEGG_PATHWAY	mmu04145:Phagosome	11	1.79445	0.0473496	ATP6V1C1, ACTB, STX7, RAB5B, STX18, ATP6AP1, TAP1, COLEC12, VAMP3, ATP6V1B2, SEC61A2	247	171	7691	2.00301	0.999982	0.365397	46.1895
KEGG_PATHWAY	mmu03420:Nucleotide excision repair	5	0.815661	0.0510913	RFC5, RAD23B, LIG1, DDB1, RAD23A	247	44	7691	3.53837	0.999992	0.376237	48.828
KEGG_PATHWAY	mmu05210:Colorectal cancer	6	0.978793	0.0532392	TCF7, MAP2K1, RAF1, SMAD2, BIRC5, MAPK8	247	64	7691	2.91915	0.999995	0.377145	50.2882
KEGG_PATHWAY	mmu05230:Central carbon metabolism in cancer	6	0.978793	0.0532392	GLS2, NRAS, SLC1A5, MAP2K1, RAF1, PDHA1	247	64	7691	2.91915	0.999995	0.377145	50.2882
KEGG_PATHWAY	mmu04350:TGF-beta signaling pathway	7	1.14192	0.0542094	ACVR2A, SMAD5, SMAD2, BMPR1B, BMP6, BMPR1A, ACVR1	247	85	7691	2.56428	0.999996	0.37152	50.9351
KEGG_PATHWAY	mmu04010:MAPK signaling pathway	14	2.28385	0.0594125	MAP2K1, NLK, MKNK1, ELK1, RAF1, STK4, NRAS, RRAS2, MAPK8IP3, MAPK8, PRKACB, FGF2, CRK, DUSP7	247	251	7691	1.73676	0.999999	0.388715	54.274
KEGG_PATHWAY	mmu04914:Progesterone-mediated oocyte maturation	7	1.14192	0.0594425	MAP2K1, CPEB3, RAF1, PDE3B, MAPK8, PRKACB, CDC27	247	87	7691	2.50533	0.999999	0.378406	54.2926
KEGG_PATHWAY	mmu04912:GnRH signaling pathway	7	1.14192	0.0621684	NRAS, MAP2K1, RAF1, HBEGF, ELK1, MAPK8, PRKACB	247	88	7691	2.47686	0.999999	0.382074	55.9563
KEGG_PATHWAY	mmu05216:Thyroid cancer	4	0.652529	0.0641255	NRAS, TCF7, MAP2K1, NCOA4	247	29	7691	4.29485	1	0.381848	57.1163
KEGG_PATHWAY	mmu04068:FoxO signaling pathway	9	1.46819	0.0651101	NRAS, RBL2, MAP2K1, NLK, RAF1, SMAD2, MAPK8, STK4, STAT3	247	134	7691	2.09133	1	0.377113	57.6891
KEGG_PATHWAY	mmu03020:RNA polymerase	4	0.652529	0.0696333	POLR2J, POLR1C, POLR3GL, POLR2C	247	30	7691	4.15169	1	0.388666	60.2311
KEGG_PATHWAY	mmu04919:Thyroid hormone signaling pathway	8	1.30506	0.0724119	ACTB, NRAS, SIN3A, HDAC1, MAP2K1, PFKFB2, RAF1, PRKACB	247	114	7691	2.1851	1	0.39191	61.7221
KEGG_PATHWAY	mmu04310:Wnt signaling pathway	9	1.46819	0.0821477	SENP2, CSNK2A2, TCF7, PRICKLE1, SFRP1, NLK, MAPK8, PRKACB, DAAM1	247	141	7691	1.98751	1	0.423655	66.5492
KEGG_PATHWAY	mmu04917:Prolactin signaling pathway	6	0.978793	0.0836667	NRAS, MAP2K1, RAF1, MAPK8, SHC1, STAT3	247	73	7691	2.55926	1	0.420793	67.2496
KEGG_PATHWAY	mmu00471:D-Glutamine and D-glutamate metabolism	2	0.326264	0.0929315	GLS2, GLUD1	247	3	7691	20.7584	1	0.447406	71.237
KEGG_PATHWAY	mmu01230:Biosynthesis of amino acids	6	0.978793	0.0954874	SHMT1, GLUL, CS, TKTL1, RPIA, GPT2	247	76	7691	2.45824	1	0.448013	72.2554
KEGG_PATHWAY	mmu04142:Lysosome	8	1.30506	0.0956757	GNPTG, GNS, NPC1, GNPTAB, ATP6AP1, IGF2R, CTSB, CTNS	247	122	7691	2.04181	1	0.440211	72.3291
KEGG_PATHWAY	mmu04722:Neurotrophin signaling pathway	8	1.30506	0.0956757	NRAS, MAP2K1, GAB1, RAF1, MAPK8, SHC1, CRK, YWHAE	247	122	7691	2.04181	1	0.440211	72.3291
PIR_SUPERFAMILY	PIRSF002305:ezrin/radixin/moesin	3	0.489396	0.00751938	EZR, RDX, MSN	67	4	1807	20.2276	0.35938	0.35938	7.26005
PIR_SUPERFAMILY	PIRSF037709:cyclin-dependent kinase 2-associated protein 2	2	0.326264	0.0717347	CDK2AP1, CDK2AP2	67	2	1807	26.9701	0.987622	0.888743	52.4468
PIR_SUPERFAMILY	PIRSF018425:poly(A) polymerase	2	0.326264	0.0717347	PAPOLA, PAPOLG	67	2	1807	26.9701	0.987622	0.888743	52.4468
SMART	SM01137:SM01137	4	0.652529	0.000617313	GNPTG, DIP2B, GNPTAB, DNMT1	337	6	10425	20.6231	0.138806	0.138806	0.794914
SMART	SM00220:S_TKc	23	3.75204	0.00579092	MAP2K1, NLK, MKNK1, CDK9, RAF1, SCYL3, STK4, LATS2, CSNK2A2, ACVR2A, EIF2AK1, CLK3, CLK2, RIPK1, STK39, MAPK8, CSNK1G3, PRKACB, TLK2, BMPR1B, MELK, ACVR1, BMPR1A	337	380	10425	1.87236	0.75475	0.504773	7.23142
SMART	SM00249:PHD	9	1.46819	0.00892992	DPF2, ZMYND11, UHRF1, BAZ1B, PHF13, PHF20, BAZ2A, ZMYND8, CHD4	337	91	10425	3.05948	0.885908	0.514989	10.9465
SMART	SM01196:SM01196	5	0.815661	0.00904181	EZR, RDX, MSN, MYLIP, FARP1	337	26	10425	5.94898	0.888983	0.422772	11.0764
SMART	SM00028:TPR	10	1.63132	0.0146309	ST13, FKBP5, NAA15, SRP72, TTC5, TTC16, CDC27, TTC3, TTC4, TTC19	337	119	10425	2.59956	0.971755	0.510009	17.3449
SMART	SM00360:RRM	15	2.44698	0.0163268	PABPN1, CPEB3, PABPC4, RBM4, GRSF1, G3BP2, ELAVL1, SRSF2, SFPQ, POLDIP3, PPIL4, CIRBP, CELF1, DAZL, ESRP2	337	229	10425	2.02629	0.981383	0.485185	19.1647
SMART	SM00184:RING	15	2.44698	0.0193263	LNX2, RNF207, TTC3, ARIH1, CBLB, RNF114, UHRF1, PEX2, RSPRY1, RNF38, RNF10, RNF149, RNF34, PEX10, RNF145	337	234	10425	1.98299	0.991109	0.49068	22.2932
SMART	SM00467:GS	3	0.489396	0.0195368	BMPR1B, BMPR1A, ACVR1	337	7	10425	13.2577	0.991559	0.449451	22.5085
SMART	SM00515:eIF5C	3	0.489396	0.0195368	BZW1, EIF4G2, EIF5	337	7	10425	13.2577	0.991559	0.449451	22.5085
SMART	SM00295:B41	6	0.978793	0.0201799	EZR, JAK1, RDX, MSN, MYLIP, FARP1	337	49	10425	3.78792	0.992799	0.42199	23.1628
SMART	SM00320:WD40	16	2.61011	0.0225396	COPA, STRAP, STRN3, WDR92, WDR48, WDR83, WDR75, DCAF12, DCAF7, SEH1L, GNB1, CDC40, WSB2, NUP43, CSTF1, WDR20	337	262	10425	1.88914	0.995982	0.42403	25.5205
SMART	SM00727:STI1	3	0.489396	0.0320967	ST13, RAD23B, RAD23A	337	9	10425	10.3116	0.999627	0.512131	34.4027
SMART	SM00072:GuKc	4	0.652529	0.045186	TJP1, MPP5, MPP7, DLG5	337	25	10425	4.94955	0.999986	0.606424	44.9876
SMART	SM00252:SH2	8	1.30506	0.0484664	INPPL1, SLA2, JAK1, SHC1, FER, YES1, CSK, CRK	337	103	10425	2.4027	0.999994	0.603396	47.3809
SMART	SM00326:SH3	12	1.95759	0.0540176	DOCK1, FNBP1L, SORBS2, SLA2, MPP5, ASAP1, MPP7, DLG5, YES1, CSK, CRK, DNMBP	337	197	10425	1.88435	0.999999	0.617068	51.2133
SMART	SM00662:RPOLD	2	0.326264	0.0634246	POLR1C, POLR2C	337	2	10425	30.9347	1	0.652552	57.1249
SMART	SM00569:L27	3	0.489396	0.0639162	MPP5, LIN7C, MPP7	337	13	10425	7.13878	1	0.631756	57.4148
SMART	SM00165:UBA	4	0.652529	0.0954225	RAD23B, CBLB, SQSTM1, RAD23A	337	34	10425	3.63938	1	0.76012	72.642
UP_KEYWORDS	Phosphoprotein	364	59.3801	5.65933e-40	XRCC2, STAR, TRMT2A, RPL15, NAA15, FSTL1, CCT3, WTAP, ACBD3, WDR75, CDCA8, SIN3A, DIRAS2, CLK3, RAB28, CLK2, PGAM5, GAB1, ILK, H2AFX, TLK2, PDHA1, PAN2, TADA2A, KIF5B, STRN3, LIG1, BYSL, HMG20A, RAD9A, SCYL3, CTNNA1, FARP1, ST13, UHRF1, GLUL, EIF2AK1, BAZ1B, MLLT11, MAPK8, CDCA7L, VGLL4, GIGYF2, DBN1, TMX2, RAD23B, CDV3, ACADSB, RAD23A, PFKFB2, RER1, AHCTF1, ASAP1, RIMS2, DAAM1, TMCC3, ANGEL1, TM…	613	7617	22680	1.76807	1.7261e-37	1.7261e-37	7.58163e-37
UP_KEYWORDS	Acetylation	203	33.1158	4.78572e-35	PPP2R5C, NAA15, CCT3, WTAP, ACBD3, SIN3A, PGAM5, RAB28, ILK, GAB1, H2AFX, PDHA1, GPT2, KIF5B, LIG1, STRN3, CTNNA1, LPCAT3, ST13, GLUL, UHRF1, BAZ1B, RAB10, DBN1, NUP43, GIGYF2, CDV3, ACADSB, PFKFB2, RER1, AHCTF1, RIC3, TMCC1, TMEM50B, ARIH1, NAA50, NPLOC4, ESRRA, SMAD5, SMAD2, PCNP, TPD52L2, VDAC1, SRSF2, GOSR2, ACAD10, AHSA1, ABCF3, ABCF2, RAB5B, PHF20, FAM168B, ACTR3, ANKRD17, PARN, BAG2, EEF2K…	613	3125	22680	2.40341	1.45964e-32	7.29822e-33	6.41129e-32
UP_KEYWORDS	Nucleus	219	35.7259	2.96898e-20	XRCC2, PPP2R5C, NAA15, MXI1, WTAP, MED20, INTS9, WDR75, CDCA8, SIN3A, CLK3, CLK2, H2AFX, TLK2, PAN2, TADA2A, BYSL, LIG1, HMG20A, RAD9A, WDR83, RFC5, UHRF1, MSX1, DCAF7, BAZ1B, MLLT11, CDCA7L, MAPK8, VGLL4, NUP43, RAD23B, RAD23A, CHCHD2, AHCTF1, ARIH1, LHX2, CDC40, FBXO3, ESRRA, NPLOC4, TCF7, MAP2K1, KANSL2, KLF11, SMAD5, EME1, SMAD2, PCNP, CDC27, SRSF2, DMTF1, DCP1A, CPEB3, PHF20, RFXANK, LATS2, …	613	4534	22680	1.78708	9.05538e-18	3.01846e-18	3.97745e-17
UP_KEYWORDS	Cytoplasm	213	34.7471	1.17449e-19	NAA15, CCT3, MYLIP, CDCA8, CLK3, RAB28, ILK, TLK2, PAN2, KIF5B, STRN3, BYSL, SCYL3, CTNNA1, FARP1, ST13, WDR83, GLUL, EIF2AK1, DCAF7, MLLT11, CDCA7L, MAPK8, SRP72, DBN1, RAD23B, CDV3, PABPC4, AHCTF1, ASAP1, ARF5, DAAM1, ARIH1, NAA50, SPATS2, UNC119, NPLOC4, MOCS2, MAP2K1, SMAD5, RNF207, SMAD2, CBLB, DCP1A, AHSA1, TMOD1, ZAR1, WASF3, CPEB3, WASF2, RFXANK, LATS2, YBX2, ACTR3, FAM168B, ANKRD17, PARN…	613	4404	22680	1.78943	3.5822e-17	8.9555e-18	1.57343e-16
UP_KEYWORDS	Nucleotide-binding	101	16.4763	6.01864e-13	ATP6AP1, FAM20B, EIF5, CCT3, CSNK2A2, TPK1, DIRAS2, CLK3, CLK2, RAB28, ILK, RALB, STK39, TLK2, PRKACB, KIF5B, LIG1, STK4, RFC5, GLUL, EIF2AK1, BAZ1B, SMARCA5, RAB15, MAPK8, CSNK1G3, RAB10, EP400, GLUD1, PFKFB2, ARF5, ABCA4, RRAGC, QRSL1, CSF1R, MOCS2, MAP2K1, MYO1B, RYK, ATP11B, AK4, ATAD1, VDAC1, TRNT1, ATP2A2, GTF2F2, PRKAR1A, RHOT1, RIT1, ABCF3, ABCF2, RAB5B, PPIP5K2, PIP5K1C, FER, LATS2, ACTR…	613	1754	22680	2.13046	1.83565e-10	3.6713e-11	8.06288e-10
UP_KEYWORDS	Ubl conjugation	84	13.7031	3.87626e-10	CAST, CPEB3, FER, MYLIP, CCT3, WDR75, CDCA8, SIN3A, ANK3, INSIG1, RPN1, PSMD3, H2AFX, RNF34, FGF2, RAP2A, DDB1, G3BP2, CDK9, GAN, CTNNA1, SENP2, UBE2N, JOSD1, GLUL, UHRF1, MSX1, POGK, BNIP1, BAZ1B, RIPK1, MLLT11, TOMM20, WIZ, DPF2, MEAF6, ZMYND11, MCL1, RAD23A, ELK1, KCNA5, DAZAP2, RIC3, ZFP36L1, SF3B1, SORBS2, MORC3, CSDE1, GFI1, NEDD4L, BAZ2A, ETV5, SCN5A, CHD4, CSF1R, ACTB, MAFG, ESRRA, MYO1B,…	613	1505	22680	2.06503	1.18226e-07	1.97043e-08	5.19291e-07
UP_KEYWORDS	ATP-binding	77	12.5612	1.42587e-09	ABCF3, ABCF2, ATP6AP1, FAM20B, PPIP5K2, PIP5K1C, FER, CCT3, LATS2, CSNK2A2, TPK1, ACTR3, LONP1, CLK3, CLK2, ILK, EEF2K, STK39, TLK2, PRKACB, CSK, ABCE1, KIF5B, LIG1, CDK9, STK4, UBE2N, RFC5, TOR2A, ACVR2A, GLUL, EIF2AK1, BAZ1B, RIPK1, EIF4A2, EIF4A1, SMARCA5, MAPK8, CSNK1G3, EP400, MELK, ACVR1, UBE2Z, GLUD1, PFKFB2, DCK, MKNK1, ABCA4, QRSL1, TAP1, TOR1A, YES1, CHD4, CSF1R, ACTB, MAP2K1, MYO1B, RY…	613	1363	22680	2.09015	4.34891e-07	6.21273e-08	1.9102e-06
UP_KEYWORDS	Protein transport	43	7.01468	6.74543e-09	COPA, SLC7A6OS, RAB5B, SNX16, AHCTF1, EIF5A, GPM6B, ARF5, LMAN2, SEC16B, MIA3, STX18, SEH1L, TAP1, RAB6A, VPS16, PEX12, TNPO1, NMD3, SEC61A2, RAB2A, SEC23A, UNC119, SNX25, KIF18A, STXBP1, LIN7C, TIMM8B, TIMM21, SENP2, BNIP1, GOLPH3, RAB22A, SDCCAG3, TOMM20, DENND4C, RAB15, VAMP3, GOSR2, YIPF5, RAB10, NUP43, UBAP1	613	577	22680	2.75724	2.05735e-06	2.5717e-07	9.03665e-06
UP_KEYWORDS	Alternative splicing	187	30.5057	2.57592e-08	CAST, GNPTG, MPZL3, LTBP3, TUFT1, RBM4, PPP2R5C, SAE1, MYLIP, MXI1, WTAP, MED20, INTS9, TPK1, CDCA8, SIN3A, PGAM5, ANK3, RNF38, RNF149, PRKACB, TLK2, FBXO21, CDH23, PAN2, PABPN1, CHTF8, HMG20A, SCYL3, YTHDF3, CHPT1, WDR83, UHRF1, BAZ1B, FNBP1L, CLIP1, CELF1, GIGYF2, DBN1, EP400, MEAF6, CDV3, ELAC2, ARPP21, MCL1, ASAP1, CERS5, UBE2V1, KCNA5, RIC3, ANGEL2, TMCC3, DAAM1, RIMS2, TTC3, TMCC1, PDXDC1, …	613	4779	22680	1.44773	7.85653e-06	8.72951e-07	3.45089e-05
UP_KEYWORDS	RNA-binding	41	6.68842	1.72515e-07	CPEB3, TRMT2A, RBM4, PABPC4, EIF5A, YBX2, ZFP36L1, ANKRD17, PARN, MORC3, PRKRA, CSDE1, PPIL4, DAZL, TNRC6B, BAZ2A, PABPN1, RAD51AP1, NUDT4, GRSF1, SF1, IREB2, G3BP2, ELAVL1, CASC3, YTHDF3, ZFR, TRNT1, SRSF2, PAPOLA, HNRNPUL1, POLDIP3, EIF4A2, SFPQ, EIF4A1, CIRBP, CELF1, AHCYL1, ESRP2, PAPOLG, TFB1M	613	601	22680	2.52402	5.26158e-05	5.2617e-06	0.000231113
UP_KEYWORDS	Prenylation	19	3.09951	2.62598e-07	RAB2A, RAP2A, RAP2C, RAB5B, CENPE, NRAS, RAB30, DIRAS2, PRICKLE1, RAB28, RRAS2, PTP4A2, RAB22A, RALB, RAB15, RAB6A, RAB10, RHOF, INPP5B	613	157	22680	4.47751	8.00893e-05	7.28111e-06	0.000351795
UP_KEYWORDS	Kinase	45	7.34095	2.7448e-07	STRAP, PFKFB2, FAM20B, DCK, PPIP5K2, MKNK1, PIP5K1C, FER, ZMYND8, LATS2, TPK1, CSNK2A2, CLK3, CLK2, ILK, EEF2K, STK39, PRKACB, TLK2, CSK, YES1, CSF1R, MAP2K1, RYK, PDK3, NLK, RAF1, CDK9, NADK, AK4, STK4, ACVR2A, EIF2AK1, BAZ1B, RIPK1, PRKAR1A, JAK1, MAPK8IP3, MAPK8, CSNK1G3, BMPR1B, CRK, MELK, BMPR1A, ACVR1	613	707	22680	2.35492	8.3713e-05	6.97635e-06	0.000367712
UP_KEYWORDS	Coiled coil	126	20.5546	1.29974e-06	GRPEL2, GRPEL1, TUFT1, TRMT2A, NAA15, PDE3B, MXI1, WTAP, IQGAP1, ACBD3, SIN3A, ANK3, TBC1D14, TLK2, PABPN1, KIF5B, POLG, STRN3, RAI14, HMG20A, COLEC12, STK4, ST13, BAZ1B, FNBP1L, CLIP1, VAMP3, GIGYF2, DBN1, EP400, MEAF6, STX7, ARPP21, RIC3, DAAM1, TMCC3, RIMS2, TTC5, ZMYND8, TMCC1, TTC3, TTC4, MIA3, STX18, FBXO3, MAP2K1, CASC4, SNW1, RNF207, TPD52L2, CASC3, DNMBP, ATF6, UPF3A, SMARCC2, SPTBN1, GO…	613	3076	22680	1.51554	0.000396344	3.04935e-05	0.00174121
UP_KEYWORDS	Transferase	78	12.7243	1.88809e-06	FAM20B, TRMT2A, PPIP5K2, PIP5K1C, FER, LATS2, CSNK2A2, TPK1, CLK3, CLK2, ST3GAL6, ILK, RPN1, EEF2K, STK39, TLK2, PRKACB, CSK, GPT2, ZDHHC3, POLG, PAPD7, CDK9, CHPT1, STK4, LPCAT3, PARP16, UBE2N, ACVR2A, EIF2AK1, BAZ1B, RIPK1, PCMTD1, MTAP, MAPK8, CSNK1G3, TFB1M, EXT2, MELK, ACVR1, UBE2Z, STRAP, PFKFB2, DCK, MKNK1, CERS5, TKTL1, ZMYND8, ARIH1, CDYL, NAA50, GNPTAB, NEDD4L, YES1, CSF1R, SHMT1, MOCS2…	613	1654	22680	1.74478	0.000575703	4.11326e-05	0.00252939
UP_KEYWORDS	Isopeptide bond	50	8.15661	1.30666e-05	CAST, CCT3, WDR75, ANK3, INSIG1, RPN1, PSMD3, H2AFX, FGF2, LIG1, G3BP2, UBE2N, UHRF1, MSX1, BAZ1B, POGK, TOMM20, WIZ, DPF2, ZMYND11, MEAF6, MCL1, RAD23A, ELK1, KCNA5, RIC3, SF3B1, MORC3, CSDE1, BAZ2A, ETV5, CHD4, MAFG, ESRRA, MYO1B, HMBOX1, KIF18A, SNW1, SAP30BP, ATAD1, VDAC1, PAPOLA, ATP2A2, HDAC1, HNRNPUL1, POLDIP3, SFPQ, SMARCC2, DNMT1, AHSA1	613	953	22680	1.94115	0.00397741	0.000265654	0.0175035
UP_KEYWORDS	Chromatin regulator	22	3.58891	1.55186e-05	ZMYND11, MEAF6, RBL2, KANSL2, JARID2, HMG20A, DEK, PHF20, DPPA3, UBN1, UHRF1, HDAC1, PHF13, SMARCC2, SMARCA5, DNMT1, USP22, TLK2, ASF1B, BAZ2A, CHD4, EP400	613	270	22680	3.01468	0.00472203	0.000295782	0.0207878
UP_KEYWORDS	Methylation	49	7.99347	3.27548e-05	COPA, CPEB3, PIP5K1C, ANKRD17, DIRAS2, RAB28, RALB, RAB6A, PPP1R14C, PPP4C, RHOF, PABPN1, RAP2A, RAP2C, KIF5B, BYSL, CHTF8, G3BP2, EIF4G2, RRAS2, IGF2R, RAB15, OSBPL10, GIGYF2, WIZ, ARPP21, MIA3, CDYL, RPIA, SCN5A, INPP5B, ACTB, CS, ELAVL1, RAF1, CENPE, NRAS, RAB30, SLC25A13, PRICKLE1, ILF2, HDAC1, HNRNPUL1, DCP1A, POLDIP3, SFPQ, PTP4A2, DNMT1, CIRBP	613	960	22680	1.88846	0.00994062	0.000587496	0.0438716
UP_KEYWORDS	Cytoskeleton	53	8.646	3.48184e-05	WASF3, WASF2, CAPZA1, FER, LATS2, VCL, ACTR3, DCAF12, CDCA8, DYNLL2, MAP1LC3B, RAB28, ANK3, MSN, TLK2, PPP4C, RHOF, KIF5B, INPPL1, TBCE, RAI14, GAN, CTNNA1, MAD2L1BP, FNBP1L, MLLT11, SDCBP, CLIP1, OSBPL10, MAP6D1, RABGAP1, PLEK2, ARHGAP35, RDX, DAAM1, FBF1, EZR, SORBS2, TOR1A, YES1, CHD4, ACTB, UNC119, MAP2K1, SWAP70, DLGAP5, KIF18A, CENPE, BIRC5, DNMBP, CDC42SE2, SPTBN1, TMOD1	613	1073	22680	1.82751	0.0105636	0.000589814	0.046635
UP_KEYWORDS	Transport	80	13.0506	7.7181e-05	COPA, STAR, RAB5B, ATP6AP1, SORL1, EIF5A, SLC35A1, SLC1A5, TMEM109, SLC16A1, SEH1L, DYNLL2, SLC25A26, VPS16, RAB6A, SEC23A, STXBP1, G3BP2, CYB5A, SLC3A1, TIMM21, TIMM8B, SENP2, SLC25A30, ATP6V1C1, BNIP1, IGF2R, TOMM20, SDCCAG3, MFSD10, OSBPL10, RAB15, CLIP1, VAMP3, RAB10, NUP43, TRAPPC3, UBAP1, SLC7A6OS, SNX16, AHCTF1, GPM6B, ARF5, KCNA5, LMAN2, ATP6V1B2, RIMS2, ABCA4, SEC16B, ZFP36L1, MIA3, OAZ1…	613	1901	22680	1.55701	0.0232662	0.00123824	0.103348
UP_KEYWORDS	Mitochondrion	51	8.31974	9.05521e-05	GRPEL2, GRPEL1, STAR, ECHDC2, NDUFAF1, MTFR1, ACBD3, LONP1, PGAM5, SHC1, PDHA1, SLC25A26, HADH, TMEM14C, ABCE1, POLG, ALDH5A1, CBR4, TIMM8B, TIMM21, SLC25A30, NFU1, GLUL, BNIP1, MRPL49, TOMM20, TFB1M, ACADSB, ELAC2, MCL1, UNG, GLUD1, MRPS10, CHCHD2, COX7A2L, MTIF3, GLS2, QRSL1, SLC25A44, LETMD1, PDK3, CS, GRSF1, RAF1, AK4, TTC19, VDAC1, TRNT1, SLC25A13, GOLPH3, RHOT1	613	1058	22680	1.78348	0.0272417	0.00138003	0.121242
UP_KEYWORDS	mRNA processing	22	3.58891	9.97542e-05	PABPN1, PAN2, STRAP, RBM4, GRSF1, SF1, SNW1, CASC3, WTAP, SF3A3, WDR83, ZFP36L1, SRSF2, SF3B1, PAPOLA, SFPQ, CDC40, CELF1, ESRP2, PAPOLG, CSTF1, TSEN34	613	307	22680	2.65135	0.0299683	0.00144783	0.133555
UP_KEYWORDS	GTP-binding	23	3.75204	0.000110397	RAB2A, RAP2A, RAP2C, RAB5B, GLUD1, EIF5, ARF5, AK4, RRAGC, NRAS, RAB30, DIRAS2, RAB28, RRAS2, RAB22A, RALB, RHOT1, RAB15, RIT1, RAB6A, RAB10, RHOF, NKIRAS2	613	332	22680	2.56314	0.0331123	0.00152942	0.147794
UP_KEYWORDS	Ubl conjugation pathway	35	5.70962	0.000115118	RAD23B, UBE2Z, UBE2V1, SAE1, CBLL1, MYLIP, TTC3, KLHL8, ARIH1, DCAF12, KLHL25, MAP1LC3B, RNF38, NEDD4L, FBXL14, FBXO3, RNF149, RNF34, FBXO21, DDB1, GAN, CDC27, UBE2Q1, SENP2, WDR48, UBE2N, UHRF1, CBLB, RNF114, JOSD1, DCAF7, WSB2, USP46, USP22, KCTD13	613	631	22680	2.05221	0.0345037	0.00152549	0.15411
UP_KEYWORDS	ER-Golgi transport	11	1.79445	0.000129594	RAB2A, SEC23A, SEC16B, COPA, MIA3, BNIP1, STX18, YIPF5, ARF5, RAB6A, TRAPPC3	613	88	22680	4.6248	0.0387576	0.00164567	0.173474
UP_KEYWORDS	Transcription	77	12.5612	0.000182389	NAA15, PHF20, MXI1, MED20, CBFA2T2, RFXANK, CSNK2A2, BZW1, SIN3A, RRN3, RTF1, HEY2, ANP32A, ELP4, TADA2A, RBL2, ZFX, SF1, HMG20A, CDK9, POLR1C, SENP2, SS18, UHRF1, MSX1, BAZ1B, NCOA5, CDCA7L, VGLL4, CUX2, USP22, TFB1M, DPF2, MEAF6, ZMYND11, POLR2J, ELK1, CTNND1, CHCHD2, AHCTF1, ARHGAP35, POLR2C, CDYL, LHX2, HBP1, RNF10, GFI1, ASF1B, BAZ2A, CHD4, MAFG, ESRRA, TCF7, JARID2, NLK, CEBPG, KLF11, HMBOX…	613	1859	22680	1.53248	0.0541145	0.00222288	0.244065
UP_KEYWORDS	Cell cycle	34	5.54649	0.00021988	RABGAP1, TIPIN, AHCTF1, CCNG1, WTAP, LATS2, CSNK2A2, CDCA8, SEH1L, RALB, H2AFX, TLK2, PDS5B, RBL2, POGZ, LIG1, DLGAP5, CHTF8, PAPD7, ARPP19, CENPE, PCNP, BIRC5, CDC27, UHRF1, PHF13, DMTF1, SDCCAG3, CDK2AP1, USP22, PMP22, NUP43, MELK, BLCAP	613	626	22680	2.0095	0.0648709	0.00257632	0.294165
UP_KEYWORDS	Chaperone	16	2.61011	0.000223536	P4HB, ABCE1, GRPEL2, GRPEL1, NPLOC4, FKBP5, TBCE, CCT3, NDUFAF1, TIMM8B, ST13, HSP90B1, TOR1A, BAG2, ASF1B, AHSA1	613	191	22680	3.09934	0.0659134	0.00252223	0.29905
UP_KEYWORDS	Repressor	30	4.89396	0.000317531	ZMYND11, CPEB3, ARHGAP35, MXI1, CBFA2T2, CDYL, SIN3A, HEY2, ANP32A, HBP1, BAZ2A, MAFG, RBL2, JARID2, HMBOX1, KLF11, SF1, BIRC5, SAP30BP, EIF4G2, UHRF1, MSX1, HDAC1, HNRNPUL1, SFPQ, DR1, NCOA5, DNMT1, CIRBP, CDCA7L	613	534	22680	2.07856	0.092319	0.00345339	0.42455
UP_KEYWORDS	Golgi apparatus	38	6.19902	0.000369797	GNPTG, COPA, FAM20B, CLSTN1, SORL1, RER1, ARF5, LMAN2, SLC35A1, SEC16B, ACBD3, GNPTAB, STX18, TBC1D14, GOLPH3L, ST3GAL6, RAB6A, ZFYVE1, RAB2A, SEC23A, ZDHHC3, TMBIM4, SCYL3, CHPT1, GLCE, DNMBP, NRAS, RAB30, BNIP1, GOLPH3, CSGALNACT2, MAPK8IP3, GOSR2, YIPF5, RAB10, EXT2, TRAPPC3, MAP6D1	613	753	22680	1.86712	0.106679	0.00388241	0.494272
UP_KEYWORDS	Serine/threonine-protein kinase	24	3.91517	0.000704534	MAP2K1, NLK, MKNK1, RAF1, CDK9, STK4, LATS2, CSNK2A2, ACVR2A, EIF2AK1, CLK3, CLK2, RIPK1, ILK, EEF2K, STK39, MAPK8, CSNK1G3, PRKACB, TLK2, BMPR1B, MELK, ACVR1, BMPR1A	613	405	22680	2.1925	0.193425	0.00713968	0.939732
UP_KEYWORDS	Transcription regulation	72	11.7455	0.000764067	NAA15, PHF20, MXI1, MED20, CBFA2T2, RFXANK, CSNK2A2, BZW1, SIN3A, RRN3, RTF1, HEY2, ANP32A, ELP4, TADA2A, RBL2, ZFX, SF1, HMG20A, CDK9, SENP2, SS18, UHRF1, MSX1, BAZ1B, NCOA5, CDCA7L, VGLL4, CUX2, USP22, TFB1M, DPF2, MEAF6, ZMYND11, ELK1, CTNND1, ARHGAP35, CDYL, LHX2, HBP1, RNF10, GFI1, ASF1B, BAZ2A, CHD4, MAFG, ESRRA, TCF7, JARID2, NLK, CEBPG, KLF11, HMBOX1, SMAD5, BIRC5, SNW1, SMAD2, SAP30BP, S…	613	1799	22680	1.48076	0.207949	0.0074921	1.01876
UP_KEYWORDS	Lipoprotein	37	6.03589	0.001334	RAB5B, ADORA2B, RPL15, ARF5, KCNA5, VCL, DIRAS2, RAB28, MAP1LC3B, RALB, PRKACB, RAB6A, TECTB, YES1, INPP5B, RHOF, RAB2A, RAP2A, ZDHHC3, RAP2C, SLA2, CENPE, SCYL3, RGS16, NRAS, RAB30, PRICKLE1, CDC42SE2, F3, RRAS2, RAB22A, PTP4A2, PCMTD1, RAB15, RAB10, TRAPPC3, MAP6D1	613	780	22680	1.75505	0.33445	0.0126426	1.77242
UP_KEYWORDS	DNA-binding	64	10.4405	0.00175813	XRCC2, HP1BP3, DEK, PHF20, MXI1, RFXANK, YBX2, LONP1, HEY2, RTF1, H2AFX, POGZ, TADA2A, RBL2, POLG, CHTF8, DDB1, ZFX, PAPD7, HMG20A, UBN1, ZFR, UHRF1, MSX1, POGK, CUX2, TFB1M, EP400, ZMYND11, ELK1, CERS5, AHCTF1, ARHGAP35, ZFP36L1, CERS2, LHX2, HBP1, RNF10, GFI1, BAZ2A, ETV5, DBX1, CHD4, MAFG, ESRRA, TCF7, RAD51AP1, SWAP70, CEBPG, KLF11, HMBOX1, SMAD5, SMAD2, STAT3, ATF6, PKNOX1, ILF2, IRF6, DMTF1…	613	1604	22680	1.47624	0.415327	0.0161322	2.32982
UP_KEYWORDS	DNA damage	20	3.26264	0.00208677	RAD23B, RAD51AP1, XRCC2, UNG, DDB1, RAD23A, LIG1, EME1, TIPIN, CDK9, RAD9A, TTC5, UBE2N, UHRF1, BAZ1B, SFPQ, H2AFX, PSME4, TLK2, ALKBH2	613	336	22680	2.20228	0.471192	0.0185646	2.75971
UP_KEYWORDS	mRNA transport	9	1.46819	0.002248	ZFP36L1, SENP2, SEH1L, POLDIP3, G3BP2, AHCTF1, EIF5A, CASC3, NUP43	613	86	22680	3.87192	0.496621	0.0194207	2.96997
UP_KEYWORDS	Endoplasmic reticulum	43	7.01468	0.00307673	ATG14, TMX3, CLSTN1, CERS5, EIF5A, RIC3, TMCC1, SEC16B, MIA3, TMEM109, STX18, CERS2, SQSTM1, TAP1, TOR1A, INSIG1, ANP32A, RPN1, ZFYVE1, MEST, SEC61A2, RAB2A, SEC23A, P4HB, NPLOC4, CYB5A, LPCAT3, SACM1L, PARP16, TOR2A, ATF6, HSP90B1, BNIP1, ATP2A2, SDCBP, AHCYL1, YIPF5, RAB10, AHSA1, EXT2, TRAPPC3, RETSAT, SSR3	613	997	22680	1.59572	0.609313	0.0257691	4.04411
UP_KEYWORDS	Tyrosine-protein kinase	10	1.63132	0.00355249	BAZ1B, CLK3, MAP2K1, RYK, CLK2, JAK1, FER, YES1, CSK, CSF1R	613	113	22680	3.27419	0.662246	0.0289101	4.65577
UP_KEYWORDS	WD repeat	16	2.61011	0.00425839	PAN2, COPA, STRAP, STRN3, WDR92, WDR48, WDR83, WDR75, DCAF12, DCAF7, SEH1L, GNB1, CDC40, WSB2, NUP43, CSTF1	613	256	22680	2.3124	0.727899	0.0336722	5.55667
UP_KEYWORDS	SH3 domain	14	2.28385	0.00439353	SLA2, MPP5, ASAP1, MPP7, DNMBP, MIA3, TJP1, DOCK1, FNBP1L, SORBS2, DLG5, YES1, CSK, CRK	613	208	22680	2.49027	0.738933	0.0338492	5.72824
UP_KEYWORDS	Endosome	23	3.75204	0.00473517	RAP2A, STX7, RAP2C, RAB5B, SLA2, SORL1, SNX16, SNX25, SUN2, MTMR2, WDR48, PLEKHB2, NPC1, TMEM9B, SQSTM1, GOLPH3, PTP4A2, RAB22A, SDCCAG3, VPS16, RAB10, INPP5B, UBAP1	613	443	22680	1.92091	0.764879	0.0355443	6.16069
UP_KEYWORDS	Translocation	8	1.30506	0.00508703	SENP2, SEH1L, AHCTF1, EIF5A, NUP43, TIMM21, TIMM8B, SEC61A2	613	78	22680	3.7947	0.788917	0.0372285	6.60416
UP_KEYWORDS	Manganese	13	2.12072	0.00586241	ACVR2A, PAPOLA, NUDT4, FAM20B, PAPD7, PPP4C, CSK, PAPOLG, BMPR1B, EXT2, CHPT1, ACVR1, BMPR1A	613	191	22680	2.51821	0.833589	0.0417989	7.57458
UP_KEYWORDS	Translation regulation	9	1.46819	0.00603653	EIF4G2, EIF4EBP2, KLHL25, CPEB3, POLDIP3, MKNK1, DAZL, CASC3, TNRC6B	613	101	22680	3.29688	0.842246	0.0420378	7.7912
UP_KEYWORDS	SH2 domain	9	1.46819	0.00758983	INPPL1, SLA2, JAK1, SHC1, FER, YES1, CSK, CRK, STAT3	613	105	22680	3.17129	0.902092	0.0514417	9.70306
UP_KEYWORDS	DNA repair	16	2.61011	0.00916116	RAD23B, RAD51AP1, XRCC2, UNG, LIG1, RAD23A, DDB1, EME1, CDK9, TTC5, UBE2N, UHRF1, SFPQ, H2AFX, PSME4, ALKBH2	613	279	22680	2.12177	0.939616	0.0604728	11.5997
UP_KEYWORDS	Cell projection	30	4.89396	0.0102406	CLUAP1, PLEK2, CPEB3, CLSTN1, PIP5K1C, ARHGAP35, FER, DAAM1, ACTR3, FAM168B, EZR, ANK3, RAB28, SORBS2, ILK, TOR1A, MSN, INPPL1, SWAP70, SLC12A5, KIF18A, SCYL3, UBE2Q1, FARP1, CDC42SE2, RAB22A, MAPK8IP3, CLIP1, RAB10, DBN1	613	678	22680	1.6371	0.956695	0.0659727	12.8812
UP_KEYWORDS	Activator	28	4.5677	0.011436	MEAF6, CPEB3, RBM4, ELK1, CHCHD2, RFXANK, MED20, BZW1, LHX2, RTF1, TCF7, CEBPG, ZFX, KLF11, STAT3, ATF6, SENP2, SS18, ILF2, HNRNPUL1, DMTF1, SFPQ, PNRC2, IRF8, DNMT1, CIRBP, CELF1, USP22	613	624	22680	1.66018	0.970046	0.0719227	14.2803
UP_KEYWORDS	Transit peptide	24	3.91517	0.0118676	GRPEL2, ACADSB, GRPEL1, ELAC2, STAR, ALDH5A1, GLUD1, PDK3, CS, GRSF1, ECHDC2, COX7A2L, NDUFAF1, MTIF3, TIMM21, MTFR1, TTC19, GLS2, TRNT1, NFU1, LONP1, PDHA1, TFB1M, HADH	613	510	22680	1.7411	0.973781	0.0730535	14.7802
UP_KEYWORDS	mRNA splicing	14	2.28385	0.0139186	STRAP, RBM4, SF1, SNW1, CASC3, WTAP, SF3A3, WDR83, SF3B1, SRSF2, SFPQ, CDC40, CELF1, ESRP2	613	240	22680	2.15824	0.986088	0.0835475	17.1198
UP_KEYWORDS	Magnesium	24	3.91517	0.0149062	NUDT4, POLG, NLK, LIG1, EME1, ATP11B, PAPD7, TKTL1, CHPT1, STK4, LATS2, TRNT1, ACVR2A, PARN, PAPOLA, ATP2A2, JAK1, CSK, BMPR1B, PAPOLG, ALKBH2, INPP5B, ACVR1, BMPR1A	613	521	22680	1.70434	0.989752	0.0875414	18.2249
UP_KEYWORDS	Synaptosome	6	0.978793	0.0199311	DOC2A, TOR1A, LIN7C, VAMP3, RIMS2, FARP1	613	58	22680	3.82742	0.997846	0.113434	23.6398
UP_KEYWORDS	Proto-oncogene	8	1.30506	0.0215757	NRAS, BTG1, RAF1, LETMD1, FER, YES1, CRK, CSF1R	613	103	22680	2.87366	0.998709	0.12009	25.3386
UP_KEYWORDS	Nuclear pore complex	5	0.815661	0.0241673	SENP2, SEH1L, AHCTF1, EIF5A, NUP43	613	41	22680	4.512	0.999425	0.131323	27.9448
UP_KEYWORDS	Cell division	18	2.93638	0.024847	PDS5B, POGZ, LIG1, TIPIN, PAPD7, ARPP19, AHCTF1, CENPE, BIRC5, CCNG1, CDC27, LATS2, CDCA8, SEH1L, PHF13, RALB, SDCCAG3, NUP43	613	372	22680	1.79024	0.999535	0.132476	28.6143
UP_KEYWORDS	Initiation factor	6	0.978793	0.0291214	EIF4G2, EIF4A2, EIF4A1, EIF5, EIF1, MTIF3	613	64	22680	3.4686	0.999878	0.151164	32.6942
UP_KEYWORDS	Nonsense-mediated mRNA decay	4	0.652529	0.0320699	PARN, PNRC2, DCP1A, CASC3	613	26	22680	5.69206	0.999952	0.162663	35.3816
UP_KEYWORDS	Calmodulin-binding	9	1.46819	0.0350421	TJP1, ARPP21, MYO1B, STRN3, EEF2K, SPTBN1, SCN5A, IQGAP1, MAP6D1	613	139	22680	2.39558	0.999981	0.17376	37.9898
UP_KEYWORDS	Lysosome	13	2.12072	0.0386045	SNX16, RRAGC, GNS, WDR48, NPC1, DOC2A, TMEM9B, ANK3, SQSTM1, IGF2R, CTSB, VPS16, CTNS	613	249	22680	1.93164	0.999994	0.187004	40.9875
UP_KEYWORDS	Actin-binding	13	2.12072	0.0416493	WASF3, MYO1B, INPPL1, MICAL2, WASF2, CAPZA1, RDX, DAAM1, VCL, ACTR3, SPTBN1, DBN1, TMOD1	613	252	22680	1.90865	0.999998	0.197415	43.4427
UP_KEYWORDS	Lipid-binding	11	1.79445	0.0417416	UNC119, STAR, FNBP1L, GOLPH3, GOLPH3L, SNX16, PGRMC2, OSBPL10, FER, MELK, PLEKHA1	613	197	22680	2.0659	0.999998	0.194863	43.5156
UP_KEYWORDS	TPR repeat	9	1.46819	0.0417846	ST13, FKBP5, NAA15, TTC5, TTC16, CDC27, TTC3, TTC4, TTC19	613	144	22680	2.3124	0.999998	0.192178	43.5495
UP_KEYWORDS	Mitosis	13	2.12072	0.0493869	CDCA8, PDS5B, PHF13, SEH1L, ARPP19, PAPD7, TIPIN, AHCTF1, BIRC5, CENPE, CCNG1, NUP43, LATS2	613	259	22680	1.85706	1	0.220542	49.2632
UP_KEYWORDS	Wnt signaling pathway	10	1.63132	0.0497955	SENP2, CSNK2A2, TCF7, SFRP1, RYK, NLK, RTF1, CTNND1, HBP1, CSNK1G3	613	176	22680	2.10218	1	0.21908	49.5545
UP_KEYWORDS	cAMP	4	0.652529	0.063111	PRKAR1A, PDE3B, PRKACB, PDE8A	613	34	22680	4.35275	1	0.267047	58.2444
UP_KEYWORDS	Proteasome	5	0.815661	0.0642146	RAD23B, RAD23A, PSMB2, PSMD3, PSME4	613	56	22680	3.30343	1	0.267597	58.8985
UP_KEYWORDS	Palmitate	14	2.28385	0.0705335	RAP2A, ZDHHC3, RAP2C, ADORA2B, KCNA5, RGS16, VCL, NRAS, CDC42SE2, RRAS2, F3, YES1, TRAPPC3, MAP6D1	613	304	22680	1.70387	1	0.286816	62.465
UP_KEYWORDS	Centromere	8	1.30506	0.0712816	MEAF6, CDCA8, SEH1L, PPP2R5C, AHCTF1, BIRC5, CENPE, NUP43	613	134	22680	2.20886	1	0.285832	62.8677
UP_KEYWORDS	Apoptosis	20	3.26264	0.0712996	DPF2, UBE2Z, MCL1, KLF11, TMBIM4, BIRC5, SAP30BP, STK4, VDAC1, WDR92, CSNK2A2, DOCK1, BNIP1, SQSTM1, RALB, MFSD10, RNF34, API5, MELK, BLCAP	613	489	22680	1.51323	1	0.28235	62.8773
UP_KEYWORDS	Tight junction	6	0.978793	0.0737996	TJP1, MPP5, LIN7C, MPP7, ARHGAP17, UBN1	613	83	22680	2.67458	1	0.287432	64.194
UP_KEYWORDS	GTPase activation	9	1.46819	0.0749654	ABR, RABGAP1, TBC1D14, RALGAPB, ASAP1, ARHGAP35, ARHGAP17, RGS16, ARHGAP25	613	163	22680	2.04285	1	0.287893	64.793
UP_KEYWORDS	Actin capping	3	0.489396	0.0756989	CAPZA1, SPTBN1, RDX	613	17	22680	6.52912	1	0.286913	65.1652
UP_KEYWORDS	Cell junction	25	4.0783	0.0879973	CPEB3, CLSTN1, PIP5K1C, ARHGAP17, FER, RIMS2, FBF1, VCL, SORBS2, ANK3, ILK, TOR1A, MPP5, LIN7C, MPP7, CTNNA1, UBN1, ATAD1, FARP1, DNMBP, TJP1, DOC2A, SDCBP, VAMP3, DBN1	613	661	22680	1.39933	1	0.323077	70.8875
UP_SEQ_FEATURE	short sequence motif:Effector region	15	2.44698	4.1242e-06	RAB2A, RAP2A, RAP2C, RAB5B, NRAS, RAB30, DIRAS2, RAB28, RRAS2, RAB22A, RALB, RAB6A, RAB10, RHOF, NKIRAS2	585	100	18012	4.61846	0.00632296	0.00632296	0.00687302
UP_SEQ_FEATURE	mutagenesis site	48	7.83034	2.62175e-05	ARPP21, CLSTN1, LNX2, MKNK1, ASAP1, CTNND1, PIP5K1C, YBX2, MTMR2, CDYL, SIN3A, HEY2, DAZL, HBP1, H2AFX, MSN, RAB6A, NEDD4L, BAZ2A, CSF1R, RAP2A, ZDHHC3, TADA2A, INPPL1, JARID2, NLK, SLA2, SLC12A5, MPP5, POLR1C, CASC3, STAT3, SENP2, UHRF1, PAPOLA, MSX1, EIF2AK1, IRF6, DMTF1, PTP4A2, USP46, CIRBP, MAPK8IP3, DNMT1, CELF1, AHCYL1, ALKBH2, WIZ	585	772	18012	1.91439	0.0395209	0.0199596	0.0436842
UP_SEQ_FEATURE	nucleotide phosphate-binding region:ATP	50	8.15661	0.00121798	FER, LATS2, CSNK2A2, LONP1, CLK3, CLK2, ILK, EEF2K, STK39, PRKACB, TLK2, CSK, KIF5B, CDK9, STK4, TOR2A, RFC5, ACVR2A, EIF2AK1, EIF4A2, RIPK1, EIF4A1, SMARCA5, MAPK8, CSNK1G3, EP400, MELK, ACVR1, PFKFB2, DCK, MKNK1, TAP1, TOR1A, YES1, CHD4, CSF1R, MAP2K1, RYK, MYO1B, PDK3, NLK, KIF18A, RAF1, CENPE, AK4, ATAD1, GTF2F2, JAK1, BMPR1B, BMPR1A	585	963	18012	1.59864	0.846551	0.464629	2.01058
UP_SEQ_FEATURE	lipid moiety-binding region:S-geranylgeranyl cysteine	11	1.79445	0.00305435	RAB2A, RAB30, RAP2C, DIRAS2, RAB5B, RAB22A, RALB, RAB15, RAB6A, RAB10, RHOF	585	110	18012	3.07897	0.990948	0.69155	4.97029
UP_SEQ_FEATURE	domain:Protein kinase	29	4.73083	0.00385659	MKNK1, FER, LATS2, CSNK2A2, CLK3, CLK2, ILK, STK39, PRKACB, TLK2, YES1, CSK, CSF1R, MAP2K1, RYK, NLK, CDK9, RAF1, SCYL3, STK4, ACVR2A, EIF2AK1, RIPK1, MAPK8, CSNK1G3, BMPR1B, MELK, ACVR1, BMPR1A	585	502	18012	1.77869	0.997376	0.695347	6.23672
UP_SEQ_FEATURE	binding site:ATP	32	5.22023	0.00493888	MKNK1, FER, LATS2, CSNK2A2, CLK3, CLK2, ILK, STK39, PRKACB, TLK2, CSK, YES1, CSF1R, MAP2K1, RYK, PDK3, NLK, LIG1, CDK9, RAF1, STK4, ACVR2A, HSP90B1, EIF2AK1, RIPK1, JAK1, MAPK8, CSNK1G3, BMPR1B, MELK, ACVR1, BMPR1A	585	583	18012	1.69	0.999507	0.718926	7.92011
UP_SEQ_FEATURE	nucleotide phosphate-binding region:GTP	20	3.26264	0.00828373	RAB2A, RAP2A, RAP2C, RAB5B, EIF5, ARF5, RRAGC, NRAS, RAB30, DIRAS2, RAB28, RRAS2, RAB22A, RALB, RAB15, RIT1, RAB6A, RAB10, RHOF, NKIRAS2	585	319	18012	1.93039	0.999997	0.839207	12.9449
UP_SEQ_FEATURE	lipid moiety-binding region:S-farnesyl cysteine	7	1.14192	0.00930803	NRAS, RAP2A, PRICKLE1, RAB28, RRAS2, PTP4A2, CENPE	585	56	18012	3.84872	0.999999	0.834345	14.4313
UP_SEQ_FEATURE	splice variant	178	29.0375	0.0102442	CAST, GNPTG, MPZL3, LTBP3, TUFT1, RBM4, PPP2R5C, SAE1, MYLIP, MXI1, WTAP, MED20, INTS9, TPK1, CDCA8, SIN3A, PGAM5, RNF38, RNF149, PRKACB, TLK2, FBXO21, CDH23, PAN2, PABPN1, HMG20A, SCYL3, YTHDF3, CHPT1, WDR83, BAZ1B, FNBP1L, CLIP1, CELF1, GIGYF2, DBN1, EP400, MEAF6, CDV3, ELAC2, ARPP21, ASAP1, CERS5, UBE2V1, KCNA5, RIC3, ANGEL2, TMCC3, DAAM1, RIMS2, TMCC1, PDXDC1, RRAGC, MIA3, DOCK1, KBTBD4, NAA5…	585	4691	18012	1.16832	1	0.827895	15.769
UP_SEQ_FEATURE	domain:SH2	9	1.46819	0.0106252	INPPL1, SLA2, JAK1, SHC1, FER, YES1, CSK, CRK, STAT3	585	93	18012	2.97965	1	0.806582	16.3077
UP_SEQ_FEATURE	zinc finger region:PHD-type	6	0.978793	0.0111347	ZMYND11, UHRF1, BAZ1B, PHF13, PHF20, BAZ2A	585	42	18012	4.39853	1	0.79103	17.0231
UP_SEQ_FEATURE	domain:UBA 2	3	0.489396	0.0144343	RAD23B, RAD23A, UBAP1	585	6	18012	15.3949	1	0.844867	21.5187
UP_SEQ_FEATURE	domain:UBA 1	3	0.489396	0.0144343	RAD23B, RAD23A, UBAP1	585	6	18012	15.3949	1	0.844867	21.5187
UP_SEQ_FEATURE	compositionally biased region:Lys-rich	10	1.63132	0.0153955	CWC25, BAZ1B, HP1BP3, SETD6, PPIL4, PHF20, BAZ2A, ZCCHC17, UBN1, CHD4	585	119	18012	2.58737	1	0.840477	22.7846
UP_SEQ_FEATURE	zinc finger region:RING-type	13	2.12072	0.0183824	LNX2, RNF207, MYLIP, CBLL1, CBLB, RNF114, UHRF1, PEX2, RSPRY1, RNF38, RNF10, RNF34, PEX10	585	186	18012	2.15197	1	0.86974	26.5969
UP_SEQ_FEATURE	domain:GS	3	0.489396	0.0197774	BMPR1B, BMPR1A, ACVR1	585	7	18012	13.1956	1	0.871028	28.3162
UP_SEQ_FEATURE	topological domain:Lumenal	23	3.75204	0.0222082	ZDHHC3, TMX3, CASC4, CERS5, LMAN2, RIC3, GLCE, ATP2A2, BNIP1, CERS2, STX18, IGF2R, TAP1, INSIG1, ST3GAL6, CSGALNACT2, RPN1, YIPF2, YIPF5, CTNS, EXT2, SEC61A2, SSR3	585	427	18012	1.65846	1	0.884539	31.2219
UP_SEQ_FEATURE	domain:W2	3	0.489396	0.0324805	BZW1, EIF4G2, EIF5	585	9	18012	10.2632	1	0.949577	42.322
UP_SEQ_FEATURE	domain:RRM	9	1.46819	0.0350691	PABPN1, SRSF2, TRMT2A, POLDIP3, G3BP2, PPIL4, CIRBP, DAZL, TNRC6B	585	116	18012	2.38886	1	0.952654	44.8406
UP_SEQ_FEATURE	repeat:WD 4	14	2.28385	0.0379093	COPA, STRAP, STRN3, WDR92, WDR48, WDR83, DCAF12, DCAF7, SEH1L, GNB1, CDC40, WSB2, NUP43, CSTF1	585	230	18012	1.87416	1	0.956209	47.4849
UP_SEQ_FEATURE	active site:Proton acceptor	33	5.38336	0.0379729	ACADSB, UNG, MKNK1, FER, LATS2, CSNK2A2, CLK3, CLK2, STK39, PRKACB, TLK2, CSK, YES1, CSF1R, MAP2K1, RYK, ALDH5A1, NLK, CDK9, RAF1, CBR4, STK4, ACVR2A, EIF2AK1, RIPK1, JAK1, MAPK8, TXNRD1, CSNK1G3, BMPR1B, MELK, ACVR1, BMPR1A	585	710	18012	1.43107	1	0.949055	47.5427
UP_SEQ_FEATURE	domain:R3H	3	0.489396	0.0397428	PARN, ARPP21, R3HDM2	585	10	18012	9.23692	1	0.948702	49.1281
UP_SEQ_FEATURE	repeat:WD 6	11	1.79445	0.0457935	WDR48, WDR83, COPA, STRAP, GNB1, SEH1L, STRN3, CDC40, NUP43, CSTF1, WDR92	585	167	18012	2.02807	1	0.962259	54.2146
UP_SEQ_FEATURE	compositionally biased region:Poly-Gly	13	2.12072	0.048173	RAD23B, CDV3, TCF7, LTBP3, STRN3, KCNA5, CASC3, RIC3, CDCA8, GNPTAB, SFPQ, GOLPH3, RNF10	585	215	18012	1.86171	1	0.963171	56.0807
UP_SEQ_FEATURE	compositionally biased region:Asp/Glu-rich (highly acidic)	5	0.815661	0.049885	EIF5, ANP32A, DEK, FBXO3, DBX1	585	43	18012	3.5802	1	0.962345	57.3788
UP_SEQ_FEATURE	repeat:TPR 3	9	1.46819	0.0507283	ST13, PEX2, FKBP5, NAA15, TTC5, TTC16, CDC27, TTC4, TTC19	585	125	18012	2.21686	1	0.95935	58.0049
UP_SEQ_FEATURE	repeat:WD 3	14	2.28385	0.0538776	COPA, STRAP, STRN3, WDR92, WDR48, WDR83, DCAF12, DCAF7, SEH1L, GNB1, CDC40, WSB2, NUP43, CSTF1	585	243	18012	1.77389	1	0.962226	60.2674
UP_SEQ_FEATURE	compositionally biased region:Poly-Pro	18	2.93638	0.0580447	WASF3, RBL2, WASF2, RDX, CASC3, SEC16B, SS18, NPC1, TJP1, CBLB, SORBS2, SFPQ, SMARCA5, PSMD3, PEX12, NEDD4L, EP400, WIZ	585	345	18012	1.60642	1	0.966834	63.0854
UP_SEQ_FEATURE	domain:ABC transporter 2	4	0.652529	0.0609853	ABCE1, ABCF3, ABCF2, ABCA4	585	28	18012	4.39853	1	0.968455	64.9597
UP_SEQ_FEATURE	domain:ABC transporter 1	4	0.652529	0.0609853	ABCE1, ABCF3, ABCF2, ABCA4	585	28	18012	4.39853	1	0.968455	64.9597
UP_SEQ_FEATURE	repeat:WD 2	14	2.28385	0.0610949	COPA, STRAP, STRN3, WDR92, WDR48, WDR83, DCAF12, DCAF7, SEH1L, GNB1, CDC40, WSB2, NUP43, CSTF1	585	248	18012	1.73813	1	0.964681	65.0278
UP_SEQ_FEATURE	repeat:WD 1	14	2.28385	0.0610949	COPA, STRAP, STRN3, WDR92, WDR48, WDR83, DCAF12, DCAF7, SEH1L, GNB1, CDC40, WSB2, NUP43, CSTF1	585	248	18012	1.73813	1	0.964681	65.0278
UP_SEQ_FEATURE	domain:FERM	5	0.815661	0.0612243	EZR, JAK1, RDX, MSN, MYLIP	585	46	18012	3.34671	1	0.960795	65.108
UP_SEQ_FEATURE	short sequence motif:Di-lysine motif	3	0.489396	0.0738341	TMX2, TMX3, LPCAT3	585	14	18012	6.5978	1	0.97775	72.1486
UP_SEQ_FEATURE	compositionally biased region:Pro-rich	32	5.22023	0.0765391	CPEB3, LTBP3, ASAP1, ARHGAP35, ARHGAP17, CBLL1, DAAM1, DAZAP2, CBFA2T2, MTFR1, VCL, MIA3, GAB1, RNF38, DAZL, SHC1, CHD4, MAP2K1, POGZ, INPPL1, CHTF8, SF1, SNW1, ANKRD40, YTHDF3, DNMBP, CBLB, HNRNPUL1, SMARCC2, TXNRD1, ESRP2, GIGYF2	585	731	18012	1.34784	1	0.978227	73.4737
UP_SEQ_FEATURE	repeat:TPR 2	9	1.46819	0.0777438	ST13, PEX2, FKBP5, NAA15, TTC5, TTC16, CDC27, TTC4, TTC19	585	137	18012	2.02268	1	0.976992	74.0445
UP_SEQ_FEATURE	repeat:TPR 1	9	1.46819	0.0777438	ST13, PEX2, FKBP5, NAA15, TTC5, TTC16, CDC27, TTC4, TTC19	585	137	18012	2.02268	1	0.976992	74.0445
UP_SEQ_FEATURE	nucleotide phosphate-binding region:ATP 2	4	0.652529	0.0780094	ABCE1, ABCF3, ABCF2, ABCA4	585	31	18012	3.97287	1	0.974626	74.1688
UP_SEQ_FEATURE	nucleotide phosphate-binding region:ATP 1	4	0.652529	0.0780094	ABCE1, ABCF3, ABCF2, ABCA4	585	31	18012	3.97287	1	0.974626	74.1688
UP_SEQ_FEATURE	repeat:WD 5	12	1.95759	0.0830264	WDR48, WDR83, COPA, STRAP, GNB1, SEH1L, STRN3, WSB2, CDC40, NUP43, CSTF1, WDR92	585	211	18012	1.75108	1	0.977826	76.4141
UP_SEQ_FEATURE	domain:SH3	10	1.63132	0.0914698	TJP1, MIA3, DOCK1, FNBP1L, SLA2, MPP5, ASAP1, MPP7, YES1, CSK	585	166	18012	1.8548	1	0.983398	79.7838
UP_SEQ_FEATURE	short sequence motif:NPXY motif	2	0.326264	0.0941539	INPPL1, LNX2	585	3	18012	20.5265	1	0.9836	80.7565
UP_SEQ_FEATURE	domain:DDT	2	0.326264	0.0941539	BAZ1B, BAZ2A	585	3	18012	20.5265	1	0.9836	80.7565
UP_SEQ_FEATURE	domain:STI1	2	0.326264	0.0941539	ST13, RAD23B	585	3	18012	20.5265	1	0.9836	80.7565
