# Supplementary material for: Cryopreservation Induces Alterations of miRNA and mRNA Fragment Profiles of Bull Sperm
Source: Front Genet. 2020 May 5;11:419. doi: 10.3389/fgene.2020.00419 (PMC7214931; doi:10.3389/fgene.2020.00419)
Supplement: TABLE S7 — Information of mapping reads of miRNAs and mRNA fragments. [file Table_7.XLSX]

## Sheet: sRNA mapping reads
	Reads count							RPM
	Fresh 1	Frozen 1	Fresh 2	Frozen 2	Fresh 3	Frozen 3		Fresh 1	Frozen 1	Fresh 2	Frozen 2	Fresh 3	Frozen 3	P value	Mean1	Mean2	Difference
low_complexity	664154	864937	843296	1086569	567906	826512	low_complexity	13826.1	25190.5	23157.3	28859.7	16324.5	35330.1	0.566553	17769.3	29793.4	-12024.1
miRNA: bos_taurus	8762938	4274275	7270763	2420374	6397460	1686399	miRNA: bos_taurus	182423	124484	199658	64286	183896	72086.9	< 0.0001	188659	86952.4	101707
miRNA:other species	2192177	7362831	3633393	7704462	2200477	4980998	miRNA: other species	45635.9	214436	99774.6	204633	63253	212918	< 0.0001	69554.5	210662	-141108
rRNA	4.05494e+06	1.90892e+06	2.08356e+06	1.66765e+06	3.69549e+06	1.88442e+06	rRNA	84414.2	55595.5	57215.6	44293.5	106227	80551.4	0.286342	82619.1	60146.8	22472.3
tRNA	7.83041e+06	4.11052e+06	4.25431e+06	4.10386e+06	3.35626e+06	3.1122e+06	tRNA	163010	119715	116825	109000	96476.1	133034	0.816741	125437	120583	4854.1
snoRNA	1.19243e+06	2.24516e+06	1.62469e+06	2.92576e+06	86306.5	70483.1	snoRNA	24823.5	65388.1	44614.8	77709.1	2480.89	3012.87	0.24131	23973.1	48703.4	-24730.3
protein_coding	128834	2362.34	114438	66024.5	1.37399e+06	1.84818e+06	protein_coding	2682.01	68.8009	3142.51	1753.63	39495.4	79002.2	0.572652	15106.6	26941.6	-11834.9
misc_RNA	2227.82	895011	2.21275e+06	2498.13	2115.83	700302	misc_RNA	46.3778	26066.4	60763	66.3513	60.8198	29935.1	0.939066	20290.1	18689.3	1600.78
snRNA	1.86376e+06	118086	4674.03	649225	1.03958e+06	975.876	snRNA	38799	3439.14	128.351	17243.7	29883	41.7148	0.445524	22936.8	6908.17	16028.6
noannotation	15740221	9935409	11362752	14446322	12062518	6911938	noannotation	327674	289360	312026	383700	346738	295458	0.775534	328813	322839	5973.71
piRNA	5604187	2618343	3011385	2577336	4006414	1371582	piRNA	116666	76256.8	82694	68455	115165	58629.7	0.0819916	104842	67780.5	37061

## Sheet: mRNA fragment mapping reads
nt	Fresh 1	Fresh 2	Fresh 3	Frozen 1	Frozen 2	Frozen 3		nt	Fresh 1	Fresh 2	Fresh 3	Frozen 1	Frozen 2	Frozen 3	P value	Mean1	Mean2	Difference
15	113581	231442	127277	354166	482867	276175		15	12961.5	31831.9	19894.9	82859.9	199501	163766	0.0219845	21562.8	148709	-127146
16	65691	120988	71709	156721	189649	102549		16	7496.46	16640.3	11209	36666.1	78355.2	60809.4	0.0193567	11781.9	58610.3	-46828.3
17	35191	63654	30732	75601	121281	51100		17	4015.89	8754.79	4803.78	17687.4	50108.4	30301.2	0.0482721	5858.15	32699	-26840.9
18	332714	188519	217554	221178	219747	91402		18	37968.3	25928.4	34006.3	51746.3	90790.5	54199.5	0.0658967	32634.3	65578.8	-32944.4
19	104371	91720	63397	62446	35910	42818		19	11910.5	12614.9	9909.71	14609.7	14836.5	25390.2	0.135699	11478.4	18278.8	-6800.45
20	545093	471200	342726	219020	107950	101422		20	62204.4	64807.5	53572.2	51241.4	44600.6	60141.2	0.219557	60194.7	51994.4	8200.31
21	1302543	1066502	850264	499633	229943	224981		21	148642	146684	132906	116893	95003.1	133409	0.0856908	142744	115102	27642.4
22	4160509	3455557	3484077	1989410	715062	557687		22	474785	475268	544603	465438	295434	330697	0.0770415	498218	363856	134362
23	1155719	841698	671960	420971	175280	171438		23	131887	115765	105035	98489.4	72418.6	101659	0.0921493	117562	90855.7	26706.7
24	687674	552726	413710	211992	95819	51557		24	78475.3	76020.4	64667.8	49597.2	39588.5	30572.2	0.00884678	73054.5	39919.3	33135.2
25	205098	157597	94780	45178	23481	9209		25	23405.2	21675.4	14815.2	10569.8	9701.39	5460.75	0.0204732	19965.3	8577.3	11388
26	23475	14085	14503	9501	4339	1898		26	2678.9	1937.21	2266.99	2222.83	1792.7	1125.47	0.205615	2294.37	1713.67	580.698
27	3617	3538	1656	1327	1525	739		27	412.761	486.606	258.853	310.462	630.068	438.212	0.556069	386.073	459.581	-73.5071
28	3076	2467	1543	1676	3172	749		28	351.024	339.304	241.19	392.113	1310.54	444.142	0.2481	310.506	715.599	-405.093
29	3615	2488	1884	2107	4042	371		29	412.533	342.192	294.492	492.949	1669.99	219.995	0.375462	349.739	794.312	-444.572
30	2742	1639	1395	1103	1888	311		30	312.909	225.423	218.055	258.055	780.045	184.417	0.459264	252.129	407.506	-155.376
31	3953	2280	1853	695	2955	357		31	451.104	313.585	289.646	162.601	1220.89	211.694	0.632252	351.445	531.727	-180.282
32	3930	969	1229	462	1941	214		32	448.48	133.274	192.107	108.088	801.942	126.898	0.741381	257.954	345.643	-87.6892
33	1954	612	1219	358	775	141		33	222.985	84.1727	190.544	83.7569	320.198	83.6101	0.971629	165.901	162.522	3.37878
34	2241	300	1010	252	1187	93		34	255.736	41.2611	157.875	58.9574	490.42	55.1471	0.766868	151.624	201.508	-49.884
35	6151	782	2982	478	1561	1188		35	701.933	107.554	466.123	111.832	644.942	704.46	0.820661	425.203	487.078	-61.8743
Total	8762938	7270763	6397460	4274275	2420374	1686399

## Sheet: miRNA mapping reads
nt	Fresh 1	Fresh 2	Fresh 3	Frozen 1	Frozen 2	Frozen 3		nt	Fresh 1	Fresh 2	Fresh 3	Frozen 1	Frozen 2	Frozen 3	P value	Mean1	Mean2	Difference
15	142762	197257	264383	571731	362226	423407		15	117684	138587	159523	193045	159417	223918	0.073449	138598	192127	-53528.8
16	199176	281856	353127	855365	521515	489202		16	164188	198024	213069	288815	229520	258713	0.0398643	191760	259016	-67255.9
17	180208	223993	284166	611089	444392	330606		17	148552	157371	171460	206335	195578	174840	0.0438561	159127	192251	-33123.6
18	120369	145662	174073	304949	277402	232581		18	99224.2	102338	105032	102966	122085	123000	0.10976	102198	116017	-13819.2
19	77539	83052	125703	162420	144571	106105		19	63918	58350	75846.4	54841.2	63626.1	56113.4	0.25058	66038.2	58193.6	7844.58
20	58747	59095	74545	81898	89552	71170		20	48427.1	41518.5	44978.8	27652.9	39412.1	37638.1	0.0730117	44974.8	34901	10073.8
21	50372	49955	58745	54913	67115	49142		21	41523.3	35097	35445.4	18541.4	29537.5	25988.6	0.0303104	37355.3	24689.2	12666.1
22	48406	56665	58896	54596	60562	42591		22	39902.7	39811.3	35536.6	18434.4	26653.5	22524.2	0.00461963	38416.8	22537.3	15879.5
23	40932	50487	51529	46450	53032	38360		23	33741.6	35470.8	31091.5	15683.9	23339.5	20286.6	0.00596514	33434.6	19770	13664.6
24	32522	46210	39364	36149	46868	27356		24	26809	32465.9	23751.4	12205.7	20626.7	14467.2	0.0293118	27675.4	15766.5	11908.9
25	27125	30238	28576	26959	37446	21412		25	22360	21244.4	17242.1	9102.73	16480.1	11323.7	0.0408905	20282.2	12302.2	7980.02
26	26952	29048	25758	27396	37867	15547		26	22217.4	20408.3	15541.8	9250.28	16665.4	8222	0.0735612	19389.2	11379.2	8009.97
27	26364	36134	25873	27024	31150	11668		27	21732.7	25386.8	15611.2	9124.67	13709.2	6170.6	0.0353578	20910.2	9668.16	11242.1
28	28672	26844	22187	17235	29763	7888		28	23635.3	18859.8	13387.1	5819.41	13098.8	4171.55	0.0536224	18627.4	7696.58	10930.9
29	37637	31512	24123	23296	24596	6063		29	31025.5	22139.5	14555.3	7865.91	10824.8	3206.41	0.0437205	22573.4	7299.03	15274.4
30	39066	24422	18007	16917	16067	4512		30	32203.4	17158.2	10865	5712.04	7071.13	2386.16	0.0813797	20075.6	5056.44	15019.1
31	24817	15788	10374	12330	9717	2552		31	20457.5	11092.2	6259.44	4163.23	4276.48	1349.62	0.0943038	12603	3263.11	9339.94
32	12162	11035	6769	8190	8036	1540		32	10025.5	7752.89	4084.26	2765.36	3536.67	814.426	0.0618364	7287.57	2372.15	4915.42
33	9385	7376	3989	8197	4064	1391		33	7736.37	5182.17	2406.88	2767.72	1788.58	735.627	0.112127	5108.47	1763.98	3344.5
34	8603	5156	2639	4407	2793	1156		34	7091.74	3622.46	1592.31	1488.03	1229.21	611.348	0.139608	4102.17	1109.53	2992.65
35	21285	11556	4510	10129	3462	6654		35	17545.9	8118.93	2721.24	3420.07	1523.64	3518.95	0.20407	9462.03	2820.89	6641.15
Total	1213101	1423341	1657336	2961640	2272196	1890903
